# Supplementary material for: Environmental exposures and child and maternal gut microbiota in rural Malawi
Source: Paediatr Perinat Epidemiol. 2020 Feb 3;34(2):161–70. doi: 10.1111/ppe.12623 (PMC7154550; doi:10.1111/ppe.12623)
Supplement: Supplementary file 5 [file PPE-34-161-s005.xlsx]

## Sheet: Legend
Associations between environmental exposures and relative abundances of OTUs
18 months	Environmental exposures predicting the relative abundances of individual OTUs in children at 18 months. Results from multivariable zero-inflated negative binomial regression analysis, adjusted for all listed exposures, sequencing depth, exact age, and sample processing pool.
30 months	Environmental exposures predicting the relative abundances of individual OTUs in children at 30 months. Results from multivariable zero-inflated negative binomial regression analysis, adjusted for all listed exposures, sequencing depth and exact age.
mother	Environmental exposures predicting the relative abundances of individual OTUs in mothers at 1 month after delivery. Results from multivariable zero-inflated negative binomial regression analysis, adjusted for all listed exposures and sequencing depth.
lnFC	ln fold-change in relative OTU abundance
CI low	lower bound of 95% confidence interval
CI high	upper bound of 95% confidence interval
q-value	fdr-corrected p-value, corrected using the Benjamini-Hochberg correction
Household assets	Household assets Z-score below median
Chicken	Ownership of any chicken
Goats	Ownership of any goats
Cows	Ownership of any cows
Water source	Source of drinking water is borehole, well, river or lake (vs. piped)
Sanitary facility	Type of sanitary facility is none or regular pit latrine (vs. ventilation improved pit latrine or water closet)
Antibiotics	Antibiotics use above median
Education	Education level of the mother below median
Maternal age	Age of the mother in years
Marital status	Marital status of the mother is single, divorced or widowed
Maternal HIV	Mother HIV positive
Sex	Male sex of child
C-section	Delivered by caesarean section
Season	0=dry/cold season, 1=hot/dry and rainy seasons
Weight gain	indicates whether the OTU was part of a previously constructed random forests derived model for weight gain in mice
Lean mass gain	indicates whether the OTU was part of a previously constructed random forests derived model for lean mass gain in mice
Age Malawi	indicates whether the OTU was part of a previously constructed random forests derived model of age discriminatory OTUs in Malawian children
Age Bangladesh	indicates whether the OTU was part of a previously constructed random forests derived model of age discriminatory OTUs in Bangladeshi children
Reference:	Blanton LV, Charbonneau MR, Salih T, et al. Gut bacteria that prevent growth impairments transmitted by microbiota from malnourished children. Science. 2016;351(6275):aad3311–aad3311.

## Sheet: 18months
OTU	Water source					Antibiotics					Education					Maternal age					Martial status					Maternal HIV					Sex					C-section					Season					Household assets
	lnFC	p-value	CI low	CI high	q-value	lnFC	p-value	CI low	CI high	q-value	lnFC	p-value	CI low	CI high	q-value	lnFC	p-value	CI low	CI high	q-value	lnFC	p-value	CI low	CI high	q-value	lnFC	p-value	CI low	CI high	q-value	lnFC	p-value	CI low	CI high	q-value	lnFC	p-value	CI low	CI high	q-value	lnFC	p-value	CI low	CI high	q-value	lnFC	p-value	CI low	CI high
OTU1033413	0.774	0.36	-0.884	2.432	0.673619	0.199	0.656	-0.675	1.073	0.869861	-0.486	0.266	-1.343	0.371	0.590748	0.047	0.239	-0.0312	0.125	0.786527	1.488	0.0488	0.00791	2.969	0.360522	-0.905	0.296	-2.601	0.792	0.672605	0.0324	0.936	-0.757	0.821	0.971903	0.737	0.385	-0.925	2.399	0.815029	-0.468	0.322	-1.393	0.458	0.697988	0.983	0.0515	-0.00622	1.972
OTU1142029	-0.354	0.235	-0.938	0.231	0.59011	0.142	0.421	-0.203	0.486	0.761821	-0.168	0.311	-0.493	0.157	0.616378	0.016	0.266	-0.0122	0.0443	0.809329	0.582	0.0249	0.0735	1.091	0.267241	0.219	0.391	-0.281	0.72	0.760979	0.0771	0.63	-0.236	0.391	0.887393	-0.0491	0.902	-0.835	0.737	0.970287	-0.0209	0.924	-0.453	0.411	0.989609	0.416	0.0372	0.0246	0.806
OTU114348	0.286	0.308	-0.263	0.835	0.625456	-0.101	0.543	-0.428	0.225	0.80231	0.00417	0.981	-0.342	0.35	0.991215	-0.0188	0.171	-0.0457	0.00809	0.658532	-0.265	0.309	-0.774	0.245	0.680121	-0.142	0.548	-0.605	0.321	0.865382	-0.154	0.345	-0.473	0.166	0.665552	-0.663	0.0776	-1.399	0.0732	0.407119	0.599	0.00996	0.144	1.055	0.189764	-0.492	0.0184	-0.901	-0.0831
OTU1147868	1.195	0.00112	0.476	1.913	0.0362	0.0608	0.79	-0.387	0.509	0.927698	-0.422	0.0469	-0.838	-0.0058	0.232573	-0.00372	0.841	-0.0402	0.0328	0.957365	-0.00013	1	-0.631	0.631	1	0.597	0.0757	-0.0617	1.256	0.44491	0.0782	0.718	-0.347	0.504	0.931599	0.0129	0.977	-0.844	0.87	0.992223	0.283	0.28	-0.231	0.797	0.658182	-0.115	0.663	-0.633	0.403
OTU1148151	0.0301	0.963	-1.236	1.296	0.991386	-0.109	0.761	-0.808	0.59	0.912192	0.758	0.0357	0.0506	1.465	0.201928	-0.0423	0.257	-0.115	0.0308	0.808991	1.087	0.0807	-0.133	2.307	0.443176	-0.335	0.538	-1.4	0.73	0.865382	-1.156	0.000967	-1.843	-0.469	0.0875135	-0.354	0.682	-2.048	1.339	0.931638	0.744	0.114	-0.178	1.666	0.438211	-0.156	0.7	-0.949	0.637
OTU12574	-0.0298	0.902	-0.505	0.446	0.971798	0.219	0.128	-0.0632	0.501	0.511522	0.147	0.304	-0.134	0.429	0.616378	-0.00465	0.681	-0.0268	0.0175	0.913044	0.304	0.166	-0.126	0.734	0.518034	0.424	0.0542	-0.00773	0.857	0.384714	0.213	0.128	-0.0615	0.487	0.462356	-0.386	0.195	-0.97	0.198	0.627259	-0.289	0.141	-0.673	0.0955	0.481528	0.236	0.18	-0.109	0.58
OTU135956	0.597	0.0559	-0.015	1.208	0.289083	0.405	0.0335	0.0316	0.779	0.265991	-0.185	0.335	-0.562	0.191	0.625103	0.00325	0.838	-0.028	0.0345	0.957365	-0.24	0.384	-0.78	0.3	0.735492	0.241	0.382	-0.3	0.781	0.747481	-0.163	0.352	-0.507	0.18	0.665552	-1.327	0.000367	-2.057	-0.597	0.0174162	0.531	0.0387	0.0276	1.035	0.287384	-0.016	0.945	-0.471	0.439
OTU139221	0.241	0.673	-0.876	1.357	0.889971	0.0877	0.718	-0.388	0.563	0.886531	0.0762	0.791	-0.486	0.639	0.911917	-0.0314	0.215	-0.0811	0.0182	0.763039	0.273	0.534	-0.586	1.132	0.832755	-0.256	0.511	-1.02	0.508	0.844667	0.107	0.639	-0.341	0.556	0.88842	-0.188	0.751	-1.347	0.971	0.949488	0.0976	0.746	-0.492	0.687	0.898385	-0.321	0.3	-0.928	0.287
OTU146554	-0.835	0.0729	-1.747	0.0775	0.347234	-0.146	0.614	-0.711	0.42	0.848351	-0.128	0.615	-0.627	0.371	0.80663	0.00319	0.871	-0.0353	0.0417	0.964967	-0.228	0.606	-1.094	0.638	0.853588	-0.0265	0.947	-0.812	0.759	0.982571	-0.73	0.00807	-1.271	-0.19	0.162383	-0.771	0.185	-1.91	0.368	0.618691	-0.942	0.0118	-1.675	-0.209	0.200745	0.28	0.398	-0.369	0.928
OTU146586	0.189	0.337	-0.196	0.574	0.65083	0.156	0.152	-0.0574	0.369	0.514243	0.0538	0.635	-0.168	0.276	0.820964	-0.0055	0.542	-0.0232	0.0122	0.879839	-0.287	0.104	-0.633	0.0592	0.46479	0.267	0.0967	-0.0481	0.583	0.448147	-0.138	0.2	-0.348	0.0728	0.532353	0.106	0.651	-0.353	0.565	0.921198	-0.0904	0.536	-0.377	0.196	0.815224	0.0995	0.451	-0.159	0.358
OTU147702	-1.528	0.0219	-2.835	-0.221	0.198195	-0.159	0.707	-0.984	0.667	0.885585	-0.17	0.682	-0.986	0.645	0.848399	-0.113	0.000125	-0.171	-0.0555	0.04525	1.156	0.169	-0.49	2.801	0.522889	0.608	0.444	-0.95	2.167	0.799267	0.274	0.446	-0.432	0.981	0.743927	0.597	0.504	-1.153	2.346	0.871545	-1.865	0.000169	-2.836	-0.893	0.030589	0.335	0.514	-0.671	1.342
OTU156357	0.95	0.0178	0.164	1.735	0.174151	0.0942	0.681	-0.355	0.543	0.885585	-0.154	0.506	-0.608	0.3	0.744602	0.0176	0.347	-0.0191	0.0543	0.817419	0.444	0.257	-0.324	1.213	0.628106	0.659	0.156	-0.251	1.57	0.53617	-0.13	0.571	-0.578	0.318	0.847139	-0.169	0.764	-1.274	0.936	0.949488	0.0688	0.809	-0.488	0.626	0.936805	-0.436	0.154	-1.034	0.163
OTU16054	-0.162	0.707	-1.008	0.683	0.90564	-0.192	0.482	-0.727	0.343	0.785138	0.116	0.677	-0.431	0.663	0.845083	0.00298	0.895	-0.0411	0.0471	0.97003	-0.672	0.104	-1.481	0.138	0.46479	-0.142	0.743	-0.988	0.705	0.935167	-0.205	0.423	-0.708	0.297	0.729123	-0.158	0.752	-1.139	0.824	0.949488	-0.133	0.689	-0.784	0.518	0.868302	0.00506	0.988	-0.652	0.662
OTU1614788	0.186	0.424	-0.271	0.643	0.724	0.247	0.0762	-0.0261	0.52	0.413106	-0.179	0.244	-0.48	0.122	0.572194	-0.0168	0.145	-0.0393	0.00579	0.640122	0.283	0.171	-0.122	0.688	0.524593	0.294	0.188	-0.144	0.733	0.557141	0.0527	0.71	-0.225	0.33	0.92787	-0.0177	0.951	-0.578	0.542	0.988301	-0.00486	0.98	-0.38	0.37	0.997265	-0.148	0.431	-0.517	0.22
OTU163494	-0.0968	0.632	-0.492	0.299	0.856869	-0.089	0.427	-0.309	0.131	0.765218	-0.125	0.287	-0.354	0.105	0.612297	0.0073	0.428	-0.0108	0.0253	0.879839	-0.0226	0.896	-0.363	0.318	0.972198	0.297	0.0897	-0.046	0.639	0.448147	-0.256	0.0189	-0.47	-0.0423	0.223406	-0.344	0.121	-0.779	0.0904	0.519576	-0.0747	0.595	-0.35	0.201	0.834845	0.0319	0.817	-0.239	0.303
OTU163857	0.773	0.137	-0.246	1.792	0.442804	-0.432	0.187	-1.074	0.21	0.551758	0.0596	0.85	-0.558	0.677	0.935715	0.00129	0.959	-0.048	0.0506	0.985894	0.0153	0.975	-0.939	0.969	1	-0.229	0.613	-1.114	0.657	0.887624	-0.39	0.2	-0.985	0.206	0.532353	-0.0199	0.975	-1.286	1.246	0.992223	-0.279	0.489	-1.07	0.512	0.812009	0.0259	0.944	-0.692	0.743
OTU1667433	0.986	0.135	-0.306	2.277	0.442804	0.568	0.244	-0.388	1.524	0.625273	-0.0934	0.833	-0.96	0.773	0.932932	0.0757	0.124	-0.0208	0.172	0.590632	1.282	0.0767	-0.137	2.7	0.443176	-0.0611	0.917	-1.206	1.084	0.979529	0.922	0.073	-0.0859	1.93	0.402039	-2.01	0.0359	-3.887	-0.133	0.287289	-1.419	0.0862	-3.041	0.202	0.400033	0.605	0.312	-0.566	1.776
OTU167373	0.0604	0.816	-0.448	0.569	0.943744	0.416	0.00596	0.119	0.712	0.102739	-0.124	0.421	-0.426	0.178	0.702313	-0.0139	0.246	-0.0374	0.00959	0.794478	-0.35	0.118	-0.79	0.0894	0.482667	0.0932	0.683	-0.354	0.541	0.929496	-0.213	0.144	-0.498	0.0724	0.496457	-0.862	0.00299	-1.43	-0.293	0.0721587	0.251	0.209	-0.141	0.642	0.618049	-0.144	0.439	-0.509	0.221
OTU168071	0.003	0.991	-0.512	0.518	0.996506	0.36	0.0181	0.0614	0.658	0.204756	0.114	0.454	-0.185	0.413	0.719258	-0.0224	0.0509	-0.0449	9.14e-05	0.400561	0.386	0.146	-0.135	0.908	0.485842	-0.144	0.533	-0.596	0.309	0.865229	-0.235	0.121	-0.533	0.0622	0.456271	-0.661	0.0313	-1.262	-0.0595	0.2715	0.135	0.514	-0.27	0.54	0.8145	0.222	0.245	-0.152	0.596
OTU168289	0.554	0.117	-0.138	1.247	0.419347	0.155	0.462	-0.257	0.567	0.781246	-0.0286	0.9	-0.477	0.42	0.966766	-0.0169	0.277	-0.0475	0.0136	0.809329	-0.828	0.0153	-1.497	-0.159	0.20815	0.0121	0.969	-0.593	0.617	0.990898	-0.226	0.292	-0.646	0.194	0.648491	-0.326	0.431	-1.138	0.486	0.85998	0.838	0.00331	0.279	1.398	0.160267	-0.67	0.0173	-1.222	-0.118
OTU173135	0.234	0.168	-0.0987	0.566	0.519795	-0.0628	0.521	-0.255	0.129	0.791875	-0.228	0.0254	-0.429	-0.0282	0.181	-0.011	0.133	-0.0254	0.00335	0.617256	0.0446	0.776	-0.263	0.352	0.946136	0.0463	0.743	-0.231	0.323	0.935167	0.128	0.18	-0.0595	0.316	0.52128	0.112	0.573	-0.276	0.499	0.887285	-0.272	0.0313	-0.52	-0.0245	0.287384	0.271	0.0247	0.0346	0.508
OTU173565	0.165	0.484	-0.297	0.627	0.763348	-0.0211	0.859	-0.254	0.212	0.945161	0.0752	0.557	-0.176	0.326	0.77851	-0.0148	0.154	-0.0353	0.00557	0.640462	0.0599	0.784	-0.368	0.487	0.946136	-0.129	0.48	-0.487	0.229	0.827429	0.0633	0.592	-0.168	0.294	0.856685	0.13	0.63	-0.4	0.661	0.908606	0.211	0.21	-0.119	0.542	0.618049	0.0799	0.608	-0.226	0.386
OTU174516	-0.117	0.816	-1.105	0.87	0.943744	0.0746	0.796	-0.49	0.639	0.927698	-0.103	0.714	-0.653	0.447	0.867342	-0.0569	0.02	-0.105	-0.00896	0.284237	-0.209	0.677	-1.195	0.777	0.904332	-0.027	0.948	-0.843	0.789	0.982571	-0.173	0.499	-0.673	0.328	0.791095	0.416	0.421	-0.598	1.43	0.85998	0.397	0.369	-0.469	1.264	0.733891	0.174	0.604	-0.484	0.833
OTU174638	-0.015	0.923	-0.317	0.287	0.979842	0.0613	0.481	-0.109	0.232	0.785138	0.28	0.00289	0.0959	0.465	0.0667437	-0.00845	0.255	-0.023	0.00609	0.808991	-0.247	0.108	-0.548	0.0539	0.465429	0.0918	0.493	-0.171	0.354	0.839028	0.0239	0.776	-0.14	0.188	0.93477	0.109	0.596	-0.295	0.514	0.893827	-0.282	0.0283	-0.534	-0.03	0.276881	-0.1	0.351	-0.311	0.11
OTU174818	-0.459	0.00515	-0.781	-0.138	0.0887762	-0.0843	0.403	-0.282	0.113	0.760751	0.0905	0.392	-0.117	0.298	0.660019	-0.0139	0.0893	-0.0299	0.00213	0.512046	0.0126	0.939	-0.312	0.337	0.997834	0.133	0.363	-0.154	0.42	0.746	0.0292	0.763	-0.161	0.219	0.93477	0.116	0.551	-0.265	0.496	0.878687	-0.163	0.247	-0.439	0.113	0.620931	-0.129	0.294	-0.369	0.112
OTU174840	-0.65	0.00983	-1.143	-0.156	0.131795	-0.208	0.177	-0.509	0.0936	0.551758	0.285	0.0823	-0.0365	0.607	0.31675	-0.00185	0.882	-0.0264	0.0227	0.96606	0.183	0.451	-0.293	0.66	0.777438	-0.265	0.251	-0.717	0.187	0.613932	0.0427	0.768	-0.241	0.327	0.93477	0.311	0.336	-0.323	0.945	0.774726	-0.262	0.221	-0.682	0.158	0.620931	-0.17	0.359	-0.533	0.193
OTU174911	0.363	0.379	-0.445	1.171	0.681825	0.24	0.357	-0.27	0.75	0.730136	-0.324	0.232	-0.854	0.207	0.567459	0.00715	0.743	-0.0355	0.0498	0.924836	0.409	0.331	-0.415	1.232	0.684697	0.542	0.182	-0.253	1.337	0.557141	-0.212	0.381	-0.687	0.263	0.698404	-0.351	0.502	-1.375	0.674	0.871545	0.155	0.69	-0.609	0.92	0.868302	-0.18	0.591	-0.839	0.478
OTU1751298	-0.459	0.304	-1.335	0.416	0.62174	-0.318	0.246	-0.856	0.22	0.625273	-0.267	0.317	-0.789	0.256	0.616957	0.0207	0.397	-0.0272	0.0686	0.86406	-1.271	0.00732	-2.199	-0.342	0.13756	-0.0832	0.799	-0.724	0.558	0.935167	0.635	0.0216	0.0933	1.177	0.223406	-0.288	0.587	-1.329	0.752	0.892832	-0.185	0.617	-0.912	0.541	0.849255	-0.254	0.447	-0.909	0.401
OTU175560	0.252	0.458	-0.413	0.916	0.753484	-0.0722	0.701	-0.441	0.296	0.885585	0.0883	0.644	-0.286	0.463	0.829637	0.00644	0.631	-0.0198	0.0327	0.903618	0.38	0.199	-0.2	0.96	0.548485	0.0768	0.79	-0.487	0.641	0.935167	0.0343	0.86	-0.347	0.415	0.962742	1.196	0.00215	0.432	1.959	0.0648583	0.0279	0.897	-0.396	0.451	0.989323	0.724	0.00265	0.252	1.196
OTU175642	0.216	0.311	-0.201	0.633	0.625456	-0.112	0.368	-0.354	0.131	0.736	-0.0614	0.614	-0.3	0.177	0.80663	-0.00955	0.309	-0.0279	0.00883	0.809329	0.0412	0.818	-0.309	0.392	0.95025	0.397	0.0412	0.0158	0.778	0.363766	-0.192	0.0929	-0.416	0.032	0.428575	0.281	0.297	-0.247	0.809	0.756909	-0.125	0.439	-0.442	0.192	0.760373	0.15	0.292	-0.129	0.43
OTU175704	0.206	0.238	-0.136	0.549	0.59011	0.251	0.0109	0.0579	0.445	0.136062	-0.0701	0.481	-0.265	0.125	0.740945	0.0103	0.221	-0.0062	0.0268	0.771365	-0.0869	0.572	-0.388	0.215	0.833036	0.0421	0.788	-0.265	0.349	0.935167	-0.302	0.00176	-0.491	-0.113	0.087966	0.334	0.0844	-0.0454	0.714	0.436469	-0.262	0.0273	-0.494	-0.0294	0.276881	-0.0445	0.711	-0.279	0.19
OTU176269	0.31	0.517	-0.627	1.247	0.785805	-0.259	0.272	-0.721	0.203	0.656427	0.164	0.469	-0.281	0.609	0.731802	-0.00948	0.61	-0.0459	0.027	0.903618	0.599	0.128	-0.173	1.371	0.482667	-0.246	0.548	-1.046	0.555	0.865382	-0.31	0.153	-0.734	0.115	0.504975	0.743	0.212	-0.423	1.91	0.639533	-0.36	0.242	-0.962	0.242	0.620931	-0.439	0.118	-0.991	0.112
OTU176306	0.235	0.52	-0.48	0.949	0.785805	0.162	0.493	-0.301	0.626	0.789096	0.634	0.0106	0.148	1.12	0.123781	-0.0212	0.239	-0.0564	0.0141	0.786527	0.345	0.286	-0.289	0.978	0.647075	-0.514	0.105	-1.136	0.107	0.469259	0.305	0.189	-0.15	0.76	0.530752	0.134	0.766	-0.75	1.017	0.949488	-0.831	0.0136	-1.492	-0.171	0.212856	-0.631	0.0161	-1.145	-0.117
OTU176980	0.142	0.56	-0.337	0.622	0.806661	0.149	0.301	-0.133	0.432	0.694215	-0.158	0.314	-0.465	0.149	0.616378	0.0187	0.141	-0.00622	0.0436	0.640122	0.485	0.0331	0.0389	0.932	0.30046	0.331	0.138	-0.107	0.769	0.51501	-0.0986	0.493	-0.381	0.184	0.786194	0.35	0.211	-0.198	0.898	0.639533	0.0296	0.882	-0.36	0.419	0.985444	0.316	0.0614	-0.0151	0.648
OTU177037	1.017	0.0175	0.178	1.856	0.174151	0.0389	0.889	-0.505	0.583	0.950782	-0.316	0.26	-0.865	0.233	0.586845	-0.0353	0.104	-0.0778	0.00726	0.530254	-0.473	0.22	-1.228	0.282	0.589241	0.899	0.0119	0.198	1.599	0.249589	-0.231	0.413	-0.785	0.322	0.724	0.0992	0.846	-0.905	1.103	0.961211	0.252	0.531	-0.536	1.039	0.8145	-0.428	0.218	-1.108	0.253
OTU177230	0.448	0.09	-0.0699	0.967	0.392307	0.0896	0.572	-0.221	0.4	0.824956	0.257	0.162	-0.104	0.618	0.465429	0.00725	0.552	-0.0166	0.0311	0.888107	0.147	0.589	-0.388	0.683	0.842759	-0.0681	0.787	-0.561	0.425	0.935167	0.137	0.382	-0.171	0.445	0.698404	0.46	0.17	-0.196	1.117	0.609307	-0.334	0.138	-0.775	0.107	0.475771	-0.238	0.255	-0.648	0.172
OTU177515	-0.808	0.004	-1.358	-0.258	0.0823074	-0.0876	0.588	-0.404	0.229	0.826426	-0.0755	0.632	-0.384	0.233	0.820014	-0.00593	0.658	-0.0322	0.0203	0.905688	0.359	0.182	-0.168	0.887	0.540033	-0.293	0.228	-0.771	0.184	0.581239	0.164	0.294	-0.142	0.47	0.648951	0.0574	0.87	-0.633	0.748	0.96644	0.0864	0.672	-0.313	0.486	0.868302	0.0785	0.696	-0.316	0.473
OTU177520	-0.139	0.519	-0.562	0.284	0.785805	0.0954	0.488	-0.174	0.365	0.785138	-0.107	0.428	-0.371	0.157	0.704255	-0.00616	0.589	-0.0285	0.0162	0.892126	0.177	0.419	-0.252	0.605	0.75839	-0.0322	0.886	-0.472	0.408	0.979529	-0.0656	0.624	-0.328	0.197	0.885835	0.0974	0.752	-0.506	0.701	0.949488	-0.108	0.505	-0.427	0.21	0.8145	-0.114	0.517	-0.46	0.231
OTU177567	0.148	0.444	-0.23	0.526	0.744111	0.259	0.0223	0.0368	0.481	0.224239	0.0691	0.566	-0.167	0.305	0.78181	0.0104	0.3	-0.00926	0.0301	0.809329	-0.198	0.264	-0.545	0.149	0.628737	0.0487	0.79	-0.31	0.407	0.935167	0.0302	0.784	-0.186	0.246	0.93477	0.798	0.000433	0.354	1.243	0.0174162	-0.0617	0.716	-0.394	0.27	0.879318	-0.385	0.00577	-0.658	-0.112
OTU178462	0.221	0.29	-0.189	0.63	0.617283	-0.0647	0.608	-0.312	0.183	0.846523	0.129	0.319	-0.124	0.381	0.617529	-0.0102	0.349	-0.0316	0.0112	0.817419	0.324	0.104	-0.067	0.714	0.46479	0.0135	0.945	-0.37	0.397	0.982571	0.206	0.0979	-0.038	0.45	0.428575	-0.276	0.276	-0.772	0.22	0.739739	-0.138	0.423	-0.474	0.199	0.754167	-0.413	0.00713	-0.714	-0.112
OTU178773	0.218	0.592	-0.579	1.015	0.830636	0.676	0.00152	0.258	1.093	0.0500218	-0.265	0.271	-0.737	0.207	0.590976	-0.00435	0.809	-0.0396	0.0309	0.946769	-0.134	0.707	-0.835	0.567	0.923949	0.523	0.0756	-0.054	1.1	0.44491	-0.461	0.0302	-0.878	-0.0441	0.264662	0.231	0.562	-0.549	1.01	0.887285	0.0937	0.738	-0.455	0.642	0.893498	0.299	0.267	-0.229	0.827
OTU178809	0.794	0.0283	0.0842	1.503	0.21874	0.735	0.0002	0.348	1.123	0.0218751	-0.367	0.108	-0.815	0.0801	0.372343	0.039	0.0371	0.00234	0.0756	0.364586	0.799	0.0235	0.108	1.49	0.265844	-0.205	0.503	-0.805	0.395	0.839106	-0.0342	0.86	-0.414	0.346	0.962742	-0.28	0.457	-1.018	0.458	0.85998	0.12	0.648	-0.394	0.633	0.865652	0.258	0.271	-0.201	0.717
OTU179018	0.372	0.388	-0.473	1.218	0.681825	-0.222	0.413	-0.753	0.31	0.760751	-0.391	0.157	-0.933	0.15	0.458339	0.0148	0.435	-0.0224	0.0521	0.879839	1.958	1.98e-06	1.151	2.765	0.00071676	0.0195	0.959	-0.731	0.77	0.986244	0.192	0.448	-0.304	0.688	0.743927	-0.964	0.0455	-1.908	-0.0193	0.314189	0.204	0.53	-0.434	0.842	0.8145	0.882	0.00479	0.269	1.494
OTU179267	0.31	0.289	-0.262	0.882	0.617283	0.496	0.00378	0.16	0.832	0.0794495	0.0783	0.669	-0.28	0.437	0.84341	0.00419	0.746	-0.0212	0.0296	0.924836	-0.00373	0.989	-0.511	0.504	1	-0.122	0.64	-0.631	0.388	0.915731	-0.229	0.179	-0.563	0.105	0.52128	-0.503	0.14	-1.171	0.165	0.563111	-0.346	0.124	-0.786	0.0943	0.44888	-0.001	0.996	-0.411	0.409
OTU179400	0.208	0.432	-0.312	0.729	0.730766	0.41	0.00895	0.103	0.717	0.121739	0.0343	0.845	-0.309	0.377	0.935715	-0.00629	0.587	-0.029	0.0164	0.892126	-0.0183	0.939	-0.491	0.454	0.997834	0.201	0.419	-0.287	0.69	0.785896	0.211	0.166	-0.0874	0.509	0.504975	0.597	0.0739	-0.0577	1.252	0.407119	-0.55	0.00978	-0.968	-0.133	0.189764	0.178	0.372	-0.213	0.57
OTU179508	0.751	0.0236	0.101	1.402	0.198277	0.17	0.418	-0.241	0.581	0.761821	-0.511	0.0275	-0.966	-0.0566	0.185022	0.000383	0.98	-0.0298	0.0306	0.988189	0.92	0.00711	0.25	1.589	0.13756	0.155	0.643	-0.5	0.81	0.916402	-0.395	0.0566	-0.801	0.0111	0.365175	-0.449	0.24	-1.198	0.3	0.6878	0.248	0.369	-0.293	0.789	0.733891	0.781	0.00193	0.287	1.275
OTU179744	-0.607	0.182	-1.497	0.284	0.535642	-0.00705	0.981	-0.595	0.581	0.99424	0.648	0.0254	0.0796	1.215	0.181	0.0389	0.0724	-0.00354	0.0814	0.475125	-0.309	0.461	-1.131	0.512	0.785183	-0.323	0.366	-1.025	0.378	0.746	-0.321	0.243	-0.861	0.218	0.590376	-0.592	0.282	-1.672	0.488	0.739739	-0.306	0.399	-1.018	0.406	0.744526	0.158	0.625	-0.476	0.792
OTU180037	0.522	0.0903	-0.082	1.126	0.392307	-0.336	0.0868	-0.721	0.0486	0.433495	0.0359	0.863	-0.372	0.444	0.943825	0.00516	0.779	-0.031	0.0413	0.943137	-0.266	0.414	-0.904	0.372	0.753106	-0.323	0.379	-1.041	0.396	0.747481	0.025	0.891	-0.334	0.384	0.962812	0.972	0.0181	0.166	1.778	0.177086	-0.211	0.447	-0.754	0.332	0.770543	-0.467	0.0467	-0.927	-0.00673
OTU180171	0.192	0.596	-0.516	0.899	0.833019	-0.1	0.642	-0.523	0.323	0.860756	-0.296	0.176	-0.725	0.133	0.490092	-0.00565	0.762	-0.0422	0.0309	0.928768	-0.305	0.395	-1.008	0.398	0.740881	-0.51	0.123	-1.158	0.138	0.486437	0.507	0.0121	0.111	0.903	0.175208	0.105	0.821	-0.8	1.009	0.961211	0.00139	0.996	-0.545	0.548	0.998759	-0.307	0.247	-0.827	0.213
OTU180572	1.486	0.00098	0.602	2.369	0.035476	-0.00695	0.982	-0.6	0.587	0.99424	-0.197	0.491	-0.757	0.363	0.744602	0.0173	0.481	-0.0308	0.0655	0.879839	-0.0248	0.962	-1.05	1.001	0.997834	1.495	0.00748	0.4	2.591	0.225647	-0.608	0.0229	-1.131	-0.0841	0.230272	0.823	0.201	-0.438	2.083	0.627259	-0.351	0.32	-1.044	0.341	0.697831	-0.772	0.0849	-1.65	0.106
OTU180825	-0.0153	0.957	-0.576	0.545	0.991386	0.0468	0.751	-0.243	0.336	0.90862	-0.207	0.206	-0.527	0.114	0.531447	0.0126	0.307	-0.0116	0.0368	0.809329	0.618	0.00807	0.161	1.076	0.139111	-0.382	0.126	-0.871	0.108	0.486437	-0.0935	0.531	-0.386	0.199	0.819506	-0.908	0.00632	-1.559	-0.256	0.10435	0.21	0.294	-0.182	0.603	0.669358	0.396	0.0381	0.0217	0.771
OTU180999	0.0616	0.769	-0.349	0.472	0.930172	-0.0259	0.835	-0.27	0.218	0.936092	-0.234	0.0665	-0.485	0.016	0.294015	-0.00653	0.506	-0.0258	0.0127	0.879839	0.339	0.0799	-0.0404	0.719	0.443176	0.311	0.0833	-0.041	0.663	0.448147	0.0697	0.56	-0.165	0.304	0.837686	0.156	0.54	-0.343	0.655	0.878687	-0.107	0.508	-0.424	0.21	0.8145	0.156	0.32	-0.152	0.464
OTU181139	0.08	0.749	-0.41	0.57	0.919112	0.0729	0.639	-0.231	0.377	0.860756	-0.117	0.45	-0.42	0.186	0.717621	-0.025	0.0344	-0.0482	-0.00184	0.364586	-0.363	0.152	-0.861	0.134	0.485842	-0.226	0.3	-0.652	0.201	0.672605	-0.198	0.163	-0.477	0.0802	0.504975	0.0683	0.847	-0.628	0.764	0.961211	-0.317	0.149	-0.748	0.114	0.490345	-0.152	0.406	-0.51	0.206
OTU181422	-0.394	0.0462	-0.782	-0.00665	0.257298	0.0414	0.71	-0.177	0.26	0.886276	-0.23	0.0517	-0.461	0.00165	0.246255	0.00594	0.542	-0.0131	0.025	0.879839	0.237	0.199	-0.125	0.599	0.548485	-0.34	0.0384	-0.662	-0.0181	0.356431	-0.103	0.348	-0.318	0.112	0.665552	0.633	0.008	0.165	1.101	0.11584	-0.161	0.274	-0.45	0.128	0.652553	-0.297	0.0251	-0.557	-0.0372
OTU181560	0.0845	0.844	-0.755	0.924	0.953452	-0.427	0.129	-0.977	0.124	0.511522	0.758	0.00521	0.226	1.289	0.0898105	-0.0176	0.401	-0.0588	0.0235	0.86406	0.202	0.665	-0.712	1.116	0.899597	-0.868	0.0341	-1.67	-0.0649	0.35476	0.0563	0.817	-0.422	0.534	0.949527	-0.223	0.614	-1.089	0.644	0.89987	-0.996	0.00458	-1.685	-0.308	0.160267	-0.571	0.0619	-1.17	0.0284
OTU1820513	-0.00667	0.981	-0.559	0.545	0.992972	0.142	0.345	-0.153	0.438	0.728137	-0.106	0.522	-0.431	0.219	0.757304	-0.00888	0.488	-0.034	0.0162	0.879839	-0.0621	0.795	-0.531	0.407	0.946136	0.703	0.00564	0.205	1.201	0.207656	0.0588	0.69	-0.23	0.348	0.921697	-0.451	0.184	-1.115	0.214	0.618691	0.441	0.0245	0.0567	0.826	0.276881	-0.113	0.53	-0.465	0.239
OTU182289	-0.0326	0.891	-0.5	0.435	0.971512	-0.148	0.261	-0.406	0.11	0.647137	-0.204	0.143	-0.476	0.0686	0.442444	0.00382	0.715	-0.0167	0.0243	0.917837	-0.149	0.49	-0.572	0.274	0.809954	-0.36	0.0872	-0.773	0.0526	0.448147	-0.195	0.129	-0.448	0.0569	0.462356	0.103	0.709	-0.439	0.645	0.949488	-0.348	0.0465	-0.691	-0.00539	0.313063	-0.201	0.213	-0.517	0.116
OTU182483	-0.0932	0.805	-0.833	0.646	0.943074	-0.0436	0.839	-0.464	0.377	0.936092	-0.199	0.343	-0.609	0.212	0.627101	0.00406	0.813	-0.0296	0.0377	0.946769	0.45	0.133	-0.137	1.036	0.485842	-0.0348	0.906	-0.612	0.543	0.979529	-0.327	0.0986	-0.716	0.0611	0.428575	0.53	0.226	-0.329	1.389	0.665138	0.563	0.032	0.0484	1.077	0.287384	0.313	0.252	-0.222	0.848
OTU182643	-0.104	0.873	-1.383	1.175	0.960945	-0.404	0.317	-1.196	0.387	0.708358	0.0894	0.829	-0.723	0.902	0.932932	0.068	0.0074	0.0182	0.118	0.201686	0.154	0.792	-0.991	1.3	0.946136	-0.145	0.787	-1.194	0.905	0.935167	0.462	0.226	-0.286	1.21	0.560356	-3.097	0.000119	-4.675	-1.519	0.0164107	0.353	0.458	-0.579	1.285	0.779822	0.427	0.379	-0.524	1.379
OTU182874	0.294	0.614	-0.848	1.435	0.845125	-0.125	0.717	-0.8	0.551	0.886531	-1.459	0.000362	-2.26	-0.657	0.0145604	-0.0943	0.00359	-0.158	-0.0308	0.162447	0.442	0.558	-1.036	1.92	0.833036	2.548	0.000139	1.237	3.859	0.043802	-0.54	0.103	-1.19	0.109	0.428575	-0.643	0.439	-2.275	0.988	0.85998	-0.0585	0.921	-1.211	1.094	0.989323	0.148	0.734	-0.706	1.002
OTU183988	0.341	0.228	-0.213	0.895	0.584769	0.17	0.275	-0.135	0.474	0.659272	0.0918	0.566	-0.222	0.405	0.78181	-0.0104	0.345	-0.0319	0.0112	0.817419	-0.0839	0.77	-0.647	0.479	0.946136	-0.337	0.157	-0.804	0.129	0.53617	0.146	0.335	-0.151	0.443	0.665552	-0.16	0.677	-0.914	0.594	0.931638	0.169	0.408	-0.231	0.568	0.745939	0.0829	0.671	-0.3	0.466
OTU184037	0.0638	0.799	-0.428	0.555	0.941435	-0.128	0.364	-0.405	0.148	0.734056	-0.142	0.341	-0.435	0.15	0.627101	-0.00178	0.872	-0.0235	0.0199	0.964967	-0.167	0.474	-0.625	0.29	0.798084	-0.368	0.117	-0.828	0.0923	0.486437	-0.127	0.342	-0.39	0.135	0.665552	0.0448	0.873	-0.506	0.595	0.96644	-0.3	0.0966	-0.654	0.0539	0.421316	-0.0921	0.6	-0.436	0.252
OTU184238	0.605	0.0146	0.12	1.091	0.174151	0.337	0.0142	0.0677	0.606	0.171347	0.0545	0.707	-0.229	0.338	0.861731	0.0272	0.0143	0.00545	0.0489	0.22507	-0.0364	0.868	-0.466	0.393	0.955461	-0.399	0.0515	-0.801	0.0026	0.384714	0.125	0.353	-0.139	0.389	0.665552	-0.664	0.0159	-1.204	-0.124	0.165486	-0.401	0.0353	-0.774	-0.0275	0.287384	-0.331	0.0724	-0.691	0.03
OTU184342	0.567	0.0236	0.0761	1.058	0.198277	0.44	0.00393	0.141	0.74	0.0794495	0.0039	0.981	-0.311	0.319	0.991215	0.015	0.188	-0.0073	0.0372	0.687434	-0.0584	0.8	-0.512	0.395	0.946136	-0.217	0.335	-0.659	0.224	0.713353	-0.126	0.411	-0.425	0.174	0.724	-0.694	0.0132	-1.242	-0.145	0.154142	-0.353	0.0849	-0.754	0.0486	0.400033	-0.0937	0.618	-0.462	0.274
OTU184464	0.238	0.476	-0.415	0.89	0.763348	0.0587	0.724	-0.267	0.385	0.888434	0.0148	0.932	-0.326	0.355	0.977925	-0.00359	0.778	-0.0286	0.0214	0.943137	0.00202	0.994	-0.493	0.497	1	0.0325	0.899	-0.468	0.533	0.979529	0.0444	0.789	-0.281	0.37	0.935068	-0.108	0.779	-0.864	0.648	0.949488	0.00321	0.988	-0.425	0.432	0.997265	-0.00487	0.981	-0.408	0.398
OTU184525	0.643	0.049	0.00291	1.283	0.268758	0.744	0.000319	0.339	1.149	0.0218751	0.268	0.198	-0.14	0.676	0.530933	0.0246	0.103	-0.00494	0.0541	0.530254	0.201	0.541	-0.443	0.844	0.833036	-0.191	0.556	-0.827	0.445	0.865382	-0.0686	0.714	-0.435	0.298	0.929741	0.0994	0.794	-0.645	0.844	0.956113	-0.666	0.00944	-1.168	-0.163	0.189764	0.102	0.679	-0.382	0.586
OTU184760	0.103	0.554	-0.237	0.443	0.806661	-0.0774	0.433	-0.271	0.116	0.768363	-0.22	0.0314	-0.421	-0.0196	0.196603	0.000607	0.936	-0.0142	0.0154	0.976461	-0.115	0.45	-0.415	0.184	0.777438	0.171	0.244	-0.116	0.458	0.604986	0.297	0.00217	0.107	0.487	0.087966	0.0463	0.821	-0.355	0.448	0.961211	-0.155	0.229	-0.408	0.0976	0.620931	0.268	0.0245	0.0345	0.501
OTU185034	-0.343	0.295	-0.984	0.298	0.617283	0.0883	0.695	-0.352	0.529	0.885585	-0.0001	1	-0.451	0.45	1	-0.0334	0.0377	-0.0648	-0.0019	0.364586	-0.262	0.402	-0.875	0.351	0.744316	-0.607	0.0647	-1.252	0.0371	0.425844	0.203	0.322	-0.198	0.604	0.665552	-1.037	0.0315	-1.983	-0.0919	0.2715	0.287	0.293	-0.248	0.823	0.669358	0.205	0.44	-0.315	0.725
OTU185411	-0.207	0.439	-0.732	0.318	0.739154	0.117	0.47	-0.2	0.434	0.785138	0.341	0.035	0.0239	0.658	0.201928	0.00569	0.677	-0.0211	0.0325	0.913044	0.764	0.0127	0.163	1.365	0.191558	-0.759	0.0062	-1.302	-0.215	0.207656	-0.0921	0.566	-0.406	0.222	0.843177	0.787	0.0373	0.0462	1.528	0.287289	0.0379	0.859	-0.38	0.456	0.978866	-0.0428	0.85	-0.486	0.4
OTU185420	-0.98	0.137	-2.271	0.312	0.442804	0.085	0.811	-0.612	0.782	0.936092	-0.235	0.455	-0.851	0.382	0.719258	0.0194	0.53	-0.0411	0.0799	0.879839	0.0335	0.953	-1.084	1.151	0.997834	-0.509	0.369	-1.619	0.601	0.746	-0.401	0.226	-1.051	0.248	0.560356	0.557	0.408	-0.761	1.874	0.850908	0.297	0.553	-0.684	1.279	0.815224	-0.259	0.521	-1.051	0.533
OTU185763	-0.107	0.681	-0.62	0.405	0.889971	0.104	0.524	-0.216	0.424	0.791875	0.396	0.0195	0.0638	0.728	0.165596	-0.00222	0.865	-0.0278	0.0233	0.964967	0.183	0.486	-0.332	0.698	0.809954	0.554	0.0216	0.0812	1.027	0.35476	-0.0791	0.617	-0.389	0.231	0.882822	-0.15	0.65	-0.8	0.499	0.921198	-0.245	0.246	-0.66	0.169	0.620931	-0.291	0.16	-0.697	0.115
OTU186022	-0.468	0.256	-1.275	0.34	0.605568	0.169	0.522	-0.347	0.685	0.791875	0.233	0.388	-0.296	0.763	0.656336	0.0255	0.223	-0.0155	0.0664	0.771365	0.869	0.0403	0.0385	1.699	0.33927	-0.2	0.612	-0.973	0.573	0.887624	0.199	0.427	-0.292	0.691	0.729123	-0.969	0.0451	-1.917	-0.0209	0.314189	0.291	0.386	-0.368	0.95	0.735254	0.392	0.229	-0.246	1.03
OTU186416	0.289	0.56	-0.684	1.262	0.806661	1.262	0.000423	0.561	1.964	0.0218751	0.0175	0.96	-0.662	0.697	0.990085	0.0474	0.159	-0.0185	0.113	0.640462	0.196	0.701	-0.804	1.196	0.922771	0.792	0.117	-0.198	1.781	0.486437	0.173	0.628	-0.526	0.872	0.887393	0.785	0.36	-0.895	2.465	0.794686	-0.204	0.698	-1.233	0.826	0.868302	1.092	0.00719	0.296	1.889
OTU186468	0.416	0.125	-0.116	0.948	0.426887	0.3	0.0501	-0.000162	0.599	0.341314	-0.0937	0.551	-0.402	0.214	0.775915	0.0288	0.0152	0.00555	0.0521	0.229267	0.0447	0.853	-0.428	0.517	0.955461	-0.27	0.251	-0.73	0.191	0.613932	0.0118	0.937	-0.28	0.303	0.971903	-0.652	0.0286	-1.235	-0.068	0.25883	-0.464	0.026	-0.873	-0.0555	0.276881	-0.197	0.322	-0.586	0.193
OTU186549	0.168	0.59	-0.443	0.778	0.830636	-0.0984	0.525	-0.402	0.205	0.791875	0.105	0.541	-0.233	0.444	0.76925	0.00801	0.537	-0.0174	0.0334	0.879839	-0.153	0.563	-0.673	0.366	0.833036	-0.748	0.0274	-1.412	-0.0835	0.35476	-0.0975	0.551	-0.418	0.223	0.831092	-0.447	0.288	-1.27	0.377	0.749857	0.101	0.606	-0.281	0.483	0.837298	0.216	0.268	-0.166	0.597
OTU186732	0.188	0.385	-0.236	0.613	0.681825	0.19	0.13	-0.0562	0.437	0.511522	-0.046	0.741	-0.319	0.227	0.882375	-0.0193	0.065	-0.0398	0.0012	0.4525	0.137	0.488	-0.25	0.524	0.809954	0.594	0.0037	0.193	0.994	0.207656	-0.132	0.303	-0.384	0.119	0.664764	-0.0848	0.745	-0.595	0.425	0.949488	-0.0101	0.951	-0.333	0.313	0.997265	0.0391	0.808	-0.277	0.355
OTU186735	0.616	0.0212	0.0921	1.14	0.198195	0.292	0.0603	-0.0127	0.597	0.36381	-0.223	0.184	-0.552	0.106	0.500812	0.019	0.0976	-0.00349	0.0416	0.512046	-0.133	0.596	-0.625	0.359	0.844195	-0.213	0.446	-0.759	0.334	0.799267	0.013	0.934	-0.295	0.321	0.971903	-0.00666	0.987	-0.805	0.792	0.992483	-0.189	0.432	-0.659	0.282	0.755327	-0.279	0.176	-0.683	0.125
OTU186772	-0.0977	0.651	-0.521	0.326	0.876067	0.18	0.179	-0.0822	0.441	0.551758	0.253	0.0713	-0.022	0.528	0.300123	-0.00188	0.857	-0.0222	0.0185	0.964967	0.116	0.57	-0.286	0.519	0.833036	0.474	0.0127	0.101	0.847	0.249589	-0.126	0.337	-0.383	0.131	0.665552	-0.27	0.362	-0.851	0.311	0.794686	-0.135	0.434	-0.473	0.203	0.755327	-0.216	0.208	-0.553	0.121
OTU186851	-0.361	0.211	-0.927	0.204	0.568102	0.0675	0.704	-0.281	0.416	0.885585	-0.219	0.235	-0.581	0.143	0.57057	0.00864	0.578	-0.0218	0.0391	0.891906	-0.341	0.222	-0.889	0.206	0.589241	-0.0804	0.732	-0.541	0.38	0.935167	0.292	0.0722	-0.0264	0.611	0.402039	0.517	0.182	-0.242	1.276	0.618691	0.106	0.623	-0.317	0.529	0.852802	0.225	0.294	-0.195	0.644
OTU186997	0.251	0.23	-0.158	0.661	0.584769	0.19	0.14	-0.0626	0.442	0.514243	-0.037	0.796	-0.317	0.243	0.914768	0.000961	0.933	-0.0213	0.0232	0.976461	0.177	0.392	-0.228	0.582	0.740881	0.318	0.115	-0.0776	0.713	0.486437	-0.0577	0.656	-0.311	0.196	0.899515	0.213	0.438	-0.325	0.75	0.85998	0.00094	0.995	-0.323	0.325	0.998759	0.15	0.364	-0.174	0.473
OTU187517	-0.17	0.261	-0.466	0.126	0.605568	-0.0965	0.291	-0.276	0.0827	0.684039	0.0555	0.553	-0.128	0.239	0.775915	0.00371	0.579	-0.00938	0.0168	0.891906	-0.0573	0.69	-0.338	0.224	0.914945	0.000598	0.996	-0.247	0.248	1	-0.108	0.195	-0.272	0.0553	0.530752	-0.0342	0.85	-0.388	0.319	0.961211	-0.0125	0.919	-0.255	0.23	0.989323	-0.0754	0.509	-0.299	0.148
OTU187569	0.459	0.103	-0.0936	1.012	0.404817	-0.229	0.184	-0.566	0.109	0.551758	0.125	0.498	-0.237	0.487	0.744602	-0.0116	0.406	-0.0389	0.0158	0.8688	-0.351	0.211	-0.9	0.198	0.574301	-0.378	0.197	-0.952	0.196	0.557141	0.0769	0.624	-0.231	0.384	0.885835	0.551	0.103	-0.111	1.213	0.482667	-0.37	0.115	-0.829	0.0896	0.438211	-0.693	0.0012	-1.112	-0.274
OTU187946	0.747	0.0172	0.132	1.362	0.174151	0.262	0.0921	-0.043	0.568	0.433495	0.124	0.478	-0.219	0.468	0.73947	-0.00558	0.647	-0.0294	0.0183	0.903618	0.389	0.125	-0.107	0.885	0.482667	0.178	0.475	-0.31	0.667	0.826191	0.281	0.07	-0.0229	0.585	0.402039	0.545	0.0873	-0.0799	1.171	0.445107	-0.0674	0.731	-0.453	0.318	0.890983	-0.231	0.257	-0.631	0.169
OTU188047	0.261	0.0547	-0.00529	0.528	0.286977	0.164	0.0326	0.0136	0.314	0.265991	0.133	0.0944	-0.0228	0.288	0.335027	-0.000923	0.885	-0.0134	0.0116	0.96606	-0.0469	0.698	-0.284	0.19	0.922175	0.0882	0.465	-0.148	0.324	0.814937	-0.0704	0.343	-0.216	0.0751	0.665552	0.127	0.438	-0.193	0.446	0.85998	-0.0658	0.53	-0.271	0.139	0.8145	-0.304	0.00139	-0.49	-0.118
OTU188194	0.122	0.381	-0.15	0.394	0.681825	0.174	0.0276	0.0192	0.328	0.242195	0.111	0.171	-0.0478	0.269	0.482667	0.00137	0.832	-0.0112	0.014	0.957365	0.0408	0.747	-0.207	0.289	0.946136	-0.00984	0.937	-0.253	0.234	0.982571	-0.133	0.0818	-0.282	0.0168	0.417065	0.113	0.478	-0.2	0.427	0.86518	-0.0385	0.719	-0.248	0.171	0.879318	-0.284	0.00264	-0.469	-0.0989
OTU188676	-0.0724	0.77	-0.558	0.414	0.930172	0.0903	0.542	-0.2	0.38	0.80231	0.275	0.0711	-0.0237	0.575	0.300123	0.00897	0.465	-0.0151	0.033	0.879839	0.137	0.555	-0.317	0.591	0.833036	0.289	0.18	-0.134	0.712	0.556923	0.00696	0.961	-0.27	0.284	0.982718	-0.198	0.534	-0.822	0.426	0.878673	-0.114	0.563	-0.499	0.272	0.815224	-0.345	0.0687	-0.716	0.0265
OTU188851	0.0745	0.801	-0.503	0.652	0.941435	0.0917	0.536	-0.199	0.382	0.80231	-0.0957	0.532	-0.395	0.204	0.764222	-0.00189	0.875	-0.0253	0.0216	0.964967	-0.547	0.0291	-1.039	-0.0558	0.292617	-0.169	0.455	-0.614	0.275	0.811379	0.0812	0.582	-0.208	0.37	0.856439	-0.0437	0.886	-0.641	0.553	0.970287	0.212	0.299	-0.188	0.611	0.676488	0.203	0.299	-0.18	0.586
OTU189083	-0.573	0.0453	-1.134	-0.0119	0.256228	-0.131	0.438	-0.464	0.201	0.769033	-0.402	0.0214	-0.744	-0.0594	0.165596	-0.0155	0.278	-0.0434	0.0125	0.809329	0.0914	0.766	-0.509	0.692	0.946136	-0.0679	0.817	-0.642	0.506	0.941892	0.0662	0.686	-0.255	0.388	0.921697	-0.637	0.0564	-1.291	0.0175	0.34571	-0.37	0.124	-0.842	0.102	0.44888	-0.273	0.157	-0.652	0.105
OTU189092	-0.204	0.359	-0.639	0.231	0.673619	0.112	0.414	-0.156	0.38	0.760751	0.283	0.0436	0.00813	0.557	0.225358	-0.00111	0.919	-0.0225	0.0203	0.970962	-0.0198	0.924	-0.428	0.388	0.994694	0.397	0.0465	0.00612	0.788	0.384714	-0.158	0.233	-0.417	0.102	0.573782	-0.13	0.647	-0.687	0.427	0.921198	-0.229	0.197	-0.578	0.119	0.599277	-0.237	0.169	-0.574	0.101
OTU189828	-0.0835	0.691	-0.495	0.329	0.896566	0.0951	0.473	-0.165	0.355	0.785138	0.353	0.0121	0.0773	0.629	0.131354	-0.00112	0.917	-0.0223	0.02	0.970962	-0.0893	0.661	-0.488	0.309	0.899556	0.401	0.0277	0.044	0.757	0.35476	-0.124	0.335	-0.375	0.128	0.665552	0.0851	0.776	-0.502	0.672	0.949488	-0.0975	0.583	-0.445	0.25	0.83089	-0.269	0.113	-0.602	0.0634
OTU190502	0.146	0.534	-0.314	0.606	0.785805	0.00105	0.994	-0.267	0.269	0.996753	0.0486	0.721	-0.218	0.316	0.872916	-0.0144	0.187	-0.0358	0.00702	0.687434	0.159	0.449	-0.252	0.57	0.777438	0.17	0.396	-0.223	0.564	0.762105	-0.0516	0.699	-0.313	0.21	0.923496	0.0713	0.801	-0.484	0.627	0.957395	0.207	0.246	-0.143	0.558	0.620931	-0.107	0.538	-0.449	0.234
OTU190991	0.344	0.192	-0.173	0.861	0.556032	0.478	0.00195	0.175	0.78	0.058825	0.0762	0.677	-0.282	0.434	0.845083	-0.00765	0.574	-0.0343	0.019	0.891906	0.4	0.123	-0.108	0.909	0.482667	-0.44	0.0719	-0.92	0.0392	0.441149	-0.29	0.0733	-0.607	0.0273	0.402039	0.183	0.466	-0.309	0.674	0.85998	0.326	0.11	-0.0734	0.725	0.432826	-0.0226	0.903	-0.386	0.341
OTU191081	0.332	0.401	-0.443	1.107	0.691248	0.231	0.323	-0.227	0.688	0.708642	0.0549	0.815	-0.405	0.515	0.927129	-0.0126	0.522	-0.0512	0.026	0.879839	-0.376	0.322	-1.119	0.368	0.684697	-1.249	0.000242	-1.916	-0.582	0.043802	-0.495	0.0198	-0.912	-0.0788	0.223406	-0.0989	0.837	-1.039	0.841	0.961211	-0.307	0.307	-0.896	0.282	0.686012	-0.171	0.536	-0.711	0.37
OTU191153	0.359	0.0932	-0.0601	0.777	0.392307	0.0283	0.819	-0.214	0.27	0.936092	-0.13	0.294	-0.373	0.113	0.612297	-0.00239	0.816	-0.0224	0.0177	0.946769	-0.519	0.0067	-0.894	-0.144	0.13756	0.0345	0.852	-0.328	0.398	0.960087	-0.273	0.0211	-0.505	-0.0409	0.223406	0.135	0.598	-0.366	0.636	0.893827	0.064	0.683	-0.243	0.371	0.868302	-0.151	0.303	-0.44	0.137
OTU191361	-0.175	0.532	-0.725	0.374	0.785805	0.182	0.269	-0.141	0.506	0.655973	-0.361	0.0295	-0.687	-0.0359	0.190696	0.0309	0.0386	0.00162	0.0601	0.364586	0.283	0.245	-0.194	0.759	0.624577	0.00735	0.975	-0.46	0.475	0.994225	0.122	0.455	-0.197	0.441	0.748682	0.0455	0.887	-0.582	0.673	0.970287	0.611	0.0096	0.149	1.073	0.189764	0.468	0.038	0.0258	0.91
OTU191792	0.181	0.455	-0.294	0.656	0.753484	0.23	0.0908	-0.0365	0.496	0.433495	-0.268	0.0496	-0.536	-0.00046	0.239403	0.00543	0.629	-0.0166	0.0275	0.903618	-0.326	0.127	-0.745	0.0931	0.482667	-0.0859	0.666	-0.476	0.304	0.929087	-0.304	0.02	-0.56	-0.0479	0.223406	-0.128	0.629	-0.649	0.393	0.908606	0.0326	0.849	-0.303	0.368	0.975676	0.0353	0.822	-0.272	0.342
OTU192308	-0.103	0.708	-0.642	0.436	0.90564	0.207	0.229	-0.13	0.544	0.609544	-0.436	0.0125	-0.778	-0.0937	0.131354	0.0254	0.0924	-0.00418	0.055	0.512046	0.322	0.189	-0.158	0.802	0.547344	-0.184	0.425	-0.636	0.268	0.790831	-0.0102	0.952	-0.345	0.324	0.977297	-0.151	0.611	-0.733	0.431	0.899114	0.215	0.368	-0.253	0.683	0.733891	0.469	0.0427	0.0154	0.922
OTU192406	-0.96	0.0169	-1.748	-0.172	0.174151	0.0337	0.882	-0.412	0.479	0.950782	0.151	0.523	-0.312	0.614	0.757304	-0.0173	0.321	-0.0515	0.0169	0.809472	-0.315	0.375	-1.011	0.381	0.729839	-0.574	0.0978	-1.254	0.106	0.448147	0.429	0.0405	0.0186	0.84	0.305438	-0.158	0.735	-1.07	0.754	0.949488	0.108	0.695	-0.431	0.647	0.868302	0.267	0.335	-0.276	0.809
OTU192462	-0.111	0.739	-0.764	0.542	0.917973	0.341	0.0843	-0.0461	0.728	0.432361	-0.35	0.0736	-0.734	0.0335	0.302764	0.00383	0.813	-0.0279	0.0356	0.946769	0.0584	0.854	-0.564	0.681	0.955461	0.718	0.00867	0.182	1.254	0.241426	0.0588	0.753	-0.307	0.424	0.93477	-0.543	0.17	-1.32	0.233	0.609307	0.437	0.0961	-0.0778	0.953	0.421316	-0.215	0.381	-0.696	0.266
OTU192720	0.333	0.311	-0.312	0.979	0.625456	-0.0277	0.891	-0.423	0.368	0.950782	-0.297	0.148	-0.699	0.105	0.454034	0.0111	0.463	-0.0186	0.0409	0.879839	0.365	0.188	-0.178	0.909	0.547344	0.0786	0.772	-0.453	0.61	0.935167	-0.259	0.171	-0.629	0.112	0.511587	-0.128	0.768	-0.982	0.725	0.949488	0.617	0.016	0.115	1.118	0.222769	0.00128	0.996	-0.453	0.456
OTU193053	0.395	0.102	-0.0787	0.869	0.404817	0.157	0.242	-0.106	0.421	0.625273	-0.154	0.253	-0.418	0.11	0.585656	0.00412	0.711	-0.0177	0.0259	0.917238	-0.557	0.00997	-0.98	-0.133	0.156919	-0.0488	0.803	-0.433	0.335	0.935167	-0.391	0.00243	-0.644	-0.138	0.087966	0.183	0.508	-0.358	0.724	0.871545	0.11	0.503	-0.212	0.432	0.8145	-0.15	0.345	-0.462	0.162
OTU193528	-0.823	0.112	-1.84	0.193	0.413714	0.064	0.849	-0.597	0.725	0.93811	-0.472	0.205	-1.201	0.258	0.531447	0.0248	0.345	-0.0267	0.0764	0.817419	-0.422	0.44	-1.493	0.648	0.774961	-1.638	0.0108	-2.897	-0.378	0.249589	0.77	0.0479	0.00721	1.533	0.346796	0.615	0.446	-0.967	2.197	0.85998	-0.819	0.0836	-1.747	0.109	0.400033	-0.249	0.569	-1.107	0.609
OTU193644	0.201	0.534	-0.431	0.833	0.785805	-0.119	0.569	-0.53	0.292	0.824956	0.466	0.0176	0.0812	0.851	0.158044	0.0153	0.35	-0.0168	0.0474	0.817419	0.384	0.223	-0.234	1.003	0.589241	-0.217	0.44	-0.766	0.333	0.799267	0.505	0.00874	0.127	0.882	0.162383	-1.327	0.000403	-2.061	-0.592	0.0174162	-0.132	0.602	-0.627	0.363	0.837298	0.0506	0.845	-0.457	0.558
OTU193666	0.264	0.165	-0.109	0.637	0.519391	0.054	0.63	-0.166	0.274	0.86009	0.151	0.178	-0.0686	0.37	0.491878	-0.00309	0.742	-0.0215	0.0153	0.924836	-0.522	0.00255	-0.862	-0.183	0.0852345	0.00318	0.985	-0.334	0.34	0.998796	-0.335	0.0015	-0.542	-0.128	0.087966	0.53	0.0262	0.0628	0.998	0.24319	-0.0469	0.75	-0.335	0.241	0.899007	-0.158	0.255	-0.43	0.114
OTU193667	-0.019	0.916	-0.371	0.333	0.9774	-0.076	0.461	-0.278	0.126	0.781246	-0.0454	0.668	-0.253	0.162	0.84341	-0.0049	0.526	-0.02	0.0102	0.879839	0.0512	0.755	-0.271	0.373	0.946136	-0.143	0.334	-0.433	0.147	0.713353	0.162	0.111	-0.0374	0.361	0.446467	-0.182	0.409	-0.612	0.249	0.850908	-0.263	0.0389	-0.513	-0.0134	0.287384	0.179	0.153	-0.0664	0.425
OTU193672	0.471	0.338	-0.492	1.435	0.65083	0.174	0.577	-0.439	0.787	0.826426	0.509	0.0932	-0.0852	1.103	0.33476	0.0123	0.624	-0.0368	0.0614	0.903618	0.352	0.46	-0.582	1.286	0.785183	0.719	0.0962	-0.128	1.565	0.448147	0.414	0.165	-0.17	0.998	0.504975	-0.405	0.498	-1.574	0.765	0.871545	-0.843	0.0147	-1.521	-0.166	0.212856	0.186	0.604	-0.518	0.89
OTU193709	-0.157	0.286	-0.446	0.131	0.617283	0.111	0.207	-0.0614	0.283	0.570424	-0.0881	0.341	-0.27	0.0933	0.627101	0.000385	0.959	-0.0141	0.0149	0.985894	-0.258	0.0738	-0.54	0.0248	0.443176	0.173	0.199	-0.0912	0.438	0.558434	-0.0817	0.348	-0.252	0.0887	0.665552	0.442	0.0169	0.0794	0.805	0.169939	0.0131	0.92	-0.242	0.269	0.989323	-0.158	0.151	-0.374	0.0578
OTU193873	0.0159	0.945	-0.44	0.471	0.98585	0.198	0.186	-0.096	0.493	0.551758	0.4	0.00706	0.109	0.691	0.101226	0.00855	0.481	-0.0152	0.0323	0.879839	0.0762	0.746	-0.385	0.537	0.946136	0.0214	0.92	-0.395	0.438	0.979529	0.0598	0.679	-0.223	0.343	0.917157	-0.814	0.00321	-1.356	-0.273	0.0724	0.0238	0.902	-0.354	0.402	0.989323	0.0317	0.865	-0.333	0.396
OTU193968	-0.00724	0.967	-0.346	0.332	0.991654	-0.0138	0.902	-0.233	0.206	0.957548	-0.0251	0.82	-0.242	0.191	0.927625	-0.0223	0.0143	-0.0401	-0.00445	0.22507	-0.00808	0.961	-0.336	0.32	0.997834	0.131	0.37	-0.155	0.417	0.746	-0.215	0.0322	-0.412	-0.0183	0.264662	-0.129	0.55	-0.553	0.294	0.878687	-0.269	0.0677	-0.558	0.0196	0.350106	-0.0229	0.865	-0.287	0.241
OTU194584	-1.009	0.293	-2.892	0.873	0.617283	-0.337	0.537	-1.406	0.732	0.80231	0.208	0.73	-0.976	1.393	0.875729	-0.106	0.00428	-0.179	-0.0333	0.172151	0.5	0.571	-1.23	2.23	0.833036	0.469	0.581	-1.196	2.134	0.87785	-0.0882	0.864	-1.101	0.924	0.962742	-0.629	0.527	-2.579	1.321	0.878673	-1.129	0.102	-2.482	0.223	0.432826	1.226	0.115	-0.298	2.751
OTU194660	-0.279	0.265	-0.769	0.211	0.605568	0.0339	0.843	-0.302	0.37	0.936092	0.0778	0.632	-0.241	0.397	0.820014	0.00689	0.619	-0.0202	0.034	0.903618	0.278	0.328	-0.279	0.835	0.684697	-0.239	0.4	-0.796	0.318	0.762105	0.22	0.176	-0.0985	0.538	0.52128	0.442	0.233	-0.284	1.169	0.68021	0.308	0.159	-0.12	0.737	0.509363	0.0611	0.775	-0.358	0.48
OTU194672	-0.0586	0.838	-0.621	0.503	0.953452	0.267	0.122	-0.0709	0.605	0.511522	-0.176	0.331	-0.531	0.179	0.625103	0.0118	0.401	-0.0157	0.0394	0.86406	-0.83	0.00214	-1.36	-0.3	0.0852345	-0.119	0.658	-0.646	0.408	0.929087	-0.245	0.132	-0.564	0.0742	0.463922	-0.0652	0.853	-0.754	0.624	0.961211	0.157	0.51	-0.31	0.624	0.8145	-0.255	0.229	-0.67	0.16
OTU1952	0.575	0.266	-0.438	1.588	0.605568	0.0687	0.794	-0.446	0.584	0.927698	-0.608	0.0325	-1.165	-0.0507	0.199407	-0.0203	0.384	-0.0659	0.0254	0.854232	-0.537	0.277	-1.506	0.432	0.634646	0.227	0.611	-0.647	1.101	0.887624	0.18	0.525	-0.376	0.736	0.815665	-0.571	0.315	-1.685	0.543	0.7602	0.487	0.216	-0.285	1.259	0.620931	-0.348	0.328	-1.045	0.35
OTU195350	0.191	0.513	-0.381	0.762	0.785805	0.533	0.000633	0.227	0.838	0.0254607	-0.176	0.245	-0.473	0.121	0.572194	-0.0133	0.284	-0.0378	0.0111	0.809329	0.246	0.299	-0.218	0.71	0.672286	0.528	0.0247	0.0673	0.989	0.35476	-0.0065	0.968	-0.328	0.315	0.987087	-0.206	0.492	-0.794	0.382	0.871545	-0.269	0.352	-0.836	0.298	0.726045	0.00281	0.988	-0.365	0.371
OTU195436	-0.549	0.0024	-0.903	-0.194	0.0620571	0.113	0.277	-0.0909	0.317	0.659697	-0.216	0.0431	-0.425	-0.00671	0.225358	0.00429	0.606	-0.012	0.0206	0.903618	-0.126	0.429	-0.438	0.186	0.768581	-0.223	0.146	-0.524	0.0774	0.53617	-0.0301	0.761	-0.224	0.164	0.93477	0.0515	0.811	-0.371	0.474	0.961211	-0.122	0.369	-0.387	0.144	0.733891	-0.172	0.165	-0.415	0.0709
OTU195871	-0.267	0.531	-1.103	0.568	0.785805	-0.222	0.342	-0.678	0.235	0.728137	-0.0504	0.831	-0.513	0.412	0.932932	0.042	0.0423	0.00146	0.0825	0.364586	-0.0129	0.973	-0.771	0.745	1	0.0485	0.905	-0.744	0.841	0.979529	0.158	0.507	-0.309	0.626	0.791095	-0.292	0.497	-1.135	0.55	0.871545	-0.0469	0.868	-0.599	0.505	0.978866	0.412	0.155	-0.156	0.98
OTU195937	0.113	0.581	-0.289	0.516	0.824792	-0.149	0.191	-0.372	0.0742	0.553136	-0.0439	0.701	-0.268	0.18	0.857304	0.0235	0.00997	0.00562	0.0414	0.201686	0.163	0.368	-0.192	0.518	0.727935	0.014	0.939	-0.346	0.374	0.982571	0.00925	0.932	-0.203	0.221	0.971903	-0.149	0.533	-0.619	0.32	0.878673	-0.364	0.0177	-0.664	-0.0633	0.237311	0.104	0.445	-0.163	0.371
OTU196054	0.161	0.529	-0.34	0.662	0.785805	-0.257	0.0774	-0.541	0.0282	0.413106	0.157	0.277	-0.126	0.439	0.599024	0.0237	0.0346	0.00172	0.0457	0.364586	-0.294	0.189	-0.731	0.144	0.547344	0.0568	0.806	-0.395	0.509	0.935167	0.0111	0.934	-0.251	0.273	0.971903	-0.58	0.0513	-1.163	0.00338	0.331618	-0.0133	0.945	-0.39	0.363	0.997265	0.17	0.309	-0.158	0.499
OTU19611	-0.171	0.646	-0.901	0.559	0.872582	-0.382	0.119	-0.863	0.0985	0.5068	0.369	0.115	-0.0899	0.827	0.385248	-0.00298	0.866	-0.0376	0.0316	0.964967	-0.21	0.553	-0.903	0.484	0.833036	0.296	0.4	-0.393	0.985	0.762105	-0.444	0.0329	-0.853	-0.0362	0.264662	-0.876	0.0645	-1.806	0.0529	0.376365	0.59	0.0658	-0.0386	1.218	0.345212	0.248	0.378	-0.303	0.799
OTU196957	0.281	0.115	-0.0684	0.63	0.4163	-0.0899	0.387	-0.293	0.114	0.749166	-0.0552	0.613	-0.269	0.159	0.80663	-0.0109	0.177	-0.0266	0.00491	0.667437	0.00879	0.959	-0.327	0.345	0.997834	0.154	0.307	-0.141	0.448	0.681804	0.229	0.0207	0.035	0.423	0.223406	0.219	0.29	-0.187	0.625	0.749857	-0.276	0.0543	-0.557	0.0051	0.322239	-0.0491	0.704	-0.303	0.204
OTU197004	-0.413	0.396	-1.367	0.541	0.689192	-0.0438	0.879	-0.608	0.521	0.950782	0.697	0.0201	0.109	1.285	0.165596	0.00785	0.741	-0.0387	0.0544	0.924836	0.657	0.133	-0.199	1.513	0.485842	-0.29	0.494	-1.12	0.54	0.839028	0.187	0.507	-0.365	0.738	0.791095	-0.176	0.756	-1.287	0.935	0.949488	-0.823	0.0389	-1.604	-0.0419	0.287384	-0.472	0.146	-1.108	0.164
OTU197233	0.351	0.361	-0.402	1.104	0.673619	0.167	0.497	-0.316	0.651	0.789096	0.378	0.102	-0.0756	0.831	0.358485	-0.0108	0.463	-0.0398	0.0181	0.879839	0.543	0.116	-0.134	1.22	0.482667	0.326	0.277	-0.262	0.914	0.659697	-0.189	0.326	-0.567	0.188	0.665552	-0.512	0.215	-1.322	0.297	0.643223	-0.253	0.353	-0.785	0.28	0.726045	0.199	0.419	-0.285	0.684
OTU197274	0.103	0.55	-0.234	0.439	0.806073	0.0641	0.516	-0.129	0.258	0.791875	-0.041	0.687	-0.241	0.158	0.851692	0.0159	0.0452	0.000341	0.0314	0.371873	-0.128	0.441	-0.453	0.198	0.774961	-0.312	0.0331	-0.599	-0.025	0.35476	0.00164	0.986	-0.187	0.191	0.99424	0.126	0.545	-0.283	0.536	0.878687	-0.2	0.136	-0.464	0.0632	0.473385	0.181	0.146	-0.0634	0.426
OTU197334	-0.209	0.517	-0.843	0.424	0.785805	-0.0266	0.892	-0.413	0.36	0.950782	0.294	0.157	-0.113	0.701	0.458339	-0.0157	0.341	-0.0479	0.0166	0.817419	0.531	0.0613	-0.0251	1.087	0.406098	-0.371	0.168	-0.898	0.156	0.546232	-0.00482	0.98	-0.383	0.374	0.99095	-0.34	0.358	-1.065	0.385	0.794686	-0.275	0.346	-0.847	0.298	0.726045	-0.364	0.0952	-0.793	0.0636
OTU197364	-0.258	0.474	-0.962	0.447	0.763348	-0.111	0.618	-0.548	0.326	0.850631	0.526	0.0215	0.0778	0.975	0.165596	-0.00345	0.853	-0.04	0.0331	0.964956	0.783	0.021	0.118	1.448	0.2534	-0.374	0.235	-0.991	0.243	0.590764	0.156	0.471	-0.268	0.58	0.764583	0.0627	0.893	-0.85	0.975	0.970287	-0.408	0.192	-1.021	0.205	0.589017	-0.397	0.117	-0.893	0.0996
OTU197397	-0.11	0.678	-0.628	0.409	0.889971	-0.0909	0.516	-0.365	0.183	0.791875	0.139	0.305	-0.127	0.405	0.616378	0.0144	0.176	-0.00647	0.0353	0.667437	0.0714	0.728	-0.331	0.474	0.937851	-0.0213	0.919	-0.431	0.388	0.979529	-0.194	0.125	-0.442	0.0542	0.457071	-0.466	0.131	-1.071	0.139	0.54508	-0.255	0.151	-0.602	0.093	0.49245	0.0444	0.787	-0.277	0.366
OTU197499	0.256	0.241	-0.172	0.683	0.592805	0.254	0.0621	-0.0128	0.521	0.368528	-0.00968	0.946	-0.289	0.269	0.983312	-0.00921	0.465	-0.0339	0.0155	0.879839	-0.509	0.031	-0.972	-0.0465	0.30046	-0.323	0.127	-0.739	0.0923	0.486437	-0.308	0.0185	-0.564	-0.0517	0.223406	0.35	0.246	-0.242	0.942	0.6878	-0.161	0.404	-0.54	0.217	0.745939	-0.154	0.375	-0.493	0.186
OTU197539	0.365	0.368	-0.431	1.161	0.674884	0.177	0.558	-0.415	0.769	0.8145	0.92	0.000259	0.426	1.414	0.0117198	0.00473	0.794	-0.0308	0.0403	0.946769	-0.753	0.0808	-1.599	0.0924	0.443176	-0.0293	0.938	-0.765	0.706	0.982571	-0.275	0.277	-0.772	0.221	0.627317	-0.494	0.321	-1.468	0.481	0.76955	0.469	0.209	-0.262	1.201	0.618049	0.72	0.026	0.0861	1.355
OTU197761	-0.621	0.0447	-1.227	-0.0147	0.256228	0.168	0.365	-0.196	0.532	0.734056	-0.0802	0.652	-0.429	0.268	0.834007	-0.00587	0.654	-0.0316	0.0198	0.903618	-0.141	0.611	-0.685	0.403	0.857295	0.132	0.601	-0.362	0.625	0.887624	-0.725	2.66e-05	-1.063	-0.387	0.0096292	-0.376	0.313	-1.107	0.355	0.7602	-0.0721	0.766	-0.546	0.402	0.90441	-0.222	0.32	-0.66	0.216
OTU197864	-0.0915	0.826	-0.905	0.722	0.949244	0.0514	0.839	-0.445	0.548	0.936092	0.613	0.0262	0.0727	1.154	0.182392	2.97e-05	0.999	-0.0425	0.0425	1	0.693	0.0629	-0.0374	1.424	0.406604	-0.496	0.152	-1.176	0.183	0.53617	0.324	0.212	-0.185	0.833	0.548171	-0.411	0.371	-1.313	0.49	0.794686	-0.836	0.0276	-1.579	-0.0924	0.276881	-0.37	0.218	-0.959	0.219
OTU198071	-0.0627	0.846	-0.696	0.571	0.953452	-0.174	0.375	-0.558	0.21	0.741707	0.144	0.506	-0.281	0.569	0.744602	-0.00647	0.694	-0.0387	0.0257	0.917238	0.386	0.182	-0.181	0.952	0.540033	0.0306	0.918	-0.553	0.614	0.979529	-0.0337	0.861	-0.411	0.343	0.962742	-0.367	0.333	-1.11	0.376	0.774726	-0.0917	0.747	-0.65	0.467	0.898385	-0.308	0.178	-0.757	0.14
OTU198183	-0.304	0.367	-0.963	0.356	0.674884	-0.0132	0.95	-0.426	0.399	0.985387	0.392	0.0808	-0.048	0.832	0.31675	-0.0146	0.399	-0.0486	0.0194	0.86406	0.534	0.0911	-0.0853	1.153	0.464482	-0.316	0.295	-0.907	0.275	0.672605	0.196	0.337	-0.204	0.595	0.665552	-0.228	0.576	-1.027	0.571	0.887285	-0.473	0.123	-1.075	0.128	0.44888	-0.338	0.159	-0.808	0.132
OTU198587	0.269	0.212	-0.154	0.692	0.568102	0.112	0.41	-0.155	0.38	0.760751	-0.151	0.294	-0.433	0.131	0.612297	0.0076	0.528	-0.016	0.0312	0.879839	-0.362	0.135	-0.836	0.112	0.485842	-0.0672	0.753	-0.486	0.352	0.935167	-0.326	0.0108	-0.577	-0.0754	0.169983	0.413	0.183	-0.195	1.021	0.618691	0.031	0.872	-0.347	0.409	0.980323	-0.273	0.105	-0.602	0.0569
OTU198786	0.324	0.0325	0.0269	0.621	0.240102	0.112	0.174	-0.0494	0.273	0.551758	-0.319	0.000207	-0.487	-0.15	0.0117198	0.00323	0.639	-0.0103	0.0167	0.903618	0.163	0.197	-0.0844	0.41	0.548485	-0.0532	0.68	-0.306	0.199	0.929496	-0.154	0.059	-0.313	0.00584	0.368241	-0.545	0.00753	-0.946	-0.145	0.113577	0.294	0.00767	0.0778	0.51	0.189764	0.0609	0.544	-0.136	0.257
OTU198869	-0.186	0.687	-1.094	0.721	0.894583	0.164	0.558	-0.385	0.714	0.8145	0.343	0.237	-0.225	0.91	0.57057	-0.0365	0.123	-0.0829	0.00992	0.590632	0.132	0.748	-0.672	0.935	0.946136	-0.143	0.763	-1.068	0.783	0.935167	0.266	0.323	-0.262	0.794	0.665552	0.181	0.708	-0.766	1.128	0.949488	-0.422	0.268	-1.168	0.324	0.651114	-0.0111	0.976	-0.745	0.723
OTU199145	0.107	0.603	-0.296	0.509	0.839562	-0.0644	0.587	-0.297	0.168	0.826426	-0.0978	0.423	-0.337	0.142	0.702413	0.00653	0.463	-0.0109	0.024	0.879839	-0.169	0.338	-0.515	0.177	0.691277	0.142	0.426	-0.208	0.493	0.790831	0.318	0.00624	0.0901	0.546	0.151557	-0.0311	0.904	-0.536	0.474	0.970287	-0.0864	0.572	-0.386	0.213	0.818435	0.271	0.0568	-0.00781	0.55
OTU1992	-0.952	0.112	-2.127	0.222	0.413714	-0.12	0.731	-0.806	0.565	0.892202	-0.334	0.328	-1.004	0.335	0.624926	-0.0488	0.0626	-0.1	0.00257	0.450016	1.177	0.0332	0.0935	2.26	0.30046	0.36	0.496	-0.677	1.396	0.839028	-0.121	0.695	-0.724	0.482	0.923496	-0.748	0.267	-2.069	0.573	0.732227	-0.517	0.324	-1.544	0.51	0.698143	-0.618	0.106	-1.369	0.132
OTU199293	0.136	0.452	-0.219	0.491	0.753484	-0.0485	0.635	-0.248	0.152	0.860756	-0.0782	0.462	-0.287	0.13	0.727134	0.00353	0.653	-0.0119	0.0189	0.903618	0.109	0.493	-0.202	0.419	0.810814	0.0201	0.894	-0.276	0.316	0.979529	0.261	0.00864	0.0662	0.456	0.162383	0.0111	0.959	-0.409	0.432	0.988301	-0.12	0.367	-0.38	0.14	0.733891	0.216	0.0771	-0.0235	0.455
OTU199430	-0.436	0.0859	-0.934	0.0616	0.388698	-0.0354	0.775	-0.278	0.207	0.919836	-0.204	0.118	-0.46	0.0518	0.388327	0.00591	0.532	-0.0126	0.0244	0.879839	-0.0179	0.926	-0.394	0.358	0.994694	0.178	0.346	-0.192	0.548	0.728209	0.224	0.0676	-0.0162	0.465	0.401119	1.066	0.000654	0.453	1.679	0.0215225	-0.471	0.00364	-0.788	-0.154	0.160267	0.0191	0.902	-0.285	0.323
OTU199761	0.179	0.268	-0.137	0.495	0.605568	-0.0418	0.659	-0.227	0.144	0.87065	-0.302	0.00246	-0.497	-0.106	0.0667437	-0.01	0.171	-0.0243	0.00433	0.658532	-0.0459	0.755	-0.334	0.242	0.946136	-0.0403	0.777	-0.32	0.239	0.935167	0.155	0.1	-0.0298	0.34	0.428575	-0.0743	0.704	-0.457	0.308	0.949488	-0.0977	0.425	-0.338	0.143	0.754167	0.156	0.174	-0.0689	0.38
OTU2037235	0.343	0.0633	-0.019	0.706	0.309657	0.00526	0.959	-0.197	0.208	0.986244	-0.0956	0.377	-0.308	0.117	0.646796	-0.0263	0.00164	-0.0427	-0.00993	0.0848114	-0.0868	0.589	-0.402	0.229	0.842759	-0.449	0.00351	-0.75	-0.147	0.207656	0.0281	0.776	-0.166	0.222	0.93477	-0.0421	0.855	-0.493	0.409	0.961211	0.122	0.371	-0.145	0.388	0.733891	-0.193	0.132	-0.445	0.058
OTU206574	0.0391	0.782	-0.238	0.317	0.934271	0.0412	0.632	-0.128	0.21	0.86009	-0.199	0.0235	-0.371	-0.0269	0.177229	-0.00573	0.371	-0.0183	0.00682	0.84922	0.104	0.431	-0.154	0.362	0.768581	0.163	0.169	-0.0689	0.394	0.546232	0.0112	0.89	-0.148	0.171	0.962812	-0.0958	0.594	-0.448	0.257	0.893827	-0.213	0.0476	-0.423	-0.00226	0.313295	0.0529	0.609	-0.15	0.256
OTU208539	-0.482	0.215	-1.243	0.279	0.568102	0.137	0.502	-0.263	0.537	0.791875	0.28	0.207	-0.155	0.715	0.531447	0.0246	0.161	-0.0098	0.0589	0.640462	-0.54	0.0943	-1.172	0.0925	0.46479	0.38	0.192	-0.191	0.951	0.557141	-0.433	0.0319	-0.829	-0.0376	0.264662	0.0141	0.972	-0.781	0.809	0.992223	0.21	0.416	-0.297	0.718	0.754167	0.3	0.242	-0.202	0.803
OTU208739	0.337	0.11	-0.0762	0.75	0.413714	0.0162	0.893	-0.22	0.253	0.950782	-0.386	0.00228	-0.634	-0.138	0.0667437	-0.00117	0.906	-0.0207	0.0184	0.970962	0.182	0.324	-0.18	0.544	0.684697	-0.184	0.298	-0.529	0.162	0.672605	0.132	0.279	-0.107	0.37	0.627317	-0.013	0.961	-0.526	0.501	0.988301	-0.0164	0.916	-0.321	0.288	0.989323	0.115	0.436	-0.174	0.404
OTU2119418	-0.995	0.0931	-2.157	0.166	0.392307	0.301	0.382	-0.373	0.975	0.747355	-0.821	0.0315	-1.569	-0.0726	0.196603	-0.0245	0.387	-0.0801	0.031	0.854232	-0.8	0.0719	-1.67	0.0711	0.443176	1.562	0.00271	0.541	2.584	0.207656	-0.683	0.0575	-1.389	0.0217	0.365175	2.235	0.000211	1.053	3.417	0.0174162	1.434	0.000649	0.61	2.258	0.0587345	-1.154	0.0117	-2.05	-0.257
OTU2123717	0.0732	0.801	-0.495	0.641	0.941435	0.534	0.00743	0.143	0.925	0.116942	-0.0391	0.851	-0.446	0.368	0.935715	-0.0215	0.197	-0.0543	0.0112	0.706079	-0.19	0.525	-0.776	0.396	0.832755	0.394	0.148	-0.14	0.928	0.53617	-0.175	0.343	-0.538	0.187	0.665552	-0.841	0.0397	-1.643	-0.0397	0.299404	0.184	0.467	-0.311	0.678	0.786298	-0.0624	0.809	-0.57	0.445
OTU2132002	0.381	0.484	-0.685	1.447	0.763348	-0.131	0.692	-0.778	0.516	0.885585	0.213	0.584	-0.548	0.973	0.789696	-0.0285	0.242	-0.0762	0.0192	0.789225	0.447	0.37	-0.53	1.424	0.727935	0.888	0.0849	-0.122	1.898	0.448147	0.00471	0.989	-0.694	0.704	0.994494	-1.813	0.0029	-3.007	-0.62	0.0721587	-0.217	0.659	-1.183	0.748	0.865652	-0.358	0.376	-1.15	0.434
OTU213394	0.0249	0.978	-1.722	1.771	0.992972	-0.138	0.784	-1.121	0.846	0.927477	-0.398	0.37	-1.267	0.471	0.646796	0.0382	0.275	-0.0305	0.107	0.809329	0.0102	0.987	-1.212	1.232	1	0.784	0.343	-0.838	2.405	0.726117	-0.561	0.161	-1.344	0.222	0.504975	0.502	0.513	-1.003	2.006	0.874833	0.269	0.653	-0.903	1.441	0.865652	-0.394	0.42	-1.351	0.563
OTU2201995	-0.104	0.741	-0.719	0.511	0.917973	0.0613	0.758	-0.33	0.452	0.911615	-0.137	0.51	-0.545	0.271	0.747449	-0.0407	0.00637	-0.07	-0.0115	0.196083	-0.252	0.383	-0.817	0.313	0.735492	0.576	0.0531	-0.00758	1.159	0.384714	0.318	0.0884	-0.0478	0.683	0.428575	0.815	0.0482	0.00652	1.623	0.317244	-0.211	0.402	-0.705	0.283	0.745939	0.447	0.0437	0.0126	0.881
OTU2210028	-0.207	0.377	-0.666	0.252	0.681825	0.0874	0.525	-0.182	0.357	0.791875	-0.055	0.733	-0.371	0.261	0.875729	-0.0099	0.373	-0.0317	0.0119	0.84922	-0.0941	0.721	-0.611	0.422	0.936029	-0.0436	0.847	-0.486	0.398	0.960087	0.161	0.263	-0.121	0.444	0.610295	-0.0525	0.872	-0.69	0.585	0.96644	-0.0399	0.856	-0.472	0.393	0.978866	0.405	0.026	0.0485	0.762
OTU2250985	-0.6	0.0628	-1.232	0.032	0.309657	0.278	0.208	-0.155	0.711	0.570424	-0.0358	0.873	-0.474	0.402	0.951886	-0.0306	0.0967	-0.0668	0.00551	0.512046	-0.582	0.0967	-1.269	0.105	0.46479	0.518	0.113	-0.123	1.159	0.486437	0.269	0.195	-0.138	0.676	0.530752	-0.454	0.295	-1.303	0.396	0.756909	-0.207	0.499	-0.809	0.394	0.8145	0.428	0.13	-0.126	0.982
OTU2298935	-0.309	0.336	-0.94	0.321	0.65083	0.589	0.00417	0.186	0.992	0.0794495	0.0899	0.671	-0.324	0.504	0.84341	-0.0216	0.161	-0.0518	0.00863	0.640462	-0.177	0.564	-0.778	0.425	0.833036	0.562	0.0511	-0.00278	1.127	0.384714	-0.021	0.913	-0.399	0.357	0.966392	-0.282	0.468	-1.045	0.481	0.85998	-0.272	0.272	-0.757	0.213	0.652553	0.299	0.228	-0.187	0.784
OTU230232	0.805	0.000165	0.386	1.224	0.01991	0.177	0.149	-0.0634	0.418	0.514243	-0.166	0.172	-0.404	0.072	0.482667	0.00408	0.703	-0.0169	0.0251	0.917238	0.0149	0.942	-0.386	0.416	0.997834	0.215	0.197	-0.112	0.543	0.557141	0.0708	0.556	-0.165	0.307	0.835154	-0.218	0.395	-0.719	0.284	0.831337	0.312	0.0604	-0.0136	0.637	0.336382	-0.0563	0.717	-0.361	0.248
OTU230578	-0.111	0.724	-0.724	0.503	0.908131	0.153	0.257	-0.112	0.419	0.641614	-0.341	0.0179	-0.622	-0.0586	0.158044	0.0108	0.31	-0.0101	0.0317	0.809329	0.335	0.229	-0.21	0.88	0.592129	-0.276	0.191	-0.69	0.138	0.557141	-0.172	0.191	-0.429	0.0858	0.530752	0.451	0.0763	-0.0478	0.95	0.407119	-0.276	0.118	-0.622	0.0702	0.444958	0.322	0.0481	0.00264	0.641
OTU2318497	0.312	0.716	-1.369	1.992	0.908131	0.44	0.279	-0.356	1.236	0.660118	-0.49	0.218	-1.27	0.29	0.548028	0.0118	0.756	-0.0626	0.0862	0.928768	1.01	0.102	-0.201	2.22	0.46479	0.411	0.46	-0.68	1.503	0.812293	-0.0765	0.867	-0.969	0.816	0.962742	0.019	0.984	-1.887	1.925	0.992223	0.335	0.514	-0.67	1.34	0.8145	0.549	0.222	-0.331	1.429
OTU237444	0.0924	0.887	-1.177	1.362	0.970073	0.0895	0.843	-0.797	0.976	0.936092	-1.763	0.000557	-2.763	-0.762	0.0201634	-0.124	0.000925	-0.198	-0.0508	0.0848114	-0.531	0.355	-1.656	0.594	0.715956	1.007	0.164	-0.41	2.423	0.546232	-0.497	0.214	-1.28	0.286	0.549418	1.147	0.119	-0.295	2.589	0.519012	-0.118	0.863	-1.457	1.221	0.978866	0.452	0.362	-0.52	1.425
OTU2424737	-0.0111	0.963	-0.478	0.455	0.991386	-0.00934	0.942	-0.263	0.244	0.983764	-0.177	0.165	-0.428	0.0731	0.470315	0.00974	0.325	-0.00964	0.0291	0.811379	-0.34	0.0963	-0.74	0.0606	0.46479	-0.144	0.466	-0.53	0.243	0.814937	0.105	0.391	-0.134	0.344	0.70771	0.476	0.0896	-0.0737	1.026	0.449773	-0.147	0.389	-0.481	0.187	0.735254	-0.0371	0.808	-0.337	0.263
OTU2530636	-0.107	0.901	-1.797	1.583	0.971798	0.417	0.44	-0.64	1.474	0.769033	-0.676	0.261	-1.856	0.503	0.586845	-0.0237	0.649	-0.126	0.0786	0.903618	1.134	0.0788	-0.13	2.398	0.443176	0.941	0.315	-0.894	2.776	0.695305	0.0969	0.866	-1.026	1.22	0.962742	-1.886	0.0138	-3.387	-0.385	0.156113	-0.0187	0.979	-1.418	1.381	0.997265	0.611	0.321	-0.596	1.817
OTU260414	0.696	0.0424	0.0239	1.367	0.253984	-0.284	0.163	-0.683	0.115	0.541339	0.0686	0.761	-0.374	0.511	0.894422	-0.0326	0.0557	-0.0661	0.000792	0.420825	-0.689	0.0328	-1.322	-0.0563	0.30046	0.338	0.292	-0.291	0.967	0.672605	-0.0413	0.83	-0.418	0.335	0.956879	-0.285	0.466	-1.052	0.482	0.85998	0.296	0.277	-0.237	0.83	0.655386	-0.483	0.0558	-0.979	0.0119
OTU2654263	-0.582	0.295	-1.672	0.507	0.617283	-0.27	0.443	-0.958	0.419	0.769033	0.602	0.103	-0.122	1.325	0.358519	0.00145	0.961	-0.0564	0.0592	0.985894	0.00107	0.998	-1.089	1.091	1	1.092	0.126	-0.305	2.489	0.486437	-0.0394	0.907	-0.703	0.624	0.966392	0.203	0.764	-1.121	1.527	0.949488	1.243	0.00487	0.378	2.109	0.160267	0.473	0.281	-0.388	1.333
OTU265871	-0.284	0.121	-0.642	0.0744	0.424057	0.0821	0.423	-0.119	0.283	0.761821	-0.253	0.0172	-0.461	-0.0447	0.158044	0.00308	0.711	-0.0133	0.0194	0.917238	-0.0264	0.869	-0.34	0.287	0.955461	-0.101	0.519	-0.408	0.206	0.850127	-0.0984	0.321	-0.293	0.0958	0.665552	-0.011	0.958	-0.421	0.399	0.988301	-0.0496	0.717	-0.318	0.219	0.879318	-0.0865	0.478	-0.326	0.153
OTU269125	0.443	0.251	-0.314	1.199	0.600158	0.303	0.0845	-0.0413	0.647	0.432361	-0.129	0.486	-0.492	0.234	0.742329	0.0122	0.468	-0.0208	0.0453	0.879839	0.08	0.752	-0.416	0.576	0.946136	0.185	0.516	-0.373	0.742	0.849055	-0.164	0.335	-0.496	0.169	0.665552	-0.903	0.046	-1.791	-0.016	0.314189	0.277	0.247	-0.192	0.745	0.620931	-0.0664	0.769	-0.51	0.377
OTU269327	0.346	0.284	-0.287	0.979	0.617283	0.691	0.000728	0.29	1.092	0.0263536	-0.127	0.589	-0.588	0.334	0.789696	0.0496	0.00835	0.0128	0.0865	0.201686	0.287	0.399	-0.38	0.954	0.744316	0.286	0.396	-0.375	0.947	0.762105	0.281	0.166	-0.117	0.678	0.504975	0.199	0.619	-0.586	0.984	0.90354	1.15	6.2e-07	0.698	1.603	0.00022444	0.397	0.112	-0.0932	0.888
OTU269937	0.386	0.298	-0.342	1.115	0.619102	-0.0342	0.862	-0.418	0.35	0.945588	-0.173	0.376	-0.555	0.21	0.646796	-0.0161	0.318	-0.0478	0.0155	0.809472	-0.117	0.735	-0.791	0.558	0.943511	0.147	0.632	-0.453	0.746	0.907873	0.0304	0.872	-0.339	0.4	0.962812	-0.272	0.494	-1.05	0.507	0.871545	0.118	0.658	-0.402	0.637	0.865652	0.0859	0.699	-0.35	0.522
OTU2700883	0.0142	0.926	-0.283	0.312	0.980152	0.115	0.2	-0.061	0.291	0.568453	-0.151	0.0934	-0.328	0.0254	0.33476	0.00497	0.503	-0.00958	0.0195	0.879839	0.201	0.149	-0.0717	0.474	0.485842	-0.304	0.0268	-0.572	-0.0349	0.35476	-0.1	0.246	-0.27	0.0693	0.59368	-0.259	0.15	-0.613	0.0939	0.587763	-0.212	0.0752	-0.446	0.0215	0.37291	-0.0394	0.718	-0.253	0.174
OTU271159	0.0296	0.911	-0.492	0.552	0.9774	-0.166	0.35	-0.513	0.182	0.728137	0.33	0.084	-0.0443	0.704	0.31675	0.0194	0.157	-0.00746	0.0463	0.640462	0.453	0.101	-0.0888	0.996	0.46479	0.494	0.0533	-0.00698	0.994	0.384714	-0.197	0.258	-0.54	0.145	0.606468	-0.589	0.0963	-1.283	0.105	0.464808	-0.0932	0.698	-0.564	0.378	0.868302	-0.194	0.372	-0.621	0.232
OTU2724175	-1.531	0.0414	-3.001	-0.06	0.253984	-0.291	0.444	-1.035	0.453	0.769033	-2.01	1.31e-07	-2.756	-1.263	4.7422e-05	0.0186	0.567	-0.0451	0.0823	0.891906	-0.658	0.227	-1.724	0.409	0.59118	-0.825	0.111	-1.839	0.189	0.48412	-0.128	0.725	-0.841	0.584	0.932502	1.23	0.0765	-0.131	2.59	0.407119	-0.624	0.219	-1.618	0.37	0.620931	0.565	0.211	-0.32	1.449
OTU287813	0.192	0.824	-1.5	1.884	0.949244	-0.666	0.119	-1.504	0.172	0.5068	-1.056	0.0335	-2.03	-0.0822	0.201928	-0.125	0.000463	-0.195	-0.0549	0.083803	0.363	0.597	-0.983	1.709	0.844195	0.508	0.373	-0.61	1.626	0.746	-0.6	0.16	-1.436	0.236	0.504975	-0.566	0.532	-2.343	1.211	0.878673	0.399	0.539	-0.875	1.674	0.815224	-0.545	0.308	-1.592	0.503
OTU288651	-0.0769	0.842	-0.835	0.681	0.953452	0.279	0.302	-0.251	0.81	0.694215	-0.0274	0.909	-0.495	0.44	0.970673	-0.00243	0.889	-0.0364	0.0316	0.96642	-0.107	0.813	-0.993	0.779	0.949374	0.0234	0.943	-0.617	0.664	0.982571	-0.0996	0.661	-0.545	0.346	0.899556	0.0932	0.827	-0.743	0.93	0.961211	0.00687	0.984	-0.651	0.665	0.997265	-0.0775	0.761	-0.576	0.421
OTU289734	0.358	0.023	0.0492	0.666	0.198277	0.2	0.0281	0.0215	0.379	0.242195	-0.0499	0.586	-0.229	0.13	0.789696	0.00255	0.743	-0.0127	0.0178	0.924836	0.169	0.251	-0.12	0.458	0.628106	0.173	0.23	-0.109	0.456	0.582238	-0.0715	0.416	-0.244	0.101	0.724	0.372	0.0524	-0.0039	0.748	0.332786	-0.175	0.146	-0.41	0.0606	0.48937	-0.146	0.195	-0.366	0.0746
OTU291266	1.05	0.106	-0.225	2.325	0.408213	-0.191	0.585	-0.875	0.494	0.826426	-0.175	0.602	-0.831	0.482	0.798256	0.0381	0.161	-0.0152	0.0915	0.640462	0.271	0.645	-0.882	1.423	0.887795	-0.533	0.293	-1.526	0.461	0.672605	-0.274	0.406	-0.922	0.373	0.720451	0.161	0.802	-1.096	1.418	0.957395	-0.851	0.0854	-1.821	0.119	0.400033	-0.482	0.241	-1.287	0.323
OTU292057	1.138	0.000853	0.469	1.806	0.035476	0.397	0.0593	-0.0156	0.809	0.36381	-0.56	0.0103	-0.988	-0.132	0.123781	0.0258	0.158	-0.01	0.0616	0.640462	0.081	0.793	-0.523	0.685	0.946136	0.202	0.492	-0.373	0.776	0.839028	0.274	0.163	-0.111	0.659	0.504975	-1.128	0.00939	-1.979	-0.277	0.123579	0.22	0.383	-0.274	0.715	0.735254	0.125	0.63	-0.385	0.636
OTU292735	0.288	0.063	-0.0157	0.593	0.309657	0.263	0.00368	0.0854	0.44	0.0794495	0.00997	0.913	-0.168	0.188	0.972076	0.00522	0.513	-0.0104	0.0209	0.879839	0.0716	0.617	-0.209	0.352	0.861838	0.165	0.258	-0.121	0.45	0.626819	-0.116	0.188	-0.288	0.0566	0.530752	0.336	0.0767	-0.036	0.708	0.407119	-0.106	0.375	-0.34	0.128	0.735254	-0.0675	0.542	-0.284	0.149
OTU292921	3.116	0	2.233	3.999	0	0.0926	0.732	-0.437	0.622	0.892202	-0.292	0.315	-0.861	0.277	0.616378	0.00561	0.827	-0.0447	0.056	0.956466	-0.838	0.0548	-1.693	0.0174	0.376343	-0.588	0.165	-1.42	0.243	0.546232	0.77	0.00331	0.256	1.284	0.0998517	-1.411	0.0143	-2.539	-0.283	0.156867	-0.109	0.759	-0.806	0.588	0.903809	0.0565	0.879	-0.672	0.785
OTU2943548	-0.285	0.497	-1.107	0.537	0.775491	0.336	0.182	-0.158	0.829	0.551758	0.154	0.562	-0.365	0.672	0.78181	-0.0125	0.451	-0.0449	0.0199	0.879839	-1.07	0.00633	-1.838	-0.302	0.13756	0.0313	0.918	-0.563	0.626	0.979529	0.0386	0.862	-0.396	0.474	0.962742	-0.38	0.365	-1.204	0.443	0.794686	0.365	0.25	-0.257	0.988	0.622342	0.115	0.681	-0.433	0.663
OTU294794	-0.168	0.772	-1.301	0.965	0.930172	-0.598	0.0932	-1.297	0.1	0.433495	-0.974	0.0147	-1.757	-0.191	0.143822	-0.0714	0.0335	-0.137	-0.00557	0.364586	0.668	0.276	-0.533	1.87	0.634646	-0.344	0.419	-1.181	0.492	0.785896	-0.361	0.333	-1.092	0.37	0.665552	-0.67	0.313	-1.971	0.631	0.7602	-0.305	0.543	-1.286	0.677	0.815224	0.0427	0.927	-0.876	0.961
OTU295485	0.0889	0.68	-0.333	0.511	0.889971	0.474	0.000516	0.206	0.741	0.023349	0.261	0.0793	-0.0305	0.552	0.31675	-0.0167	0.124	-0.038	0.0046	0.590632	0.252	0.28	-0.205	0.709	0.637484	0.332	0.0799	-0.0396	0.704	0.448147	-0.267	0.0508	-0.534	0.000986	0.346974	-0.35	0.196	-0.882	0.181	0.627259	-0.0664	0.691	-0.394	0.261	0.868302	0.0469	0.792	-0.302	0.396
OTU297414	-0.0423	0.875	-0.567	0.483	0.960945	0.0856	0.552	-0.196	0.368	0.812293	-0.0533	0.728	-0.353	0.247	0.875729	0.000384	0.973	-0.0219	0.0227	0.985894	0.274	0.221	-0.165	0.713	0.589241	-0.304	0.213	-0.782	0.174	0.571156	0.0565	0.697	-0.228	0.341	0.923496	-0.434	0.188	-1.081	0.212	0.618691	0.0502	0.8	-0.338	0.438	0.934194	0.0847	0.636	-0.266	0.435
OTU298050	0.287	0.411	-0.398	0.972	0.705128	0.0669	0.686	-0.257	0.391	0.885585	-0.138	0.437	-0.485	0.21	0.707982	-0.00388	0.789	-0.0324	0.0246	0.946769	-0.117	0.686	-0.682	0.449	0.912985	-0.43	0.122	-0.975	0.115	0.486437	0.217	0.17	-0.0929	0.528	0.511587	0.0557	0.888	-0.719	0.83	0.970287	0.635	0.00407	0.202	1.068	0.160267	-0.0297	0.888	-0.442	0.383
OTU298451	0.342	0.137	-0.109	0.792	0.442804	0.0271	0.825	-0.213	0.267	0.936092	-0.224	0.0763	-0.472	0.0237	0.310344	-0.0272	0.0112	-0.0483	-0.00618	0.201686	-0.0639	0.789	-0.533	0.405	0.946136	-0.076	0.708	-0.474	0.322	0.935167	-0.0876	0.47	-0.325	0.15	0.764583	-0.0926	0.739	-0.637	0.452	0.949488	-0.0749	0.688	-0.441	0.291	0.868302	-0.0406	0.79	-0.339	0.258
OTU299770	0.151	0.67	-0.543	0.846	0.889971	0.0388	0.82	-0.295	0.372	0.936092	-0.383	0.0283	-0.725	-0.0407	0.186265	-0.0274	0.0403	-0.0536	-0.00121	0.364586	-0.304	0.319	-0.903	0.294	0.684697	0.0254	0.931	-0.546	0.597	0.982571	0.0551	0.738	-0.268	0.379	0.93477	-0.289	0.455	-1.048	0.469	0.85998	0.274	0.242	-0.185	0.733	0.620931	-0.127	0.533	-0.527	0.272
OTU299858	1.48	0.00156	0.563	2.398	0.04344	0.135	0.486	-0.244	0.513	0.785138	0.129	0.517	-0.262	0.52	0.754653	0.00633	0.643	-0.0205	0.0331	0.903618	-0.189	0.563	-0.827	0.45	0.833036	0.131	0.665	-0.462	0.724	0.929087	-0.264	0.157	-0.63	0.102	0.504975	-0.166	0.736	-1.131	0.799	0.949488	-0.21	0.43	-0.732	0.312	0.755327	0.326	0.224	-0.2	0.851
OTU300859	0.267	0.49	-0.49	1.023	0.767879	0.0147	0.927	-0.3	0.329	0.975506	-0.245	0.16	-0.586	0.0968	0.46336	-0.0118	0.408	-0.0398	0.0162	0.8688	0.414	0.194	-0.211	1.04	0.548485	0.169	0.557	-0.394	0.731	0.865382	-0.0101	0.951	-0.334	0.313	0.977297	0.0829	0.82	-0.633	0.798	0.961211	-0.366	0.104	-0.808	0.0756	0.432826	-0.189	0.349	-0.585	0.207
OTU301253	-0.116	0.477	-0.435	0.203	0.763348	-0.0629	0.482	-0.238	0.112	0.785138	-0.00598	0.948	-0.187	0.175	0.983312	-0.0182	0.0103	-0.0322	-0.00431	0.201686	0.0364	0.796	-0.24	0.313	0.946136	0.0134	0.92	-0.249	0.276	0.979529	0.0114	0.895	-0.159	0.182	0.964256	-0.152	0.435	-0.534	0.23	0.85998	0.254	0.0365	0.016	0.493	0.287384	-0.15	0.164	-0.361	0.0614
OTU3014082	0.0647	0.749	-0.331	0.461	0.919112	0.0328	0.797	-0.218	0.283	0.927698	0.0128	0.923	-0.247	0.273	0.974128	-0.00438	0.698	-0.0265	0.0178	0.917238	0.364	0.087	-0.0529	0.78	0.463147	0.0473	0.823	-0.368	0.463	0.945797	0.285	0.0204	0.0441	0.527	0.223406	0.228	0.368	-0.268	0.725	0.794686	-0.336	0.0641	-0.691	0.0196	0.341238	-0.169	0.287	-0.48	0.142
OTU302049	0.399	0.0154	0.0763	0.722	0.174151	0.244	0.00887	0.0614	0.428	0.121739	-0.0632	0.497	-0.246	0.119	0.744602	0.00863	0.288	-0.0073	0.0246	0.809329	0.22	0.139	-0.0713	0.512	0.485842	0.132	0.379	-0.162	0.425	0.747481	-0.103	0.252	-0.28	0.0737	0.596235	0.168	0.384	-0.21	0.545	0.815029	-0.239	0.0512	-0.479	0.0012	0.318437	-0.155	0.176	-0.379	0.0693
OTU302158	0.674	0.167	-0.281	1.629	0.519795	-0.2	0.377	-0.645	0.244	0.741707	0.67	0.00588	0.193	1.147	0.0967527	-0.0259	0.274	-0.0724	0.0205	0.809329	-1.028	0.00539	-1.751	-0.304	0.13756	-0.147	0.682	-0.847	0.554	0.929496	0.193	0.367	-0.227	0.613	0.684814	0.0299	0.949	-0.889	0.949	0.988301	0.709	0.0274	0.079	1.338	0.276881	-0.451	0.122	-1.022	0.12
OTU303161	-0.586	0.251	-1.589	0.416	0.600158	-0.818	0.00965	-1.438	-0.199	0.124761	-0.842	0.0127	-1.504	-0.18	0.131354	-0.0679	0.0395	-0.133	-0.00325	0.364586	0.871	0.0772	-0.0949	1.836	0.443176	-0.546	0.153	-1.294	0.202	0.53617	-0.363	0.251	-0.983	0.257	0.596235	-1.141	0.0573	-2.316	0.0353	0.34571	-0.337	0.471	-1.253	0.579	0.78906	-0.00745	0.985	-0.763	0.748
OTU305141	0.902	0.0393	0.0441	1.759	0.253984	-0.13	0.611	-0.63	0.371	0.847441	-0.525	0.0211	-0.971	-0.0789	0.165596	0.0144	0.568	-0.035	0.0637	0.891906	1.046	0.036	0.0682	2.024	0.31201	-0.886	0.0404	-1.733	-0.0388	0.363766	0.297	0.191	-0.148	0.743	0.530752	-0.182	0.691	-1.083	0.718	0.940383	-0.2	0.558	-0.87	0.469	0.815224	0.536	0.0436	0.0153	1.058
OTU306412	2.641	0.00286	0.906	4.377	0.0690213	-0.414	0.43	-1.441	0.613	0.766798	0.512	0.375	-0.619	1.643	0.646796	-0.0397	0.344	-0.122	0.0426	0.817419	1.586	0.0439	0.0432	3.129	0.356721	2.132	0.0109	0.491	3.773	0.249589	-0.252	0.588	-1.163	0.659	0.856685	-0.658	0.484	-2.501	1.185	0.871545	0.396	0.57	-0.969	1.761	0.818435	1.163	0.0302	0.112	2.214
OTU308544	0.425	0.00492	0.129	0.721	0.0887762	0.32	0.000248	0.149	0.492	0.0218751	-0.00896	0.92	-0.185	0.167	0.973801	0.00406	0.589	-0.0107	0.0188	0.892126	-0.0583	0.674	-0.331	0.214	0.904332	0.000396	0.998	-0.271	0.272	1	-0.0652	0.444	-0.232	0.102	0.743927	0.162	0.352	-0.179	0.504	0.794686	-0.0476	0.678	-0.272	0.177	0.868302	-0.245	0.0249	-0.459	-0.031
OTU312882	0.376	0.127	-0.107	0.859	0.429664	-0.077	0.589	-0.356	0.202	0.826426	0.156	0.289	-0.132	0.444	0.612297	0.0114	0.306	-0.0105	0.0333	0.809329	0.167	0.508	-0.327	0.661	0.820964	0.0502	0.793	-0.325	0.426	0.935167	-0.507	0.000284	-0.781	-0.233	0.051404	-0.321	0.25	-0.868	0.226	0.69084	0.0241	0.898	-0.345	0.393	0.989323	0.101	0.549	-0.229	0.43
OTU312969	-0.231	0.392	-0.76	0.298	0.685527	-0.00584	0.966	-0.271	0.26	0.987831	0.144	0.323	-0.142	0.431	0.618656	-0.0109	0.313	-0.0322	0.0103	0.809329	-0.105	0.653	-0.564	0.353	0.892023	-0.379	0.102	-0.833	0.0747	0.46155	-0.015	0.912	-0.281	0.251	0.966392	-0.199	0.555	-0.861	0.463	0.881184	-0.216	0.274	-0.603	0.171	0.652553	0.111	0.525	-0.231	0.454
OTU3134492	-0.568	0.0618	-1.164	0.0279	0.309657	0.388	0.0422	0.0137	0.762	0.305528	-0.045	0.817	-0.426	0.336	0.927129	-0.0287	0.044	-0.0567	-0.000768	0.370419	0.0392	0.897	-0.552	0.63	0.972198	0.339	0.222	-0.205	0.883	0.578158	0.289	0.106	-0.0614	0.64	0.431146	-0.144	0.714	-0.913	0.625	0.949488	-0.295	0.202	-0.748	0.158	0.609367	0.473	0.0368	0.0289	0.916
OTU316289	0.358	0.264	-0.271	0.988	0.605568	-0.0698	0.648	-0.369	0.23	0.862412	0.0107	0.946	-0.3	0.321	0.983312	-0.0298	0.0117	-0.0531	-0.00664	0.201686	-0.0159	0.959	-0.626	0.594	0.997834	-0.251	0.289	-0.716	0.213	0.672605	-0.0413	0.781	-0.333	0.251	0.93477	-0.0379	0.913	-0.715	0.64	0.970287	0.092	0.696	-0.37	0.554	0.868302	-0.2	0.261	-0.548	0.149
OTU316732	0.658	0.178	-0.299	1.615	0.532529	0.106	0.74	-0.519	0.731	0.898926	-0.083	0.772	-0.645	0.479	0.895718	-0.0368	0.11	-0.082	0.00839	0.553056	-0.12	0.803	-1.068	0.827	0.946136	0.737	0.0805	-0.0896	1.565	0.448147	-0.0553	0.847	-0.618	0.508	0.962742	-1.551	0.0099	-2.729	-0.372	0.123579	0.645	0.0569	-0.019	1.309	0.326366	-0.0178	0.961	-0.733	0.697
OTU3200278	0.35	0.429	-0.517	1.217	0.729099	0.0395	0.872	-0.443	0.522	0.950114	-0.251	0.296	-0.723	0.22	0.612297	-0.00782	0.691	-0.0464	0.0307	0.917238	0.204	0.573	-0.507	0.916	0.833036	0.466	0.177	-0.21	1.141	0.552362	-0.194	0.406	-0.65	0.263	0.720451	-0.963	0.067	-1.994	0.0673	0.378969	0.0532	0.86	-0.537	0.644	0.978866	-0.13	0.649	-0.692	0.431
OTU3203801	-0.0377	0.841	-0.407	0.331	0.953452	-0.0755	0.464	-0.278	0.127	0.781246	-0.162	0.131	-0.372	0.0482	0.423411	0.00304	0.732	-0.0144	0.0204	0.924836	0.0972	0.57	-0.239	0.433	0.833036	-0.214	0.186	-0.53	0.103	0.557141	-0.0327	0.747	-0.232	0.166	0.93477	-0.138	0.544	-0.583	0.308	0.878687	0.0146	0.918	-0.261	0.29	0.989323	0.0221	0.862	-0.228	0.272
OTU3211875	-0.832	0.081	-1.767	0.103	0.380805	-0.428	0.136	-0.99	0.134	0.514243	-0.261	0.373	-0.834	0.313	0.646796	0.00208	0.919	-0.0383	0.0424	0.970962	0.151	0.793	-0.973	1.274	0.946136	0.922	0.0681	-0.0687	1.914	0.432528	0.00951	0.971	-0.506	0.525	0.987365	-0.671	0.188	-1.67	0.327	0.618691	0.544	0.235	-0.353	1.44	0.620931	-0.019	0.955	-0.68	0.642
OTU323135	-0.749	0.227	-1.967	0.468	0.584769	-0.391	0.256	-1.066	0.284	0.641614	-0.0789	0.835	-0.824	0.666	0.932932	-0.0233	0.444	-0.083	0.0364	0.879839	-0.0971	0.858	-1.159	0.965	0.955461	-1.17	0.0373	-2.271	-0.0687	0.355332	-0.583	0.103	-1.284	0.117	0.428575	0.017	0.983	-1.51	1.545	0.992223	0.227	0.606	-0.637	1.091	0.837298	0.275	0.531	-0.585	1.135
OTU3236435	-1.03	0.00432	-1.737	-0.322	0.0823074	0.45	0.0557	-0.011	0.911	0.353744	-0.262	0.278	-0.735	0.211	0.599024	0.0137	0.453	-0.0221	0.0494	0.879839	0.523	0.108	-0.115	1.161	0.465429	-0.0846	0.79	-0.706	0.537	0.935167	-0.349	0.116	-0.783	0.086	0.450574	0.499	0.281	-0.408	1.405	0.739739	-0.699	0.0339	-1.345	-0.053	0.287384	0.279	0.312	-0.262	0.821
OTU3244896	-0.594	0.328	-1.784	0.596	0.647272	-0.597	0.0776	-1.26	0.0661	0.413106	-0.649	0.0833	-1.383	0.0854	0.31675	-0.095	0.00105	-0.152	-0.0382	0.0848114	0.883	0.0963	-0.158	1.924	0.46479	-0.185	0.67	-1.037	0.667	0.929087	-0.433	0.198	-1.092	0.226	0.532353	-0.624	0.329	-1.877	0.63	0.774726	-0.048	0.915	-0.932	0.836	0.989323	-0.0954	0.816	-0.897	0.707
OTU326482	0.573	0.202	-0.308	1.454	0.562492	0.322	0.176	-0.144	0.788	0.551758	-0.0743	0.749	-0.53	0.382	0.888977	-0.0107	0.646	-0.0561	0.0348	0.903618	0.368	0.356	-0.414	1.149	0.715956	-0.155	0.664	-0.855	0.545	0.929087	-0.172	0.47	-0.638	0.294	0.764583	-0.509	0.274	-1.422	0.403	0.739739	-0.12	0.698	-0.726	0.486	0.868302	0.104	0.714	-0.451	0.66
OTU3265161	-0.391	0.202	-0.992	0.21	0.562492	0.298	0.166	-0.124	0.72	0.546291	-0.126	0.544	-0.533	0.281	0.76925	-0.0238	0.166	-0.0574	0.00986	0.653174	-0.27	0.425	-0.935	0.394	0.765423	0.714	0.0155	0.136	1.293	0.28055	0.322	0.119	-0.0833	0.727	0.453453	-0.781	0.0368	-1.514	-0.0479	0.287289	0.265	0.39	-0.339	0.869	0.735254	0.467	0.0899	-0.0728	1.007
OTU3275562	-1.093	0.000905	-1.739	-0.448	0.035476	-0.277	0.188	-0.689	0.135	0.551758	0.189	0.309	-0.175	0.554	0.616378	0.00775	0.587	-0.0202	0.0357	0.892126	-0.442	0.151	-1.045	0.161	0.485842	-0.106	0.72	-0.682	0.471	0.935167	-0.0422	0.821	-0.409	0.325	0.949527	-1.577	3.02e-05	-2.318	-0.836	0.0109324	0.0043	0.987	-0.498	0.507	0.997265	0.707	0.00307	0.239	1.175
OTU328035	0.402	0.199	-0.212	1.017	0.562492	-0.134	0.375	-0.431	0.163	0.741707	-0.298	0.0666	-0.616	0.0204	0.294015	-0.00636	0.654	-0.0342	0.0215	0.903618	-0.403	0.138	-0.934	0.129	0.485842	-0.0819	0.738	-0.561	0.397	0.935167	-0.0542	0.723	-0.354	0.245	0.932502	-0.211	0.6	-1	0.578	0.893827	0.262	0.242	-0.177	0.701	0.620931	0.0324	0.867	-0.347	0.412
OTU328617	-0.848	0.0435	-1.671	-0.0249	0.253984	-0.369	0.112	-0.824	0.0861	0.494439	0.153	0.543	-0.341	0.648	0.76925	-0.00851	0.649	-0.0451	0.0281	0.903618	-0.0802	0.848	-0.902	0.742	0.955461	0.214	0.609	-0.608	1.037	0.887624	0.296	0.25	-0.208	0.8	0.596235	-0.159	0.753	-1.148	0.83	0.949488	-0.0945	0.767	-0.72	0.531	0.90441	-0.305	0.336	-0.928	0.317
OTU332718	-0.234	0.654	-1.258	0.789	0.876844	-0.698	0.0221	-1.297	-0.1	0.224239	-1.272	0.000123	-1.921	-0.623	0.0089052	-0.0862	0.00557	-0.147	-0.0253	0.196083	-0.008	0.985	-0.854	0.838	1	0.109	0.773	-0.632	0.851	0.935167	-0.233	0.478	-0.879	0.412	0.772482	-0.381	0.54	-1.599	0.837	0.878687	-0.08	0.868	-1.026	0.866	0.978866	0.105	0.81	-0.747	0.956
OTU3327894	-0.543	0.316	-1.602	0.517	0.632	-0.0889	0.765	-0.672	0.494	0.91396	-0.661	0.0347	-1.274	-0.0476	0.201928	0.0473	0.0815	-0.00592	0.101	0.512046	-0.116	0.808	-1.052	0.82	0.946589	-0.182	0.692	-1.083	0.719	0.935167	-0.419	0.153	-0.993	0.155	0.504975	-0.000749	0.999	-1.025	1.024	1	0.197	0.667	-0.697	1.09	0.868302	0.187	0.607	-0.526	0.901
OTU335132	-0.037	0.933	-0.896	0.822	0.981376	-0.0151	0.937	-0.388	0.358	0.983171	-0.0189	0.927	-0.422	0.384	0.975506	-0.0366	0.0207	-0.0676	-0.00559	0.284237	0.0946	0.786	-0.59	0.779	0.946136	-0.278	0.405	-0.932	0.376	0.767592	-0.555	0.00298	-0.921	-0.189	0.0980691	0.214	0.567	-0.518	0.945	0.887285	-0.28	0.305	-0.815	0.255	0.685776	-0.0633	0.794	-0.538	0.411
OTU3384047	0.223	0.564	-0.535	0.982	0.806661	-0.0752	0.753	-0.543	0.393	0.90862	0.0367	0.886	-0.465	0.538	0.960275	-0.0152	0.437	-0.0536	0.0231	0.879839	0.589	0.132	-0.178	1.355	0.485842	-0.584	0.129	-1.337	0.169	0.486437	-0.0654	0.784	-0.533	0.402	0.93477	0.672	0.299	-0.595	1.94	0.756909	-0.377	0.239	-1.004	0.25	0.620931	-0.38	0.258	-1.037	0.278
OTU3430935	0.0938	0.856	-0.92	1.108	0.953452	-0.427	0.189	-1.064	0.21	0.551758	0.188	0.583	-0.483	0.859	0.789696	0.0116	0.679	-0.0434	0.0667	0.913044	-0.925	0.147	-2.173	0.324	0.485842	-0.206	0.733	-1.391	0.979	0.935167	-0.494	0.149	-1.164	0.176	0.504975	-0.931	0.178	-2.285	0.423	0.618691	0.8	0.0427	0.0265	1.573	0.303086	-0.119	0.782	-0.963	0.725
OTU3443092	0.797	0.3	-0.709	2.304	0.619102	0.631	0.13	-0.186	1.449	0.511522	-1.367	0.00379	-2.293	-0.442	0.0731621	-0.00898	0.788	-0.0744	0.0565	0.946769	1.447	0.0473	0.0172	2.877	0.356721	-1.354	0.0366	-2.623	-0.0847	0.355332	0.116	0.785	-0.719	0.952	0.93477	1.654	0.161	-0.657	3.965	0.594714	0.476	0.348	-0.518	1.47	0.726045	0.511	0.379	-0.628	1.649
OTU346938	0.517	0.0853	-0.0719	1.107	0.388698	-0.0617	0.698	-0.373	0.249	0.885585	-0.205	0.205	-0.524	0.113	0.531447	-0.0237	0.0558	-0.048	0.000587	0.420825	-0.347	0.261	-0.953	0.259	0.628106	-0.437	0.11	-0.972	0.099	0.48412	-0.297	0.055	-0.601	0.00633	0.362	-0.746	0.0452	-1.476	-0.0161	0.314189	-0.00343	0.989	-0.475	0.468	0.997265	-0.581	0.00272	-0.96	-0.201
OTU348009	0.405	0.0659	-0.0267	0.837	0.318077	0.17	0.179	-0.0777	0.417	0.551758	-0.261	0.048	-0.52	-0.00224	0.234811	-0.00642	0.531	-0.0265	0.0137	0.879839	-0.324	0.153	-0.769	0.121	0.485842	-0.147	0.43	-0.512	0.218	0.794184	-0.0436	0.71	-0.274	0.186	0.92787	-0.3	0.244	-0.804	0.204	0.6878	0.266	0.112	-0.0621	0.593	0.435957	0.134	0.367	-0.157	0.425
OTU350503	-0.0782	0.917	-1.543	1.387	0.9774	0.255	0.519	-0.521	1.032	0.791875	-0.535	0.157	-1.276	0.205	0.458339	0.0323	0.301	-0.0288	0.0934	0.809329	-0.133	0.838	-1.41	1.144	0.955461	0.304	0.546	-0.682	1.289	0.865382	-0.549	0.103	-1.208	0.11	0.428575	0.555	0.414	-0.778	1.887	0.856389	-0.338	0.429	-1.175	0.499	0.755327	0.833	0.0343	0.0617	1.603
OTU350627	0.0703	0.772	-0.405	0.546	0.930172	-0.0213	0.868	-0.272	0.229	0.949293	-0.0634	0.628	-0.32	0.193	0.820014	-0.0149	0.148	-0.0352	0.00532	0.640462	-0.0641	0.789	-0.533	0.405	0.946136	-0.394	0.0595	-0.804	0.0157	0.414212	-0.115	0.35	-0.356	0.126	0.665552	-0.402	0.139	-0.934	0.131	0.563111	0.217	0.251	-0.153	0.588	0.622342	-0.161	0.292	-0.459	0.138
OTU358781	0.93	0.111	-0.214	2.074	0.413714	0.0511	0.85	-0.48	0.582	0.93811	-0.803	0.0138	-1.442	-0.164	0.138767	0.0517	0.0683	-0.00389	0.107	0.458533	0.606	0.261	-0.45	1.662	0.628106	0.145	0.712	-0.625	0.915	0.935167	-0.33	0.22	-0.856	0.197	0.553056	-0.0726	0.913	-1.377	1.231	0.970287	0.744	0.051	-0.00323	1.491	0.318437	0.198	0.549	-0.449	0.846
OTU3588390	-0.16	0.699	-0.971	0.651	0.900491	-0.212	0.409	-0.716	0.291	0.760751	-0.54	0.0376	-1.048	-0.031	0.209403	0.0221	0.264	-0.0167	0.0608	0.809329	0.21	0.589	-0.552	0.973	0.842759	0.123	0.786	-0.764	1.009	0.935167	-0.00814	0.975	-0.519	0.502	0.988655	0.0841	0.899	-1.208	1.376	0.970287	-0.103	0.737	-0.706	0.499	0.893498	0.183	0.501	-0.349	0.714
OTU359872	0.224	0.471	-0.385	0.833	0.763348	-0.0718	0.701	-0.438	0.295	0.885585	0.112	0.537	-0.244	0.467	0.768356	-0.00842	0.539	-0.0352	0.0184	0.879839	-1.183	0.000834	-1.876	-0.489	0.0578597	-0.147	0.6	-0.695	0.401	0.887624	-0.599	0.000479	-0.935	-0.263	0.0577993	0.184	0.584	-0.474	0.842	0.892832	0.33	0.17	-0.142	0.802	0.530517	-0.442	0.0388	-0.861	-0.0227
OTU3600504	-0.509	0.244	-1.366	0.348	0.592805	-0.362	0.148	-0.851	0.128	0.514243	-0.461	0.0606	-0.942	0.0205	0.277686	0.0113	0.54	-0.0248	0.0473	0.879839	0.328	0.403	-0.441	1.097	0.744316	0.112	0.787	-0.702	0.926	0.935167	-0.047	0.852	-0.542	0.448	0.962742	-0.392	0.475	-1.47	0.685	0.86407	-0.145	0.649	-0.771	0.48	0.865652	0.108	0.707	-0.455	0.671
OTU360636	0.34	0.178	-0.155	0.835	0.532529	-0.0383	0.796	-0.329	0.252	0.927698	-0.145	0.35	-0.448	0.159	0.634837	0.0136	0.268	-0.0105	0.0378	0.809329	-0.0877	0.722	-0.571	0.396	0.936029	-0.137	0.527	-0.562	0.288	0.859342	-0.135	0.358	-0.423	0.153	0.671482	-0.103	0.757	-0.753	0.548	0.949488	0.0809	0.691	-0.317	0.479	0.868302	0.00307	0.987	-0.365	0.371
OTU3609545	0.118	0.675	-0.433	0.669	0.889971	-0.0342	0.837	-0.36	0.291	0.936092	-0.16	0.36	-0.503	0.183	0.635707	0.00609	0.632	-0.0188	0.031	0.903618	0.0401	0.871	-0.446	0.526	0.955461	0.0965	0.71	-0.412	0.605	0.935167	-0.0748	0.637	-0.385	0.236	0.88842	-0.0471	0.892	-0.725	0.63	0.970287	-0.13	0.544	-0.551	0.291	0.815224	-0.0377	0.863	-0.466	0.39
OTU363389	0.741	0.0336	0.0576	1.425	0.243264	-0.473	0.00803	-0.823	-0.123	0.121119	-0.62	0.00273	-1.025	-0.214	0.0667437	-0.0306	0.0423	-0.0601	-0.00106	0.364586	-0.453	0.106	-1.001	0.0962	0.465429	-0.536	0.0882	-1.153	0.0802	0.448147	0.5	0.00475	0.153	0.847	0.132269	-0.652	0.0907	-1.407	0.103	0.449773	-0.574	0.0147	-1.036	-0.113	0.212856	-1.073	5.12e-05	-1.593	-0.554
OTU363735	0.689	0.00725	0.186	1.191	0.10498	0.297	0.0528	-0.0036	0.598	0.341314	-0.177	0.232	-0.467	0.113	0.567459	-0.0135	0.313	-0.0397	0.0127	0.809329	0.499	0.0362	0.0322	0.965	0.31201	0.0352	0.871	-0.388	0.459	0.976167	-0.458	0.00176	-0.745	-0.171	0.087966	0.553	0.0609	-0.0253	1.13	0.361407	-0.26	0.166	-0.628	0.108	0.522539	-0.269	0.121	-0.61	0.0712
OTU365385	-0.0655	0.795	-0.56	0.429	0.941435	0.149	0.32	-0.144	0.442	0.708642	-0.175	0.225	-0.458	0.108	0.561724	0.0207	0.0953	-0.00362	0.045	0.512046	0.567	0.0161	0.105	1.029	0.20815	0.125	0.581	-0.319	0.569	0.87785	0.177	0.194	-0.0901	0.444	0.530752	-0.13	0.676	-0.74	0.48	0.931638	0.101	0.59	-0.266	0.467	0.834297	0.315	0.0674	-0.0225	0.653
OTU365717	0.42	0.214	-0.243	1.083	0.568102	0.0956	0.58	-0.243	0.434	0.826426	-0.474	0.0155	-0.859	-0.0902	0.147658	0.031	0.0212	0.00464	0.0573	0.284237	-0.483	0.119	-1.09	0.124	0.482667	-0.691	0.0353	-1.334	-0.0475	0.354961	-0.112	0.539	-0.471	0.246	0.823283	1.309	0.000136	0.636	1.981	0.0164107	0.0119	0.959	-0.444	0.467	0.997265	0.147	0.495	-0.275	0.568
OTU368490	0.425	0.525	-0.884	1.735	0.785805	0.36	0.31	-0.334	1.054	0.701375	-0.349	0.402	-1.165	0.467	0.673722	-0.015	0.651	-0.0803	0.0502	0.903618	-0.103	0.85	-1.171	0.965	0.955461	1.617	0.00131	0.631	2.603	0.158073	-0.307	0.394	-1.014	0.399	0.709592	-0.297	0.68	-1.711	1.116	0.931638	-0.934	0.0265	-1.76	-0.109	0.276881	0.12	0.785	-0.744	0.985
OTU370086	0.464	0.37	-0.55	1.477	0.674884	0.0318	0.888	-0.411	0.474	0.950782	-0.693	0.0101	-1.22	-0.165	0.123781	0.0444	0.0581	-0.00152	0.0902	0.429229	0.759	0.083	-0.0991	1.618	0.448448	0.116	0.717	-0.51	0.742	0.935167	-0.428	0.0501	-0.856	0.000179	0.346974	-0.148	0.778	-1.174	0.878	0.949488	0.648	0.0366	0.0404	1.257	0.287384	0.294	0.27	-0.228	0.817
OTU3903651	-0.333	0.243	-0.893	0.226	0.592805	-0.159	0.322	-0.474	0.156	0.708642	-0.326	0.0442	-0.643	-0.00845	0.225358	-0.0188	0.18	-0.0462	0.00865	0.671753	-0.546	0.0455	-1.08	-0.0109	0.356721	0.598	0.0213	0.0892	1.107	0.35476	-0.0131	0.936	-0.334	0.308	0.971903	-0.353	0.306	-1.028	0.323	0.7602	0.175	0.421	-0.25	0.6	0.754167	-0.13	0.524	-0.528	0.269
OTU3910247	0.657	0.287	-0.552	1.865	0.617283	0.00244	0.993	-0.519	0.524	0.996753	-0.154	0.594	-0.722	0.413	0.793461	-0.0142	0.531	-0.0587	0.0302	0.879839	-0.59	0.182	-1.455	0.275	0.540033	0.646	0.174	-0.284	1.576	0.547722	-0.359	0.18	-0.884	0.166	0.52128	0.166	0.755	-0.876	1.208	0.949488	-0.611	0.102	-1.344	0.122	0.432826	0.0376	0.914	-0.641	0.716
OTU3924627	-0.897	0.00672	-1.545	-0.248	0.10136	0.292	0.151	-0.106	0.691	0.514243	-0.378	0.0688	-0.785	0.0292	0.300067	-0.0125	0.461	-0.0458	0.0208	0.879839	0.283	0.366	-0.331	0.898	0.727935	0.174	0.556	-0.405	0.753	0.865382	-0.352	0.0757	-0.74	0.0364	0.402991	-0.53	0.157	-1.263	0.203	0.594714	-0.166	0.549	-0.71	0.377	0.815224	-0.00498	0.984	-0.499	0.489
OTU3931537	0.096	0.843	-0.854	1.046	0.953452	0.194	0.516	-0.391	0.778	0.791875	0.0363	0.906	-0.565	0.638	0.970331	0.014	0.621	-0.0415	0.0695	0.903618	-0.701	0.153	-1.662	0.26	0.485842	-0.236	0.61	-1.144	0.671	0.887624	0.203	0.49	-0.373	0.779	0.784867	0.52	0.368	-0.613	1.652	0.794686	-0.611	0.109	-1.36	0.137	0.432826	-0.144	0.707	-0.894	0.607
OTU4103317	-1.45	2.36e-05	-2.123	-0.778	0.0042716	-0.336	0.148	-0.792	0.119	0.514243	-0.424	0.0456	-0.84	-0.00828	0.229267	-0.0231	0.226	-0.0606	0.0143	0.771365	0.352	0.303	-0.318	1.022	0.677074	0.202	0.56	-0.477	0.88	0.866325	0.0897	0.642	-0.289	0.468	0.88842	-1.058	0.0332	-2.032	-0.0842	0.279498	0.17	0.568	-0.414	0.755	0.818435	0.0593	0.817	-0.443	0.562
OTU41229	0.357	0.559	-0.841	1.555	0.806661	0.576	0.0642	-0.0339	1.187	0.374845	0.895	0.00732	0.241	1.549	0.101226	-0.00133	0.96	-0.0529	0.0503	0.985894	-0.338	0.586	-1.551	0.876	0.842759	1.241	0.0607	-0.0559	2.539	0.414592	-0.296	0.332	-0.894	0.302	0.665552	-1.521	0.00969	-2.673	-0.368	0.123579	0.343	0.46	-0.567	1.252	0.779822	-0.161	0.7	-0.98	0.658
OTU4153054	-0.857	0.053	-1.724	0.011	0.286358	-0.304	0.317	-0.9	0.292	0.708358	0.334	0.296	-0.293	0.962	0.612297	-0.0166	0.478	-0.0625	0.0293	0.879839	-0.715	0.26	-1.96	0.53	0.628106	0.5	0.172	-0.218	1.217	0.547722	-0.743	0.0113	-1.318	-0.168	0.170442	0.585	0.309	-0.543	1.713	0.7602	0.161	0.705	-0.671	0.992	0.873495	0.607	0.103	-0.124	1.339
OTU4202174	0.109	0.776	-0.644	0.862	0.930172	0.169	0.477	-0.297	0.636	0.785138	-0.0297	0.892	-0.46	0.4	0.963893	0.00549	0.752	-0.0286	0.0396	0.928768	0.0774	0.846	-0.706	0.861	0.955461	0.193	0.551	-0.442	0.828	0.865382	-0.389	0.0401	-0.761	-0.0176	0.305438	-0.314	0.44	-1.11	0.483	0.85998	-0.00446	0.988	-0.593	0.584	0.997265	-0.443	0.0902	-0.955	0.0694
OTU4232048	-0.0434	0.815	-0.408	0.321	0.943744	0.174	0.125	-0.0482	0.397	0.511522	-0.163	0.155	-0.388	0.0617	0.458339	0.00045	0.963	-0.0186	0.0195	0.985894	0.0308	0.859	-0.309	0.37	0.955461	0.158	0.38	-0.195	0.512	0.747481	-0.282	0.00879	-0.493	-0.0711	0.162383	0.307	0.199	-0.161	0.775	0.627259	0.0173	0.911	-0.286	0.321	0.989323	-0.181	0.192	-0.453	0.0909
OTU4244333	0.528	0.286	-0.442	1.499	0.617283	0.432	0.143	-0.146	1.01	0.514243	-0.000985	0.998	-0.638	0.636	1	-0.0147	0.562	-0.0643	0.0349	0.891906	0.0278	0.952	-0.881	0.937	0.997834	-0.201	0.668	-1.117	0.715	0.929087	0.0869	0.769	-0.494	0.668	0.93477	0.408	0.463	-0.681	1.497	0.85998	0.102	0.81	-0.732	0.937	0.936805	-0.16	0.685	-0.931	0.612
OTU4256470	-1.06	0.0389	-2.067	-0.054	0.253984	-0.558	0.0513	-1.119	0.00315	0.341314	-0.188	0.5	-0.735	0.359	0.744602	0.0233	0.277	-0.0187	0.0654	0.809329	-0.16	0.707	-0.995	0.675	0.923949	0.114	0.805	-0.795	1.023	0.935167	0.198	0.44	-0.304	0.7	0.743927	-0.865	0.106	-1.915	0.185	0.485722	0.0396	0.921	-0.741	0.82	0.989323	-0.461	0.135	-1.066	0.143
OTU4294457	0.0871	0.718	-0.385	0.559	0.908131	-0.0528	0.703	-0.325	0.219	0.885585	-0.0113	0.943	-0.32	0.298	0.983312	0.00709	0.575	-0.0177	0.0319	0.891906	0.736	0.00142	0.284	1.189	0.064255	0.474	0.0339	0.0361	0.912	0.35476	-0.304	0.0275	-0.575	-0.0337	0.255256	-0.0101	0.97	-0.536	0.515	0.992223	0.353	0.0554	-0.00811	0.714	0.323465	-0.0493	0.791	-0.414	0.315
OTU4295707	0.762	0.0383	0.0409	1.483	0.253984	0.044	0.832	-0.363	0.451	0.936092	-0.245	0.242	-0.656	0.166	0.572194	0.0166	0.232	-0.0106	0.0437	0.77763	0.266	0.407	-0.363	0.895	0.745939	-0.00599	0.984	-0.604	0.592	0.998796	0.193	0.326	-0.192	0.578	0.665552	0.444	0.346	-0.479	1.366	0.792734	-0.543	0.0835	-1.158	0.072	0.400033	-0.191	0.463	-0.699	0.318
OTU4297222	-0.439	0.385	-1.428	0.551	0.681825	0.0322	0.913	-0.548	0.613	0.963574	-0.00951	0.977	-0.644	0.625	0.991215	-0.0256	0.417	-0.0875	0.0362	0.876751	-0.273	0.534	-1.135	0.588	0.832755	-1.315	0.00631	-2.258	-0.371	0.207656	0.418	0.124	-0.115	0.952	0.457071	-0.193	0.753	-1.395	1.009	0.949488	-0.497	0.238	-1.324	0.329	0.620931	-0.208	0.568	-0.92	0.505
OTU4300127	0.749	0.103	-0.151	1.649	0.404817	-0.128	0.54	-0.538	0.282	0.80231	-0.22	0.342	-0.675	0.234	0.627101	0.00062	0.972	-0.0346	0.0358	0.985894	-0.0849	0.831	-0.866	0.697	0.955461	0.0894	0.782	-0.543	0.722	0.935167	0.268	0.207	-0.148	0.683	0.543	0.111	0.794	-0.717	0.938	0.956113	0.145	0.627	-0.441	0.731	0.852802	-0.000822	0.998	-0.541	0.539
OTU4301511	0.223	0.46	-0.368	0.814	0.753484	0.328	0.0848	-0.045	0.7	0.432361	-0.055	0.784	-0.448	0.338	0.906735	-0.00166	0.911	-0.0309	0.0276	0.970962	0.387	0.142	-0.13	0.903	0.485842	0.263	0.324	-0.259	0.785	0.702323	-0.164	0.372	-0.523	0.196	0.690585	-0.286	0.427	-0.99	0.419	0.85998	-0.0617	0.796	-0.529	0.405	0.932531	0.482	0.0294	0.0484	0.916
OTU4307484	-0.486	0.15	-1.149	0.176	0.480531	-0.5	0.00287	-0.829	-0.171	0.07421	0.203	0.271	-0.159	0.566	0.590976	-0.0021	0.874	-0.0281	0.0239	0.964967	0.085	0.805	-0.59	0.76	0.946136	0.0701	0.781	-0.425	0.565	0.935167	-0.319	0.0781	-0.674	0.0359	0.404923	-0.101	0.749	-0.721	0.519	0.949488	0.197	0.388	-0.25	0.643	0.735254	-0.296	0.183	-0.733	0.14
OTU4309301	-0.408	0.123	-0.926	0.11	0.424057	-0.341	0.0311	-0.651	-0.031	0.261819	0.0301	0.853	-0.289	0.349	0.935715	-0.0138	0.302	-0.0401	0.0124	0.809329	0.182	0.469	-0.311	0.676	0.793355	0.0159	0.945	-0.438	0.47	0.982571	-0.0669	0.665	-0.37	0.236	0.90161	-0.141	0.653	-0.758	0.475	0.921198	0.246	0.231	-0.157	0.65	0.620931	-0.064	0.752	-0.46	0.332
OTU4315974	-0.0725	0.773	-0.565	0.42	0.930172	0.00446	0.977	-0.304	0.313	0.99424	-0.163	0.322	-0.486	0.16	0.618656	-0.013	0.3	-0.0376	0.0116	0.809329	0.133	0.565	-0.32	0.586	0.833036	0.0442	0.854	-0.427	0.515	0.960087	-0.0509	0.741	-0.353	0.251	0.93477	-1.014	0.00883	-1.773	-0.255	0.122941	-0.227	0.243	-0.607	0.153	0.620931	0.0543	0.777	-0.322	0.43
OTU4318122	-1.041	0.186	-2.586	0.503	0.543	-0.843	0.0199	-1.554	-0.133	0.211876	0.992	0.0112	0.226	1.757	0.1267	0.0638	0.0735	-0.00607	0.134	0.475125	0.996	0.153	-0.369	2.362	0.485842	-0.199	0.721	-1.29	0.892	0.935167	-0.0553	0.879	-0.765	0.654	0.962812	-0.671	0.43	-2.34	0.997	0.85998	0.928	0.0467	0.0135	1.843	0.313063	-0.183	0.726	-1.209	0.842
OTU4318208	0.486	0.0106	0.113	0.858	0.137043	-0.0498	0.641	-0.259	0.16	0.860756	-0.163	0.139	-0.378	0.0527	0.437548	-0.0239	0.00853	-0.0417	-0.00609	0.201686	-0.138	0.408	-0.464	0.189	0.745939	-0.0539	0.742	-0.376	0.268	0.935167	0.0981	0.339	-0.103	0.299	0.665552	0.132	0.572	-0.326	0.59	0.887285	0.233	0.105	-0.049	0.514	0.432826	0.199	0.125	-0.0554	0.453
OTU4318671	-0.0567	0.918	-1.137	1.023	0.9774	-0.13	0.648	-0.687	0.427	0.862412	0.225	0.441	-0.347	0.797	0.707982	-0.0456	0.0356	-0.0881	-0.00307	0.364586	0.576	0.25	-0.406	1.559	0.628106	0.31	0.459	-0.509	1.128	0.812293	0.0831	0.757	-0.444	0.61	0.93477	0.997	0.16	-0.393	2.386	0.594714	0.35	0.312	-0.329	1.029	0.688683	-0.715	0.0256	-1.342	-0.0872
OTU4324040	0.354	0.485	-0.64	1.348	0.763348	0.259	0.351	-0.285	0.802	0.728137	0.277	0.263	-0.208	0.763	0.587691	0.0139	0.476	-0.0243	0.052	0.879839	-0.119	0.769	-0.913	0.675	0.946136	-0.319	0.373	-1.02	0.383	0.746	-0.325	0.158	-0.777	0.126	0.504975	-0.203	0.654	-1.088	0.683	0.921198	0.0384	0.908	-0.611	0.687	0.989323	0.0382	0.901	-0.563	0.64
OTU4324245	-0.0154	0.989	-2.237	2.206	0.996506	-0.487	0.407	-1.638	0.664	0.760751	1.329	0.0393	0.0651	2.593	0.212337	0.0146	0.803	-0.0999	0.129	0.946769	-2.407	0.0195	-4.426	-0.387	0.243414	-0.795	0.361	-2.5	0.91	0.746	0.234	0.659	-0.808	1.277	0.899556	2.363	0.245	-1.621	6.346	0.6878	-0.013	0.986	-1.51	1.484	0.997265	-0.133	0.862	-1.638	1.372
OTU4326870	0.244	0.158	-0.0946	0.582	0.501719	0.158	0.0901	-0.0247	0.341	0.433495	-0.0307	0.76	-0.227	0.166	0.894422	-0.0117	0.114	-0.0261	0.00279	0.565315	-0.178	0.227	-0.466	0.111	0.59118	-0.143	0.321	-0.425	0.139	0.700012	-0.0105	0.908	-0.187	0.166	0.966392	-0.123	0.551	-0.526	0.281	0.878687	0.0257	0.836	-0.217	0.269	0.963796	0.0436	0.702	-0.18	0.267
OTU4331360	-0.0574	0.743	-0.4	0.285	0.917973	0.0413	0.675	-0.151	0.234	0.884744	-0.0322	0.753	-0.233	0.168	0.890804	-0.00784	0.303	-0.0228	0.00709	0.809329	-0.0414	0.802	-0.365	0.282	0.946136	0.147	0.32	-0.143	0.438	0.700012	-0.235	0.0132	-0.421	-0.0492	0.181	0.246	0.226	-0.152	0.645	0.665138	-0.0932	0.461	-0.341	0.154	0.779822	-0.0772	0.503	-0.303	0.148
OTU4332878	0.514	0.00413	0.163	0.865	0.0823074	0.177	0.0676	-0.0128	0.367	0.388432	0.0662	0.505	-0.129	0.261	0.744602	-0.000328	0.965	-0.0151	0.0145	0.985894	0.113	0.462	-0.189	0.415	0.785183	-0.0922	0.55	-0.394	0.21	0.865382	0.131	0.162	-0.0523	0.314	0.504975	-0.296	0.16	-0.709	0.117	0.594714	-0.111	0.381	-0.359	0.137	0.735254	-0.0241	0.837	-0.254	0.206
OTU4335781	0.8	0.27	-0.622	2.223	0.605568	-0.525	0.207	-1.341	0.291	0.570424	0.0143	0.972	-0.777	0.806	0.991215	-0.0213	0.54	-0.0894	0.0468	0.879839	-2.067	0.00136	-3.331	-0.802	0.064255	-1.265	0.047	-2.513	-0.0165	0.384714	0.661	0.0972	-0.12	1.442	0.428575	-1.878	0.0481	-3.74	-0.0161	0.317244	1.409	0.00834	0.362	2.457	0.189764	0.891	0.059	-0.0337	1.815
OTU4343627	-0.585	0.201	-1.482	0.311	0.562492	-0.198	0.478	-0.744	0.348	0.785138	-0.783	0.00295	-1.3	-0.267	0.0667437	0.00427	0.863	-0.0442	0.0527	0.964967	0.967	0.0261	0.115	1.818	0.269949	-0.236	0.582	-1.078	0.605	0.87785	-0.0821	0.754	-0.596	0.432	0.93477	0.43	0.456	-0.7	1.56	0.85998	-0.613	0.0873	-1.315	0.0897	0.400033	0.522	0.116	-0.129	1.173
OTU4347159	0.954	0.0176	0.166	1.742	0.174151	-0.48	0.0743	-1.007	0.0472	0.413106	0.414	0.152	-0.153	0.982	0.458339	-0.0139	0.551	-0.0596	0.0318	0.888107	-0.288	0.437	-1.013	0.437	0.774961	-0.703	0.0435	-1.386	-0.0204	0.374929	-0.28	0.238	-0.746	0.185	0.582135	-0.305	0.522	-1.238	0.628	0.874833	0.552	0.0944	-0.095	1.2	0.421316	0.244	0.434	-0.368	0.857
OTU4354235	-0.00796	0.982	-0.698	0.682	0.992972	0.069	0.695	-0.275	0.413	0.885585	-0.234	0.207	-0.598	0.13	0.531447	0.0192	0.228	-0.012	0.0503	0.771365	-0.455	0.137	-1.054	0.145	0.485842	0.287	0.295	-0.25	0.824	0.672605	0.292	0.0851	-0.0405	0.625	0.427458	-0.548	0.137	-1.27	0.174	0.563111	0.508	0.0218	0.0739	0.943	0.276881	-0.0444	0.84	-0.477	0.388
OTU4356065	0.0393	0.897	-0.553	0.631	0.971798	0.157	0.414	-0.219	0.532	0.760751	-0.0294	0.878	-0.404	0.345	0.954462	0.00704	0.643	-0.0227	0.0368	0.903618	0.191	0.539	-0.418	0.801	0.833036	-0.15	0.609	-0.724	0.424	0.887624	0.121	0.489	-0.222	0.464	0.784867	0.177	0.608	-0.499	0.854	0.898351	0.57	0.0222	0.0813	1.059	0.276881	-0.147	0.502	-0.577	0.282
OTU4365141	0.417	0.609	-1.181	2.015	0.842824	-0.0267	0.943	-0.759	0.705	0.983764	0.0428	0.919	-0.784	0.869	0.973801	-0.0328	0.292	-0.0939	0.0282	0.809329	0.35	0.627	-1.064	1.765	0.869632	-0.158	0.836	-1.65	1.334	0.954675	-0.34	0.351	-1.054	0.375	0.665552	0.88	0.21	-0.496	2.256	0.639533	0.263	0.629	-0.802	1.327	0.852802	-0.49	0.302	-1.42	0.44
OTU4372528	0.784	0.0413	0.0311	1.538	0.253984	0.206	0.39	-0.263	0.674	0.750957	-0.0938	0.692	-0.558	0.37	0.852054	0.0114	0.54	-0.025	0.0479	0.879839	-0.216	0.528	-0.886	0.454	0.832755	0.489	0.151	-0.178	1.157	0.53617	0.0522	0.821	-0.4	0.504	0.949527	0.628	0.236	-0.41	1.666	0.683456	-0.747	0.0122	-1.332	-0.163	0.200745	0.0794	0.774	-0.461	0.62
OTU4374302	0.0977	0.532	-0.209	0.404	0.785805	0.244	0.00646	0.0685	0.42	0.106296	-0.194	0.0354	-0.375	-0.0132	0.201928	0.00296	0.696	-0.0119	0.0178	0.917238	0.0919	0.519	-0.187	0.371	0.827656	0.0433	0.758	-0.233	0.319	0.935167	-0.178	0.0382	-0.347	-0.00966	0.300617	-0.0507	0.788	-0.42	0.319	0.956113	-0.134	0.261	-0.368	0.0999	0.638392	-0.217	0.0496	-0.434	-0.000387
OTU4376828	-0.423	0.221	-1.1	0.255	0.575554	0.285	0.143	-0.0964	0.666	0.514243	-0.129	0.484	-0.491	0.233	0.742329	0.0245	0.132	-0.00739	0.0563	0.617256	0.746	0.0074	0.2	1.292	0.13756	0.361	0.209	-0.203	0.925	0.571156	0.0577	0.747	-0.293	0.409	0.93477	0.74	0.116	-0.183	1.663	0.51842	-0.113	0.652	-0.606	0.38	0.865652	0.237	0.303	-0.214	0.689
OTU4381430	0.0291	0.875	-0.332	0.391	0.960945	0.217	0.0467	0.00315	0.431	0.331478	-0.379	0.000943	-0.604	-0.154	0.0310333	-0.00102	0.911	-0.0189	0.0169	0.970962	-0.248	0.152	-0.587	0.0915	0.485842	-0.0515	0.757	-0.378	0.275	0.935167	-0.18	0.0862	-0.386	0.0257	0.427458	0.0609	0.795	-0.399	0.521	0.956113	0.055	0.707	-0.232	0.342	0.873495	-0.0983	0.451	-0.354	0.157
OTU4381553	0.13	0.851	-1.221	1.48	0.953452	-0.416	0.337	-1.267	0.434	0.728137	-0.334	0.434	-1.171	0.502	0.707694	0.0101	0.745	-0.0509	0.0711	0.924836	-1.845	0.00455	-3.12	-0.571	0.1267	1.338	0.0236	0.18	2.496	0.35476	-0.0257	0.944	-0.745	0.694	0.976366	0.0549	0.927	-1.111	1.221	0.975506	-1.17	0.0467	-2.323	-0.0169	0.313063	-0.485	0.407	-1.632	0.662
OTU4383953	-0.0437	0.935	-1.092	1.004	0.981376	-0.356	0.247	-0.96	0.247	0.625273	0.102	0.732	-0.482	0.687	0.875729	0.0206	0.322	-0.0202	0.0614	0.809472	0.334	0.495	-0.627	1.295	0.810814	0.395	0.352	-0.437	1.227	0.736555	0.339	0.269	-0.263	0.941	0.620242	-1.381	0.0353	-2.666	-0.0953	0.287289	0.528	0.154	-0.199	1.254	0.49775	-0.016	0.966	-0.757	0.725
OTU4385326	-0.326	0.371	-1.039	0.388	0.674884	0.313	0.157	-0.12	0.747	0.526241	-0.267	0.215	-0.689	0.155	0.548028	-0.0104	0.561	-0.0454	0.0247	0.891906	0.347	0.27	-0.269	0.962	0.630581	-0.242	0.439	-0.857	0.372	0.799267	0.0282	0.899	-0.407	0.464	0.965691	-0.109	0.773	-0.851	0.633	0.949488	-0.0793	0.765	-0.599	0.441	0.90441	-0.103	0.697	-0.622	0.416
OTU4388775	-0.656	0.12	-1.481	0.17	0.424057	-0.415	0.0703	-0.864	0.0344	0.397634	-0.417	0.0836	-0.889	0.0554	0.31675	-0.00481	0.807	-0.0434	0.0338	0.946769	0.608	0.119	-0.157	1.373	0.482667	-0.582	0.086	-1.247	0.0825	0.448147	0.145	0.532	-0.309	0.599	0.819506	0.36	0.474	-0.626	1.345	0.86407	0.706	0.036	0.0463	1.366	0.287384	-0.564	0.0339	-1.084	-0.0429
OTU4390365	-0.315	0.457	-1.146	0.515	0.753484	0.581	0.0181	0.099	1.062	0.204756	-0.309	0.182	-0.762	0.144	0.499121	0.0376	0.0479	0.000343	0.0748	0.385329	0.466	0.163	-0.189	1.122	0.513096	0.284	0.44	-0.436	1.004	0.799267	0.0374	0.862	-0.383	0.458	0.962742	0.787	0.101	-0.154	1.727	0.481079	-0.279	0.341	-0.853	0.295	0.726045	0.244	0.379	-0.299	0.786
OTU4391262	-0.765	0.0961	-1.665	0.136	0.39532	0.629	0.024	0.0829	1.176	0.233395	-0.664	0.0276	-1.254	-0.0732	0.185022	-0.0152	0.425	-0.0526	0.0222	0.879839	-0.577	0.148	-1.358	0.204	0.485842	-0.0745	0.846	-0.828	0.679	0.960087	-0.425	0.0783	-0.898	0.0482	0.404923	1.193	0.016	0.222	2.165	0.165486	0.496	0.161	-0.198	1.189	0.511246	-0.0986	0.741	-0.684	0.487
OTU4393532	0.492	0.356	-0.553	1.536	0.673619	0.431	0.198	-0.226	1.087	0.568453	-1.166	5.4e-05	-1.731	-0.6	0.006516	0.0473	0.0906	-0.0075	0.102	0.512046	0.458	0.33	-0.463	1.378	0.684697	0.317	0.502	-0.608	1.242	0.839106	0.507	0.0978	-0.0931	1.106	0.428575	-0.234	0.664	-1.292	0.823	0.928062	-0.367	0.35	-1.137	0.402	0.726045	-0.149	0.689	-0.877	0.58
OTU4396235	0.0638	0.876	-0.735	0.862	0.960945	-0.355	0.152	-0.84	0.131	0.514243	0.367	0.143	-0.124	0.858	0.442444	0.00335	0.886	-0.0426	0.0493	0.96606	0.17	0.675	-0.625	0.966	0.904332	0.0194	0.959	-0.722	0.761	0.986244	0.0384	0.879	-0.456	0.532	0.962812	-0.28	0.515	-1.124	0.563	0.874833	-0.177	0.557	-0.766	0.413	0.815224	0.343	0.239	-0.228	0.915
OTU4396292	0.288	0.0928	-0.0479	0.625	0.392307	-0.034	0.72	-0.219	0.151	0.886531	-0.118	0.229	-0.311	0.0742	0.567459	0.0047	0.562	-0.0112	0.0206	0.891906	-0.355	0.0234	-0.662	-0.048	0.265844	0.0185	0.896	-0.258	0.295	0.979529	0.0556	0.542	-0.123	0.234	0.824387	0.0221	0.912	-0.371	0.415	0.970287	0.0821	0.516	-0.166	0.33	0.8145	-0.154	0.196	-0.386	0.0794
OTU4396297	0.154	0.273	-0.121	0.428	0.606294	0.119	0.148	-0.0423	0.281	0.514243	-0.15	0.0812	-0.319	0.0186	0.31675	-0.00202	0.759	-0.0149	0.0108	0.928768	0.101	0.447	-0.159	0.362	0.777438	0.00505	0.968	-0.239	0.249	0.990898	-0.127	0.117	-0.285	0.0319	0.450574	-0.00994	0.955	-0.355	0.335	0.988301	0.00249	0.982	-0.215	0.22	0.997265	-0.164	0.103	-0.362	0.0333
OTU4396688	0.18	0.482	-0.321	0.681	0.763348	-0.0307	0.833	-0.316	0.255	0.936092	0.144	0.356	-0.162	0.45	0.634837	0.00733	0.509	-0.0144	0.0291	0.879839	-0.0408	0.867	-0.519	0.437	0.955461	-0.385	0.0843	-0.823	0.0522	0.448147	-0.109	0.452	-0.393	0.175	0.747142	-0.0335	0.913	-0.632	0.565	0.970287	-0.202	0.312	-0.595	0.19	0.688683	0.00164	0.993	-0.359	0.363
OTU4397092	0.21	0.231	-0.134	0.554	0.584769	-0.0352	0.72	-0.228	0.157	0.886531	-0.202	0.0423	-0.397	-0.00703	0.225185	0.0114	0.145	-0.00394	0.0268	0.640122	0.149	0.342	-0.158	0.457	0.695528	0.021	0.892	-0.282	0.324	0.979529	-0.159	0.092	-0.345	0.026	0.428575	0.176	0.443	-0.275	0.627	0.85998	0.0108	0.938	-0.258	0.28	0.992854	-0.0191	0.879	-0.265	0.227
OTU4397200	1.952	0.0359	0.128	3.775	0.253984	-0.6	0.115	-1.344	0.145	0.501566	-0.578	0.0867	-1.239	0.0833	0.320259	-0.0124	0.674	-0.0702	0.0454	0.913044	-0.185	0.724	-1.213	0.842	0.936029	-1.134	0.0343	-2.185	-0.0836	0.35476	-0.162	0.592	-0.756	0.431	0.856685	0.255	0.659	-0.88	1.391	0.924643	-1.03	0.012	-1.834	-0.226	0.200745	-0.595	0.118	-1.34	0.15
OTU4404220	0.541	0.252	-0.383	1.465	0.600158	-0.0155	0.95	-0.501	0.47	0.985387	0.375	0.217	-0.22	0.969	0.548028	0.00138	0.953	-0.0441	0.0468	0.985894	-0.27	0.572	-1.208	0.667	0.833036	0.714	0.0893	-0.11	1.537	0.448147	0.105	0.688	-0.408	0.619	0.921697	0.591	0.279	-0.478	1.66	0.739739	-0.486	0.148	-1.145	0.173	0.490345	0.545	0.109	-0.122	1.212
OTU4408801	0.245	0.208	-0.136	0.626	0.568102	0.0457	0.677	-0.17	0.261	0.884744	-0.173	0.131	-0.397	0.0517	0.423411	0.00339	0.707	-0.0143	0.021	0.917238	-0.356	0.0465	-0.707	-0.00558	0.356721	-0.226	0.188	-0.564	0.111	0.557141	0.189	0.0751	-0.0192	0.398	0.402991	0.0958	0.668	-0.342	0.533	0.929272	0.464	0.00178	0.173	0.754	0.107393	-0.0149	0.911	-0.276	0.246
OTU4409280	0.387	0.207	-0.214	0.987	0.568102	-0.134	0.457	-0.488	0.22	0.781246	-0.0786	0.67	-0.44	0.283	0.84341	0.00112	0.936	-0.0264	0.0287	0.976461	0.165	0.53	-0.35	0.681	0.832755	-0.327	0.195	-0.822	0.167	0.557141	-0.368	0.0261	-0.692	-0.0438	0.250542	0.339	0.336	-0.352	1.031	0.774726	-0.225	0.343	-0.69	0.24	0.726045	0.0165	0.938	-0.4	0.433
OTU4410166	0.411	0.0284	0.0435	0.778	0.21874	0.0592	0.572	-0.146	0.265	0.824956	-0.103	0.354	-0.32	0.115	0.634837	-0.0212	0.0116	-0.0377	-0.00474	0.201686	-0.159	0.33	-0.478	0.161	0.684697	-0.0513	0.753	-0.371	0.268	0.935167	0.0834	0.415	-0.117	0.284	0.724	-0.0693	0.761	-0.516	0.378	0.949488	0.123	0.378	-0.151	0.397	0.735254	-0.187	0.142	-0.436	0.0623
OTU4412540	0.282	0.61	-0.801	1.364	0.842824	-0.0971	0.768	-0.742	0.547	0.914526	0.622	0.0697	-0.0501	1.294	0.300123	-0.0137	0.521	-0.0558	0.0283	0.879839	-0.359	0.48	-1.354	0.637	0.804444	0.102	0.805	-0.709	0.914	0.935167	-0.402	0.186	-0.998	0.194	0.530752	0.51	0.355	-0.572	1.593	0.794686	-0.241	0.531	-0.997	0.514	0.8145	-0.115	0.774	-0.902	0.672
OTU4414476	0.676	0.0398	0.0315	1.32	0.253984	-0.161	0.411	-0.544	0.222	0.760751	-0.245	0.202	-0.622	0.132	0.531447	-0.0225	0.0946	-0.0489	0.00389	0.512046	0.0435	0.865	-0.46	0.547	0.955461	0.348	0.218	-0.206	0.901	0.576029	-0.0106	0.953	-0.362	0.341	0.977297	-0.564	0.112	-1.259	0.131	0.5068	0.514	0.0332	0.0409	0.986	0.287384	-0.334	0.126	-0.763	0.0938
OTU4419459	0.436	0.341	-0.461	1.334	0.653132	0.00684	0.984	-0.652	0.666	0.99424	0.0665	0.838	-0.571	0.704	0.933403	-0.0115	0.662	-0.0633	0.0402	0.907742	-0.917	0.0468	-1.821	-0.013	0.356721	0.557	0.217	-0.327	1.442	0.576029	-0.331	0.344	-1.017	0.354	0.665552	0.312	0.606	-0.876	1.5	0.898351	-0.205	0.637	-1.054	0.645	0.860425	-0.298	0.489	-1.141	0.545
OTU4424063	0.0366	0.936	-0.855	0.929	0.981376	0.499	0.094	-0.085	1.084	0.433495	-0.105	0.698	-0.634	0.424	0.856529	-0.0211	0.361	-0.0664	0.0242	0.832369	0.0699	0.86	-0.704	0.844	0.955461	-0.724	0.0502	-1.449	0.00048	0.384714	-0.0633	0.806	-0.568	0.442	0.944246	-0.737	0.155	-1.753	0.279	0.594714	0.258	0.506	-0.502	1.017	0.8145	-0.63	0.0338	-1.213	-0.0482
OTU4424239	-0.00893	0.976	-0.602	0.585	0.992972	-0.232	0.201	-0.588	0.124	0.568453	0.105	0.579	-0.267	0.478	0.789696	-0.0454	0.00135	-0.0731	-0.0176	0.0848114	0.502	0.0763	-0.0532	1.058	0.443176	0.00354	0.989	-0.512	0.519	1	-0.182	0.311	-0.534	0.17	0.665552	0.171	0.638	-0.542	0.884	0.916492	0.231	0.349	-0.252	0.713	0.726045	-0.241	0.291	-0.689	0.207
OTU4425214	-0.0534	0.811	-0.491	0.385	0.943744	-0.0957	0.463	-0.352	0.16	0.781246	0.147	0.27	-0.114	0.408	0.590976	-0.00919	0.377	-0.0296	0.0112	0.849913	0.247	0.239	-0.164	0.657	0.613603	0.0529	0.789	-0.334	0.44	0.935167	-0.238	0.0612	-0.487	0.0112	0.375498	0.168	0.521	-0.345	0.682	0.874833	0.0139	0.933	-0.309	0.337	0.991519	-0.159	0.351	-0.492	0.175
OTU4425571	-0.918	0.0159	-1.665	-0.171	0.174151	0.695	0.00225	0.249	1.141	0.0626538	-0.506	0.039	-0.986	-0.0256	0.212337	-0.0224	0.19	-0.056	0.0111	0.6878	-0.334	0.327	-1.002	0.334	0.684697	0.112	0.739	-0.545	0.769	0.935167	-0.456	0.029	-0.866	-0.0468	0.26245	1.045	0.0118	0.232	1.858	0.142387	0.488	0.11	-0.11	1.085	0.432826	-0.167	0.529	-0.689	0.354
OTU4425663	-0.328	0.525	-1.339	0.683	0.785805	0.00443	0.986	-0.506	0.515	0.99424	-0.163	0.501	-0.637	0.312	0.744602	-0.000538	0.975	-0.034	0.0329	0.985894	-0.862	0.0076	-1.495	-0.229	0.13756	-0.659	0.0693	-1.371	0.052	0.432528	-0.401	0.0968	-0.874	0.0723	0.428575	0.0473	0.914	-0.808	0.903	0.970287	0.0162	0.957	-0.572	0.604	0.997265	-0.331	0.217	-0.857	0.195
OTU4426298	0.595	0.13	-0.175	1.365	0.435741	-0.203	0.34	-0.619	0.213	0.728137	-0.827	8.52e-05	-1.24	-0.415	0.0077106	-0.00884	0.597	-0.0416	0.0239	0.900475	0.985	0.00033	0.447	1.523	0.03982	-0.419	0.209	-1.072	0.235	0.571156	-0.236	0.219	-0.612	0.14	0.553056	0.0161	0.979	-1.193	1.225	0.992223	-0.547	0.0538	-1.103	0.00888	0.322239	0.00361	0.987	-0.444	0.451
OTU4427290	0.127	0.732	-0.603	0.857	0.913738	0.0541	0.817	-0.405	0.513	0.936092	0.0102	0.968	-0.482	0.502	0.991215	0.0109	0.519	-0.0222	0.0439	0.879839	0.25	0.536	-0.542	1.041	0.832755	0.0838	0.798	-0.557	0.725	0.935167	0.193	0.397	-0.254	0.64	0.711455	-0.172	0.722	-1.121	0.777	0.949488	-0.198	0.503	-0.775	0.38	0.8145	0.0787	0.777	-0.466	0.623
OTU4428676	-0.439	0.0856	-0.94	0.0615	0.388698	-0.101	0.507	-0.398	0.197	0.791875	-0.134	0.426	-0.466	0.197	0.704164	-0.0138	0.227	-0.0362	0.00859	0.771365	0.0413	0.857	-0.409	0.492	0.955461	0.327	0.127	-0.0932	0.748	0.486437	-0.367	0.0135	-0.658	-0.076	0.181	-0.31	0.331	-0.934	0.314	0.774726	-0.0987	0.628	-0.498	0.3	0.852802	-0.323	0.0924	-0.698	0.0531
OTU4433823	-1.03	0.0219	-1.911	-0.149	0.198195	-0.154	0.601	-0.731	0.423	0.840008	-0.309	0.257	-0.843	0.225	0.586845	0.0231	0.419	-0.0329	0.079	0.876751	0.605	0.2	-0.319	1.529	0.548485	-0.43	0.33	-1.297	0.436	0.711071	-0.0702	0.798	-0.608	0.468	0.937909	0.225	0.707	-0.95	1.399	0.949488	-0.429	0.282	-1.211	0.353	0.658606	0.499	0.198	-0.261	1.26
OTU4433947	-0.377	0.398	-1.253	0.498	0.689359	0.0133	0.956	-0.457	0.484	0.986244	-0.331	0.242	-0.886	0.224	0.572194	-0.0379	0.0634	-0.078	0.00211	0.450016	0.0629	0.876	-0.726	0.852	0.958042	0.785	0.0511	-0.00376	1.574	0.384714	-0.426	0.1	-0.934	0.0817	0.428575	-1.098	0.0415	-2.153	-0.0421	0.306592	-0.546	0.0931	-1.184	0.0913	0.421277	-0.557	0.0822	-1.184	0.071
OTU4434334	0.196	0.475	-0.342	0.734	0.763348	0.283	0.0948	-0.0491	0.616	0.433495	-0.167	0.334	-0.507	0.172	0.625103	0.011	0.385	-0.0138	0.0359	0.854232	-0.0559	0.819	-0.535	0.424	0.95025	0.337	0.161	-0.135	0.809	0.544692	-0.107	0.503	-0.422	0.207	0.791095	0.0758	0.835	-0.64	0.792	0.961211	0.00764	0.972	-0.412	0.427	0.997265	0.147	0.452	-0.237	0.532
OTU4434579	1.375	0.0012	0.543	2.207	0.0362	-0.176	0.352	-0.546	0.195	0.728137	-0.558	0.00384	-0.936	-0.18	0.0731621	-0.0169	0.281	-0.0476	0.0138	0.809329	0.0474	0.886	-0.598	0.693	0.96606	0.337	0.301	-0.302	0.975	0.672605	0.235	0.219	-0.14	0.61	0.553056	-0.358	0.371	-1.143	0.426	0.794686	0.0388	0.877	-0.452	0.529	0.982892	-0.407	0.0948	-0.884	0.0705
OTU4436552	0.278	0.114	-0.0665	0.623	0.4163	0.0483	0.628	-0.147	0.244	0.86009	-0.163	0.115	-0.366	0.0399	0.385248	-0.00768	0.356	-0.024	0.00861	0.826103	0.16	0.308	-0.148	0.469	0.680121	-0.0505	0.741	-0.351	0.25	0.935167	-0.0441	0.65	-0.234	0.146	0.894677	-0.325	0.118	-0.733	0.0829	0.519012	0.238	0.0749	-0.0239	0.501	0.37291	-0.0883	0.469	-0.327	0.151
OTU4437359	-0.175	0.586	-0.806	0.456	0.828641	-0.178	0.303	-0.517	0.161	0.694215	-0.207	0.238	-0.55	0.137	0.57057	0.016	0.277	-0.0128	0.0448	0.809329	-0.511	0.0617	-1.048	0.0251	0.406098	-0.151	0.547	-0.644	0.342	0.865382	-0.168	0.326	-0.503	0.167	0.665552	0.248	0.508	-0.487	0.984	0.871545	-0.359	0.143	-0.838	0.121	0.483794	-0.436	0.0707	-0.908	0.0367
OTU4439360	-0.621	0.104	-1.369	0.128	0.404817	-0.0798	0.676	-0.454	0.294	0.884744	-0.466	0.0255	-0.875	-0.057	0.181	-0.0285	0.0869	-0.0611	0.00413	0.512046	0.0188	0.953	-0.613	0.65	0.997834	0.913	0.00626	0.258	1.567	0.207656	-0.401	0.0493	-0.802	-0.00118	0.346974	-1.428	0.000343	-2.209	-0.646	0.0174162	-0.624	0.0233	-1.162	-0.0848	0.276881	-0.619	0.0109	-1.096	-0.143
OTU4439603	-0.317	0.319	-0.939	0.306	0.634494	0.428	0.0271	0.0485	0.808	0.242195	0.108	0.58	-0.275	0.492	0.789696	-0.0125	0.418	-0.0426	0.0177	0.876751	0.153	0.619	-0.449	0.754	0.861838	0.582	0.0626	-0.0306	1.195	0.419652	-0.348	0.0625	-0.714	0.0181	0.377083	-0.623	0.0933	-1.35	0.105	0.456414	-0.729	0.00659	-1.256	-0.203	0.187405	-0.178	0.47	-0.66	0.304
OTU4440670	-0.0336	0.952	-1.126	1.059	0.990299	-0.32	0.329	-0.962	0.322	0.717458	0.484	0.154	-0.181	1.149	0.458339	-0.0101	0.703	-0.0622	0.042	0.917238	0.231	0.666	-0.818	1.28	0.899597	-1.237	0.00405	-2.08	-0.393	0.207656	0.486	0.144	-0.166	1.137	0.496457	-0.607	0.369	-1.932	0.718	0.794686	0.647	0.107	-0.139	1.434	0.432826	0.36	0.348	-0.392	1.111
OTU4441081	1.83	0.000863	0.754	2.907	0.035476	0.517	0.0528	-0.00624	1.041	0.341314	0.457	0.0849	-0.0629	0.977	0.316843	0.0436	0.0228	0.00607	0.0812	0.294771	0.366	0.275	-0.292	1.024	0.634646	-0.000932	0.998	-0.776	0.774	1	-0.156	0.538	-0.652	0.34	0.823283	0.174	0.713	-0.754	1.103	0.949488	-0.235	0.473	-0.878	0.407	0.78906	-0.23	0.397	-0.762	0.302
OTU4442130	-0.237	0.336	-0.72	0.246	0.65083	-0.199	0.183	-0.491	0.0938	0.551758	0.155	0.3	-0.139	0.45	0.616378	0.00284	0.813	-0.0206	0.0263	0.946769	0.244	0.313	-0.23	0.719	0.682566	0.58	0.0127	0.124	1.036	0.249589	-0.238	0.106	-0.526	0.0506	0.431146	0.899	0.0034	0.297	1.5	0.0724	0.121	0.525	-0.251	0.493	0.8145	0.0353	0.852	-0.335	0.406
OTU4445673	-3.014	0.000978	-4.806	-1.222	0.035476	-0.0664	0.874	-0.885	0.752	0.950114	0.259	0.601	-0.711	1.229	0.798256	-0.0128	0.736	-0.0871	0.0615	0.924836	-0.79	0.374	-2.534	0.954	0.729839	1.306	0.0762	-0.138	2.75	0.44491	0.131	0.776	-0.772	1.035	0.93477	1.153	0.308	-1.063	3.369	0.7602	1.442	0.0374	0.084	2.801	0.287384	-0.598	0.296	-1.718	0.523
OTU4446902	0.426	0.174	-0.189	1.041	0.529311	-0.068	0.705	-0.42	0.284	0.885585	0.0902	0.658	-0.309	0.49	0.838718	-0.00417	0.791	-0.0349	0.0266	0.946769	-0.134	0.644	-0.704	0.435	0.887795	0.148	0.575	-0.369	0.665	0.87785	-0.196	0.29	-0.557	0.166	0.648025	-0.409	0.303	-1.187	0.369	0.7602	-0.462	0.064	-0.951	0.0269	0.341238	-0.546	0.0166	-0.993	-0.0995
OTU4447072	-0.703	0.104	-1.551	0.145	0.404817	-0.17	0.486	-0.649	0.309	0.785138	0.0161	0.954	-0.532	0.564	0.986709	0.000577	0.975	-0.0357	0.0368	0.985894	0.0263	0.952	-0.834	0.886	0.997834	0.42	0.355	-0.47	1.31	0.738563	0.302	0.273	-0.238	0.842	0.625481	-0.241	0.625	-1.208	0.726	0.908606	0.331	0.355	-0.371	1.034	0.726045	-0.0626	0.846	-0.695	0.57
OTU4448492	-0.0638	0.699	-0.387	0.26	0.900491	-0.0689	0.455	-0.249	0.112	0.781246	-0.0886	0.36	-0.278	0.101	0.635707	-0.00303	0.7	-0.0184	0.0124	0.917238	0.138	0.366	-0.161	0.438	0.727935	-0.227	0.12	-0.513	0.0593	0.486437	-0.0241	0.793	-0.204	0.156	0.935068	-0.0204	0.917	-0.405	0.364	0.970626	-0.0064	0.96	-0.255	0.242	0.997265	-0.0776	0.488	-0.297	0.142
OTU4451251	-0.122	0.629	-0.616	0.372	0.856869	-0.353	0.0338	-0.679	-0.0271	0.265991	-0.101	0.53	-0.415	0.214	0.764222	-0.00854	0.485	-0.0325	0.0154	0.879839	0.00878	0.974	-0.517	0.535	1	-0.0277	0.906	-0.49	0.435	0.979529	0.0232	0.876	-0.267	0.314	0.962812	-0.181	0.571	-0.806	0.444	0.887285	0.249	0.23	-0.157	0.655	0.620931	0.0821	0.682	-0.31	0.474
OTU4451906	-0.0868	0.775	-0.681	0.508	0.930172	-0.143	0.436	-0.502	0.216	0.769033	-0.558	0.00348	-0.932	-0.184	0.0731621	0.00892	0.536	-0.0193	0.0371	0.879839	-0.0839	0.767	-0.639	0.471	0.946136	0.334	0.213	-0.192	0.859	0.571156	0.00123	0.994	-0.344	0.346	0.996753	-0.26	0.491	-1	0.48	0.871545	-0.462	0.0492	-0.923	-0.00152	0.318043	0.194	0.362	-0.224	0.613
OTU4453501	-0.84	0.00763	-1.457	-0.223	0.106233	-0.329	0.0525	-0.662	0.00358	0.341314	-0.0547	0.764	-0.413	0.303	0.895042	-0.0337	0.00986	-0.0593	-0.0081	0.201686	-0.139	0.596	-0.655	0.376	0.844195	-0.0532	0.833	-0.549	0.443	0.95426	-0.266	0.125	-0.606	0.0742	0.457071	-0.125	0.724	-0.819	0.569	0.949488	0.27	0.239	-0.179	0.719	0.620931	0.145	0.499	-0.276	0.567
OTU4453773	0.483	0.301	-0.431	1.397	0.619102	-0.361	0.142	-0.844	0.121	0.514243	-0.224	0.356	-0.702	0.253	0.634837	-0.00225	0.898	-0.0366	0.0321	0.970376	-0.357	0.393	-1.175	0.462	0.740881	0.61	0.0908	-0.0969	1.318	0.448147	-0.0302	0.889	-0.456	0.395	0.962812	-0.65	0.2	-1.645	0.344	0.627259	-0.0165	0.957	-0.612	0.579	0.997265	0.0132	0.963	-0.545	0.571
OTU4454531	-0.0151	0.972	-0.871	0.841	0.992972	0.218	0.361	-0.25	0.686	0.734056	-0.383	0.133	-0.881	0.116	0.425509	-0.0264	0.144	-0.0617	0.00897	0.640122	-0.747	0.0534	-1.504	0.0109	0.376343	-0.0944	0.798	-0.819	0.63	0.935167	0.156	0.502	-0.3	0.612	0.791095	0.084	0.838	-0.722	0.89	0.961211	0.0428	0.901	-0.633	0.718	0.989323	-0.569	0.0694	-1.184	0.0451
OTU4458576	0.759	0.0265	0.0884	1.43	0.213178	0.474	0.0263	0.0559	0.893	0.242195	0.0546	0.808	-0.385	0.494	0.9227	0.00165	0.92	-0.0306	0.0339	0.970962	-0.907	0.00923	-1.589	-0.224	0.151875	-0.405	0.221	-1.055	0.244	0.578158	0.0368	0.862	-0.377	0.451	0.962742	-1.088	0.00663	-1.873	-0.302	0.10435	0.782	0.00673	0.216	1.347	0.187405	-0.886	0.000912	-1.41	-0.362
OTU4458959	-1.694	0.000739	-2.678	-0.71	0.035476	-0.32	0.233	-0.847	0.207	0.611203	-0.714	0.00796	-1.242	-0.187	0.102911	0.0058	0.816	-0.0431	0.0547	0.946769	-0.0212	0.96	-0.847	0.805	0.997834	-0.0845	0.853	-0.98	0.811	0.960087	-0.283	0.26	-0.777	0.21	0.607226	0.127	0.82	-0.969	1.224	0.961211	0.265	0.528	-0.558	1.089	0.8145	0.465	0.144	-0.159	1.089
OTU4462107	0.181	0.725	-0.828	1.19	0.908131	-0.889	0.000283	-1.369	-0.409	0.0218751	-0.695	0.00428	-1.172	-0.218	0.077468	-0.0346	0.0328	-0.0663	-0.00282	0.364586	0.244	0.504	-0.472	0.96	0.818152	-0.0924	0.796	-0.791	0.607	0.935167	-0.0581	0.81	-0.531	0.415	0.945871	-0.243	0.597	-1.144	0.658	0.893827	-0.885	0.000963	-1.411	-0.36	0.0697212	0.371	0.233	-0.238	0.98
OTU4463108	0.728	0.00393	0.233	1.223	0.0823074	0.141	0.348	-0.153	0.434	0.728137	-0.247	0.115	-0.554	0.06	0.385248	0.00257	0.836	-0.0218	0.0269	0.957365	0.201	0.383	-0.251	0.654	0.735492	0.387	0.097	-0.0701	0.845	0.448147	-0.0745	0.594	-0.348	0.199	0.856685	-0.461	0.151	-1.089	0.168	0.587763	0.197	0.317	-0.189	0.584	0.695479	-0.107	0.564	-0.472	0.257
OTU4464173	0.435	0.258	-0.318	1.187	0.605568	-0.238	0.203	-0.604	0.128	0.569659	-0.364	0.0631	-0.748	0.0199	0.285527	0.0132	0.442	-0.0204	0.0467	0.879839	-0.103	0.795	-0.878	0.673	0.946136	0.735	0.0131	0.154	1.316	0.249589	-0.0553	0.776	-0.436	0.326	0.93477	-0.427	0.247	-1.151	0.296	0.6878	0.142	0.549	-0.323	0.607	0.815224	0.103	0.657	-0.351	0.556
OTU4467447	-0.301	0.62	-1.488	0.886	0.850152	0.411	0.297	-0.361	1.183	0.693639	-1.373	4.02e-05	-2.028	-0.717	0.006516	-0.00637	0.852	-0.0733	0.0605	0.964956	-0.894	0.116	-2.01	0.222	0.482667	0.722	0.239	-0.479	1.923	0.596676	-0.248	0.443	-0.88	0.385	0.743927	-1.147	0.122	-2.6	0.306	0.519576	-0.769	0.184	-1.903	0.366	0.569299	0.686	0.182	-0.321	1.693
OTU4469007	-0.0732	0.853	-0.847	0.701	0.953452	0.356	0.108	-0.0779	0.789	0.482667	0.00681	0.976	-0.429	0.443	0.991215	0.00796	0.673	-0.029	0.0449	0.913044	-0.0605	0.851	-0.692	0.571	0.955461	0.382	0.194	-0.195	0.958	0.557141	0.165	0.424	-0.24	0.57	0.729123	-0.0424	0.936	-1.075	0.99	0.982122	0.126	0.66	-0.434	0.685	0.865652	0.376	0.14	-0.123	0.875
OTU4469359	0.675	0.271	-0.526	1.877	0.605568	-0.245	0.504	-0.965	0.474	0.791875	-0.225	0.568	-0.999	0.548	0.78181	-0.0112	0.712	-0.0705	0.0481	0.917238	0.915	0.126	-0.258	2.089	0.482667	0.0761	0.895	-1.051	1.203	0.979529	-0.0645	0.856	-0.761	0.632	0.962742	0.0376	0.957	-1.326	1.401	0.988301	0.895	0.0577	-0.0294	1.819	0.326366	0.472	0.304	-0.427	1.37
OTU4471251	0.0394	0.938	-0.95	1.029	0.981376	-0.276	0.355	-0.861	0.309	0.730136	-0.125	0.691	-0.744	0.493	0.852054	-0.00241	0.924	-0.0522	0.0473	0.972349	0.786	0.0893	-0.121	1.693	0.464482	0.251	0.599	-0.686	1.188	0.887624	-0.219	0.427	-0.761	0.322	0.729123	0.0756	0.894	-1.034	1.185	0.970287	0.616	0.106	-0.13	1.363	0.432826	0.561	0.126	-0.158	1.28
OTU4472130	0.43	0.0541	-0.0076	0.867	0.286977	-0.172	0.218	-0.445	0.102	0.593353	-0.531	0.000236	-0.814	-0.248	0.0117198	-0.0104	0.336	-0.0317	0.0108	0.817419	-0.121	0.573	-0.541	0.299	0.833036	-0.21	0.298	-0.605	0.185	0.672605	-0.0396	0.766	-0.3	0.221	0.93477	0.0465	0.866	-0.493	0.586	0.96644	0.15	0.418	-0.213	0.513	0.754167	-0.405	0.0153	-0.733	-0.0776
OTU4472399	0.149	0.564	-0.357	0.654	0.806661	-0.206	0.152	-0.488	0.0761	0.514243	-0.0438	0.769	-0.336	0.248	0.895718	-0.00018	0.988	-0.0233	0.023	0.993489	-0.151	0.515	-0.604	0.303	0.824911	-0.507	0.0307	-0.967	-0.0472	0.35476	0.0667	0.643	-0.215	0.349	0.88842	-0.163	0.574	-0.729	0.404	0.887285	-0.219	0.258	-0.598	0.16	0.635347	-0.393	0.0272	-0.742	-0.0444
OTU4472721	-0.54	0.219	-1.401	0.321	0.574478	0.298	0.232	-0.19	0.786	0.611203	-0.0499	0.851	-0.569	0.469	0.935715	-0.0192	0.335	-0.0582	0.0198	0.817419	-0.352	0.389	-1.152	0.448	0.740881	-0.765	0.0336	-1.471	-0.0595	0.35476	-0.781	0.00219	-1.28	-0.281	0.087966	-0.693	0.209	-1.776	0.389	0.639533	0.185	0.587	-0.484	0.854	0.83331	0.305	0.331	-0.31	0.919
OTU4473509	-0.214	0.329	-0.643	0.216	0.647272	0.205	0.0879	-0.0305	0.441	0.433495	-0.0969	0.442	-0.344	0.15	0.707982	0.00295	0.76	-0.016	0.0219	0.928768	-0.206	0.266	-0.569	0.157	0.629359	-0.0217	0.907	-0.384	0.341	0.979529	0.196	0.0903	-0.0308	0.423	0.428575	-0.182	0.467	-0.674	0.309	0.85998	0.193	0.227	-0.12	0.506	0.620931	0.0151	0.921	-0.282	0.312
OTU4476186	0	1	-2.039	2.039	1	0	1	-1.339	1.339	1	7.41e-11	1	-1.583	1.583	1	0	1	-0.121	0.121	1	7.1e-11	1	-1.898	1.898	1	-1.51e-10	1	-2.669	2.669	1	0	1	-1.293	1.293	1	0	1	-3.453	3.453	1	0	1	-2.02	2.02	1	0	1	-1.71	1.71
OTU4477696	-0.000879	0.997	-0.512	0.51	0.999762	-0.101	0.496	-0.392	0.19	0.789096	0.278	0.0724	-0.0252	0.581	0.301251	-0.0136	0.248	-0.0367	0.00946	0.794478	0.46	0.0551	-0.01	0.929	0.376343	0.564	0.023	0.0777	1.05	0.35476	-0.237	0.116	-0.532	0.0587	0.450574	0.173	0.586	-0.448	0.793	0.892832	0.116	0.563	-0.279	0.511	0.815224	-0.0557	0.763	-0.418	0.306
OTU4480861	1.007	0.0056	0.295	1.72	0.0921455	0.639	0.000253	0.297	0.981	0.0218751	-0.176	0.352	-0.548	0.195	0.634837	-0.0245	0.0909	-0.053	0.00391	0.512046	-0.027	0.923	-0.578	0.524	0.994694	-0.0657	0.805	-0.589	0.457	0.935167	0.0968	0.581	-0.247	0.44	0.856439	0.335	0.33	-0.339	1.009	0.774726	0.138	0.543	-0.306	0.581	0.815224	0.309	0.135	-0.0961	0.714
OTU4481613	0.631	0.00063	0.269	0.994	0.035476	0.212	0.0392	0.0105	0.413	0.295633	-0.103	0.333	-0.31	0.105	0.625103	-0.00541	0.541	-0.0227	0.0119	0.879839	-0.269	0.102	-0.592	0.0538	0.46479	-0.119	0.443	-0.424	0.186	0.799267	-0.0956	0.339	-0.291	0.1	0.665552	0.0928	0.67	-0.334	0.519	0.929272	0.0915	0.496	-0.172	0.355	0.8145	-0.0526	0.678	-0.301	0.196
OTU4481861	-0.0485	0.869	-0.625	0.528	0.960945	0.194	0.27	-0.15	0.538	0.655973	-0.244	0.134	-0.563	0.0753	0.425509	0.0243	0.091	-0.00387	0.0524	0.512046	0.774	0.00433	0.242	1.307	0.1267	0.106	0.673	-0.386	0.598	0.929087	0.139	0.378	-0.17	0.449	0.698143	-0.404	0.282	-1.141	0.332	0.739739	-0.0631	0.779	-0.504	0.378	0.915578	0.266	0.187	-0.129	0.661
OTU4483337	-0.848	0.0313	-1.62	-0.0761	0.236054	0.547	0.0193	0.0889	1.004	0.211715	0.265	0.307	-0.243	0.773	0.616378	-0.0277	0.092	-0.0598	0.00451	0.512046	-0.00419	0.992	-0.785	0.777	1	0.197	0.57	-0.482	0.876	0.874322	-0.492	0.0263	-0.926	-0.0579	0.250542	-0.638	0.149	-1.505	0.229	0.587763	-0.252	0.392	-0.829	0.325	0.735254	-0.586	0.0421	-1.151	-0.021
OTU505670	0.215	0.523	-0.444	0.873	0.785805	0.19	0.267	-0.145	0.525	0.655973	-0.195	0.314	-0.574	0.185	0.616378	-0.00485	0.731	-0.0325	0.0228	0.924836	-0.109	0.763	-0.814	0.597	0.946136	-0.125	0.66	-0.681	0.431	0.929087	-0.0623	0.727	-0.412	0.287	0.932502	-0.579	0.165	-1.396	0.238	0.603333	-0.0104	0.965	-0.471	0.451	0.997265	0.193	0.365	-0.224	0.61
OTU509621	-0.752	0.359	-2.358	0.854	0.673619	0.0958	0.807	-0.671	0.863	0.936092	0.312	0.433	-0.468	1.092	0.707694	-0.00831	0.816	-0.0782	0.0616	0.946769	0.922	0.191	-0.46	2.303	0.548485	0.153	0.771	-0.876	1.182	0.935167	0.372	0.384	-0.465	1.209	0.698533	1.234	0.187	-0.601	3.069	0.618691	-0.7	0.221	-1.823	0.422	0.620931	0.0119	0.982	-1.016	1.039
OTU509709	-0.559	0.371	-1.784	0.667	0.674884	-0.0437	0.909	-0.791	0.704	0.962158	-0.233	0.589	-1.075	0.61	0.789696	0.00285	0.918	-0.0517	0.0574	0.970962	0.00959	0.986	-1.031	1.05	1	-0.811	0.194	-2.035	0.413	0.557141	-0.85	0.0311	-1.623	-0.0772	0.264662	-0.734	0.46	-2.681	1.212	0.85998	0.185	0.689	-0.723	1.094	0.868302	-0.169	0.748	-1.2	0.862
OTU518820	0.363	0.663	-1.27	1.995	0.885631	-1.324	0.00908	-2.319	-0.329	0.121739	-0.00929	0.983	-0.883	0.865	0.991215	-0.0199	0.534	-0.0826	0.0428	0.879839	1.704	0.0144	0.339	3.07	0.20815	-0.254	0.714	-1.61	1.103	0.935167	-0.0621	0.889	-0.933	0.809	0.962812	0.526	0.521	-1.081	2.132	0.874833	0.366	0.523	-0.758	1.49	0.8145	0.751	0.143	-0.254	1.757
OTU520657	0.966	0.123	-0.261	2.194	0.424057	-0.602	0.148	-1.418	0.213	0.514243	-0.353	0.382	-1.144	0.438	0.649221	0.0251	0.537	-0.0546	0.105	0.879839	2.154	0.00259	0.753	3.555	0.0852345	-0.911	0.129	-2.086	0.264	0.486437	1.02	0.0104	0.24	1.799	0.169983	2.691	0.019	0.443	4.94	0.181	0.327	0.555	-0.759	1.413	0.815224	0.235	0.638	-0.743	1.213
OTU526682	-0.0604	0.785	-0.495	0.374	0.93477	0.262	0.0958	-0.0462	0.569	0.433495	0.114	0.474	-0.198	0.426	0.736429	-0.0116	0.317	-0.0343	0.0111	0.809472	-0.0474	0.849	-0.537	0.442	0.955461	0.102	0.621	-0.304	0.509	0.895625	-0.17	0.279	-0.479	0.138	0.627317	-0.0775	0.77	-0.597	0.442	0.949488	0.179	0.408	-0.245	0.602	0.745939	0.0398	0.846	-0.361	0.441
OTU527941	0.383	0.0892	-0.0587	0.825	0.392307	0.144	0.189	-0.0705	0.358	0.551758	-0.324	0.00737	-0.561	-0.087	0.101226	-0.00632	0.442	-0.0224	0.00979	0.879839	-0.282	0.126	-0.643	0.0792	0.482667	-0.219	0.227	-0.574	0.137	0.581239	0.158	0.131	-0.0471	0.364	0.463922	0.434	0.124	-0.119	0.986	0.521953	0.206	0.131	-0.0613	0.473	0.460408	-0.199	0.117	-0.447	0.0498
OTU533613	-0.248	0.566	-1.095	0.599	0.806661	-0.408	0.0594	-0.833	0.0162	0.36381	-0.0739	0.772	-0.574	0.426	0.895718	0.00779	0.67	-0.0281	0.0436	0.913044	0.402	0.319	-0.388	1.191	0.684697	-0.508	0.155	-1.209	0.192	0.53617	-0.0795	0.729	-0.529	0.37	0.932502	-0.387	0.454	-1.398	0.624	0.85998	-0.0266	0.93	-0.623	0.57	0.991519	0.327	0.312	-0.307	0.961
OTU536866	-0.0111	0.964	-0.488	0.466	0.991386	-0.177	0.221	-0.461	0.107	0.595289	-0.152	0.31	-0.446	0.142	0.616378	-0.012	0.301	-0.0347	0.0107	0.809329	0.317	0.195	-0.162	0.797	0.548485	-0.132	0.506	-0.522	0.257	0.840239	-0.226	0.114	-0.507	0.0544	0.450574	-0.0252	0.927	-0.569	0.518	0.975506	0.274	0.129	-0.0796	0.629	0.460408	-0.0651	0.736	-0.444	0.314
OTU553611	-0.34	0.632	-1.729	1.05	0.856869	-0.191	0.585	-0.876	0.494	0.826426	-0.0438	0.899	-0.722	0.634	0.966766	-0.0203	0.445	-0.0724	0.0318	0.879839	-2.363	2.02e-05	-3.45	-1.277	0.0036562	-0.946	0.0686	-1.964	0.0722	0.432528	0.954	0.00628	0.27	1.639	0.151557	-2.633	0.00039	-4.089	-1.178	0.0174162	0.686	0.0724	-0.0624	1.434	0.369138	0.739	0.0538	-0.0121	1.491
OTU562244	0.839	0.0241	0.11	1.568	0.198277	0.375	0.0414	0.0146	0.735	0.305528	0.208	0.296	-0.182	0.599	0.612297	-0.0267	0.0684	-0.0553	0.00202	0.458533	0.344	0.252	-0.245	0.934	0.628106	0.41	0.169	-0.174	0.994	0.546232	-0.0731	0.709	-0.457	0.311	0.92787	0.742	0.056	-0.0191	1.503	0.34571	-0.0676	0.805	-0.605	0.47	0.936805	-0.284	0.201	-0.718	0.151
OTU578016	-0.0401	0.896	-0.643	0.563	0.971798	-0.00812	0.965	-0.374	0.358	0.987831	-0.0444	0.805	-0.397	0.308	0.922184	-0.00511	0.72	-0.0331	0.0229	0.920989	0.00772	0.978	-0.547	0.562	1	0.281	0.275	-0.224	0.786	0.659272	-0.0196	0.908	-0.353	0.314	0.966392	-0.432	0.188	-1.074	0.211	0.618691	-0.168	0.458	-0.613	0.276	0.779822	-0.0494	0.817	-0.467	0.368
OTU64384	-0.886	0.0947	-1.925	0.153	0.394039	0.0555	0.834	-0.464	0.575	0.936092	-0.0126	0.967	-0.615	0.59	0.991215	-0.0587	0.0065	-0.101	-0.0164	0.196083	0.847	0.0526	-0.00965	1.704	0.376343	0.828	0.0959	-0.147	1.804	0.448147	0.0899	0.754	-0.472	0.651	0.93477	0.373	0.507	-0.729	1.475	0.871545	0.612	0.122	-0.163	1.386	0.44888	0.498	0.202	-0.267	1.264
OTU646800	0.787	0.0427	0.0259	1.547	0.253984	0.591	0.00542	0.174	1.007	0.098102	-0.152	0.506	-0.599	0.296	0.744602	0.00926	0.633	-0.0288	0.0473	0.903618	0.859	0.0251	0.107	1.61	0.267241	0.0371	0.915	-0.646	0.721	0.979529	0.268	0.202	-0.144	0.679	0.533752	-0.686	0.195	-1.721	0.35	0.627259	0.249	0.39	-0.318	0.816	0.735254	0.163	0.546	-0.365	0.69
OTU656881	-0.593	0.263	-1.63	0.444	0.605568	0.922	0.00409	0.293	1.552	0.0794495	-0.631	0.0587	-1.285	0.0232	0.272428	-0.0349	0.156	-0.0831	0.0133	0.640462	-0.449	0.337	-1.365	0.467	0.691277	1.045	0.0324	0.0875	2.003	0.35476	-0.523	0.0687	-1.085	0.0401	0.401119	1.692	0.00283	0.582	2.803	0.0721587	0.796	0.0519	-0.00654	1.599	0.318437	-0.358	0.341	-1.096	0.38
OTU661266	0.248	0.238	-0.164	0.66	0.59011	0.254	0.0386	0.0133	0.495	0.295633	0.105	0.376	-0.128	0.338	0.646796	-0.0098	0.337	-0.0298	0.0102	0.817419	-0.322	0.09	-0.694	0.0502	0.464482	0.0819	0.675	-0.3	0.464	0.929087	-0.296	0.00914	-0.519	-0.0736	0.162383	0.717	0.0046	0.221	1.213	0.0876421	-0.237	0.131	-0.544	0.0706	0.460408	-0.0743	0.616	-0.365	0.216
OTU663969	-0.717	0.212	-1.844	0.409	0.568102	0.0155	0.958	-0.568	0.599	0.986244	-0.398	0.261	-1.091	0.295	0.586845	-0.0569	0.0363	-0.11	-0.00362	0.364586	0.728	0.123	-0.198	1.654	0.482667	0.649	0.271	-0.507	1.806	0.654013	-0.0486	0.882	-0.692	0.594	0.962812	0.164	0.804	-1.129	1.457	0.957395	0.247	0.595	-0.664	1.157	0.834845	0.447	0.306	-0.41	1.304
OTU668514	-1.093	0.199	-2.763	0.576	0.562492	0.388	0.411	-0.537	1.314	0.760751	-1.01	0.0526	-2.031	0.0115	0.247288	-0.0308	0.378	-0.0994	0.0377	0.849913	-0.707	0.259	-1.934	0.52	0.628106	1.013	0.152	-0.373	2.399	0.53617	-0.629	0.209	-1.611	0.352	0.544302	2.978	0.000511	1.298	4.658	0.0184982	2.106	0.000649	0.896	3.317	0.0587345	-1.005	0.113	-2.248	0.237
OTU681370	-0.0963	0.711	-0.606	0.414	0.906275	0.337	0.0245	0.0434	0.631	0.233395	-0.193	0.19	-0.481	0.0957	0.513284	0.0285	0.0304	0.00269	0.0543	0.364586	0.576	0.016	0.107	1.046	0.20815	0.287	0.227	-0.179	0.753	0.581239	-0.108	0.442	-0.383	0.167	0.743927	-0.253	0.422	-0.87	0.364	0.85998	0.205	0.292	-0.176	0.585	0.669358	0.16	0.373	-0.191	0.51
OTU72820	0.223	0.387	-0.283	0.729	0.681825	0.238	0.123	-0.0644	0.541	0.511522	-0.244	0.116	-0.547	0.0602	0.385248	0.00948	0.494	-0.0177	0.0367	0.879839	0.161	0.502	-0.309	0.63	0.818152	-0.118	0.604	-0.562	0.327	0.887624	-0.0146	0.921	-0.302	0.273	0.971903	-0.0584	0.854	-0.68	0.563	0.961211	0.251	0.216	-0.146	0.648	0.620931	0.00944	0.96	-0.362	0.381
OTU738351	0.463	0.282	-0.38	1.306	0.617283	-0.211	0.384	-0.688	0.265	0.747355	0.231	0.464	-0.386	0.848	0.727134	0.0116	0.571	-0.0284	0.0516	0.891906	0.401	0.31	-0.373	1.176	0.680121	-0.022	0.95	-0.711	0.667	0.982571	-0.147	0.545	-0.625	0.33	0.825481	-0.865	0.0655	-1.786	0.0554	0.376365	-0.109	0.757	-0.797	0.58	0.903809	-0.675	0.0573	-1.37	0.0209
OTU782953	-0.849	0.0172	-1.547	-0.151	0.174151	0.725	0.000419	0.322	1.128	0.0218751	-0.511	0.0205	-0.943	-0.0789	0.165596	-0.0268	0.0857	-0.0573	0.00376	0.512046	-0.349	0.262	-0.958	0.26	0.628106	0.177	0.565	-0.428	0.782	0.87034	-0.491	0.00942	-0.862	-0.12	0.162383	1.075	0.00448	0.334	1.816	0.0876421	0.57	0.0426	0.019	1.121	0.303086	-0.196	0.419	-0.671	0.279
OTU798581	-0.994	0.039	-1.937	-0.0503	0.253984	-0.503	0.152	-1.192	0.186	0.514243	0.258	0.38	-0.318	0.835	0.648868	0.0678	0.0016	0.0257	0.11	0.0848114	-0.616	0.268	-1.706	0.474	0.629974	-0.741	0.0947	-1.61	0.128	0.448147	-0.631	0.0537	-1.272	0.0102	0.359989	0.154	0.866	-1.634	1.941	0.96644	0.219	0.606	-0.614	1.051	0.837298	0.578	0.12	-0.151	1.308
OTU816702	-1.45	0.18	-3.569	0.669	0.534098	0.574	0.338	-0.599	1.747	0.728137	-0.909	0.09	-1.961	0.142	0.329091	-0.0255	0.603	-0.122	0.0707	0.903618	-1.323	0.0684	-2.746	0.1	0.4344	1.047	0.209	-0.587	2.68	0.571156	-0.854	0.166	-2.063	0.354	0.504975	2.473	0.00512	0.742	4.204	0.092672	1.523	0.0623	-0.0782	3.124	0.341238	-1.285	0.0924	-2.781	0.211
OTU819353	0.161	0.723	-0.729	1.052	0.908131	-0.39	0.222	-1.015	0.236	0.595289	0.22	0.442	-0.341	0.782	0.707982	0.00473	0.839	-0.0409	0.0504	0.957365	-1.623	0.000959	-2.586	-0.66	0.0578597	0.241	0.502	-0.463	0.945	0.839106	-0.562	0.0425	-1.106	-0.0189	0.31398	-0.141	0.835	-1.469	1.187	0.961211	-0.461	0.284	-1.305	0.383	0.659026	0.438	0.22	-0.261	1.137
OTU825808	1.051	0.00586	0.303	1.799	0.0922313	0.239	0.309	-0.221	0.699	0.701375	-0.618	0.00755	-1.071	-0.165	0.101226	-0.00832	0.644	-0.0436	0.0269	0.903618	1.106	0.0009	0.453	1.758	0.0578597	-0.408	0.211	-1.047	0.231	0.571156	0.108	0.608	-0.306	0.522	0.873397	-0.725	0.104	-1.6	0.149	0.482667	-0.241	0.419	-0.826	0.343	0.754167	-0.0658	0.803	-0.582	0.451
OTU840961	0.231	0.171	-0.0999	0.562	0.524593	0.0801	0.423	-0.116	0.276	0.761821	-0.118	0.254	-0.32	0.0847	0.585656	-0.00498	0.523	-0.0203	0.0103	0.879839	0.0734	0.65	-0.244	0.391	0.891288	-0.201	0.173	-0.491	0.0886	0.547722	0.0251	0.791	-0.16	0.21	0.935068	0.0424	0.841	-0.373	0.457	0.961211	-0.0753	0.561	-0.329	0.179	0.815224	-0.226	0.0658	-0.466	0.0147
OTU849535	-0.0799	0.854	-0.93	0.77	0.953452	-0.296	0.178	-0.728	0.135	0.551758	-0.0961	0.652	-0.514	0.322	0.834007	-0.00234	0.877	-0.032	0.0273	0.964967	0.431	0.179	-0.197	1.059	0.540033	0.0784	0.816	-0.581	0.738	0.941892	-0.106	0.589	-0.491	0.279	0.856685	1.108	0.00644	0.311	1.905	0.10435	0.0218	0.934	-0.496	0.54	0.991519	0.467	0.0379	0.026	0.908
OTU925131	0.98	0.043	0.0307	1.93	0.253984	0.226	0.24	-0.151	0.604	0.625036	-0.539	0.0065	-0.927	-0.151	0.101226	0.0113	0.457	-0.0185	0.0411	0.879839	-0.221	0.511	-0.881	0.438	0.822142	0.217	0.477	-0.38	0.813	0.826191	-0.0849	0.633	-0.433	0.264	0.888163	0.0687	0.838	-0.591	0.729	0.961211	-0.106	0.66	-0.578	0.367	0.865652	-0.303	0.17	-0.736	0.13
[truncated: 31 more columns]

## Sheet: 30months
OTU	Water source					Antibiotics					Education					Maternal age					Martial status					Maternal HIV					Sex					C-section					Season					Household assets
	lnFC	p-value	CI low	CI high	q-value	lnFC	p-value	CI low	CI high	q-value	lnFC	p-value	CI low	CI high	q-value	lnFC	p-value	CI low	CI high	q-value	lnFC	p-value	CI low	CI high	q-value	lnFC	p-value	CI low	CI high	q-value	lnFC	p-value	CI low	CI high	q-value	lnFC	p-value	CI low	CI high	q-value	lnFC	p-value	CI low	CI high	q-value	lnFC	p-value	CI low	CI high
OTU1024529	0.312	0.396	-0.408	1.033	0.718326	0.133	0.519	-0.271	0.536	0.874611	-0.483	0.0233	-0.901	-0.0656	0.198778	0.0387	0.0228	0.00537	0.072	0.22386	0.103	0.759	-0.553	0.758	0.930765	0.0327	0.93	-0.699	0.764	0.991477	-0.204	0.371	-0.65	0.243	0.827878	0.52	0.331	-0.529	1.568	0.79481	-0.106	0.669	-0.591	0.379	0.863532	-0.126	0.61	-0.608	0.357
OTU1033413	1.637	0.0201	0.257	3.018	0.2262	1.148	0.00393	0.368	1.928	0.117246	-0.529	0.19	-1.319	0.262	0.491915	0.0133	0.686	-0.0511	0.0778	0.889682	-1.21	0.0391	-2.36	-0.0603	0.321081	-1.314	0.037	-2.548	-0.0795	0.34692	-0.135	0.696	-0.81	0.54	0.943212	1.342	0.0875	-0.197	2.881	0.56875	-0.176	0.704	-1.08	0.729	0.881906	-0.506	0.251	-1.371	0.358
OTU104394	0.771	0.318	-0.741	2.283	0.691167	0.691	0.129	-0.201	1.584	0.472026	0.86	0.036	0.0562	1.663	0.258632	-0.00701	0.826	-0.0694	0.0554	0.940713	-1.02	0.124	-2.318	0.278	0.505254	0.389	0.518	-0.789	1.566	0.831772	-0.14	0.716	-0.897	0.616	0.946142	-1.101	0.187	-2.738	0.536	0.680815	-1.317	0.00866	-2.301	-0.334	0.0927129	-1.115	0.0433	-2.196	-0.0337
OTU1044419	0.665	0.301	-0.594	1.923	0.68139	0.128	0.669	-0.458	0.714	0.915785	-0.541	0.0887	-1.163	0.0819	0.373302	-0.00281	0.892	-0.0434	0.0378	0.97212	-0.315	0.546	-1.338	0.708	0.863185	0.0659	0.875	-0.752	0.883	0.969205	0.158	0.545	-0.355	0.672	0.927702	-0.0517	0.939	-1.379	1.276	0.988646	-0.218	0.494	-0.843	0.406	0.757059	0.364	0.303	-0.328	1.055
OTU1100972	1.162	0.156	-0.445	2.769	0.539089	0.366	0.378	-0.447	1.18	0.765587	0.116	0.81	-0.827	1.059	0.936992	-0.023	0.469	-0.0852	0.0393	0.772154	1.498	0.0919	-0.244	3.24	0.421659	-1.647	0.0112	-2.92	-0.375	0.2548	0.468	0.267	-0.359	1.296	0.783267	-0.342	0.731	-2.294	1.611	0.926046	0.0496	0.92	-0.914	1.013	0.96705	-0.613	0.262	-1.683	0.457
OTU1102370	0.302	0.382	-0.375	0.978	0.708875	0.164	0.36	-0.187	0.516	0.756	-0.349	0.059	-0.711	0.0132	0.318951	0.0142	0.317	-0.0137	0.0421	0.683558	0.205	0.489	-0.375	0.784	0.829174	0.0201	0.931	-0.435	0.475	0.991477	0.164	0.324	-0.162	0.491	0.804632	0.487	0.152	-0.179	1.154	0.6426	-0.346	0.115	-0.775	0.0838	0.371538	0.0917	0.675	-0.336	0.52
OTU114348	0.171	0.541	-0.378	0.721	0.808557	-0.167	0.257	-0.456	0.122	0.65774	0.247	0.104	-0.0508	0.545	0.378275	0.0267	0.0515	-0.000174	0.0536	0.31668	0.324	0.199	-0.171	0.818	0.642923	-0.198	0.388	-0.648	0.252	0.767565	0.00385	0.979	-0.288	0.296	1	0.485	0.1	-0.0933	1.064	0.586822	0.187	0.299	-0.166	0.54	0.618386	0.162	0.385	-0.203	0.527
OTU1148151	-0.233	0.645	-1.226	0.759	0.856861	0.0421	0.883	-0.521	0.605	0.999304	-0.551	0.056	-1.116	0.0141	0.315467	0.0351	0.237	-0.0232	0.0934	0.632748	-0.772	0.17	-1.873	0.33	0.6188	-1.376	0.00371	-2.306	-0.447	0.137046	-0.3	0.272	-0.837	0.236	0.783267	1.057	0.0624	-0.0549	2.169	0.51402	-0.328	0.325	-0.981	0.325	0.626182	0.935	0.0032	0.313	1.556
OTU120281	0.368	0.209	-0.205	0.94	0.6006	-0.00214	0.989	-0.319	0.315	1	-0.147	0.395	-0.484	0.191	0.673969	-0.0316	0.0289	-0.0599	-0.00325	0.246553	-0.453	0.0902	-0.976	0.071	0.420933	0.637	0.00758	0.169	1.104	0.188122	0.0655	0.686	-0.252	0.383	0.943212	-0.0967	0.813	-0.899	0.706	0.962	0.327	0.098	-0.0603	0.714	0.354358	-0.122	0.543	-0.516	0.272
OTU122049	-0.41	0.622	-2.041	1.222	0.846913	-0.225	0.599	-1.064	0.614	0.901049	-0.816	0.0505	-1.634	0.00169	0.306367	0.0532	0.157	-0.0205	0.127	0.535889	-0.937	0.194	-2.351	0.478	0.642923	-1.595	0.0477	-3.175	-0.016	0.362005	1.182	0.00653	0.33	2.033	0.155017	-1.416	0.0949	-3.077	0.246	0.586822	1.689	0.00134	0.657	2.721	0.0292656	0.171	0.739	-0.835	1.178
OTU125624	0.354	0.24	-0.236	0.943	0.636117	0.0184	0.919	-0.335	0.372	1	-0.125	0.506	-0.492	0.243	0.761091	-0.0308	0.0173	-0.0561	-0.00543	0.196788	0.375	0.217	-0.22	0.97	0.645806	0.0809	0.768	-0.457	0.619	0.939215	-0.0583	0.748	-0.414	0.298	0.960164	-0.0702	0.854	-0.82	0.679	0.97079	0.126	0.548	-0.286	0.539	0.79822	-0.598	0.00762	-1.037	-0.159
OTU12574	0.0235	0.939	-0.579	0.626	0.98531	0.491	0.00652	0.137	0.844	0.131235	-0.391	0.0373	-0.758	-0.023	0.2639	-0.00284	0.837	-0.0299	0.0242	0.948137	-0.603	0.0321	-1.153	-0.0516	0.282687	0.0955	0.712	-0.412	0.602	0.919035	0.0218	0.901	-0.321	0.365	0.979109	-0.535	0.177	-1.311	0.242	0.680577	-0.146	0.502	-0.574	0.281	0.763193	0.259	0.216	-0.151	0.669
OTU135956	0.447	0.462	-0.745	1.64	0.750142	-0.31	0.337	-0.944	0.323	0.736008	-0.36	0.365	-1.139	0.419	0.64892	-0.049	0.0783	-0.104	0.00554	0.378335	0.777	0.389	-0.99	2.544	0.784875	0.644	0.303	-0.582	1.871	0.701008	0.747	0.0576	-0.024	1.517	0.424995	0.527	0.512	-1.049	2.102	0.86228	-0.935	0.00947	-1.641	-0.229	0.0950232	0.0667	0.891	-0.885	1.018
OTU145572	0.254	0.496	-0.477	0.986	0.771556	0.185	0.354	-0.206	0.576	0.748378	0.261	0.205	-0.143	0.665	0.497467	-0.00606	0.713	-0.0384	0.0262	0.902952	0.351	0.38	-0.432	1.133	0.780291	-0.288	0.295	-0.826	0.25	0.694267	0.216	0.254	-0.155	0.588	0.777821	-0.297	0.496	-1.154	0.559	0.86228	0.453	0.0506	-0.00119	0.907	0.253965	-0.253	0.258	-0.691	0.185
OTU146554	0.603	0.136	-0.189	1.394	0.512342	-0.16	0.435	-0.562	0.242	0.81526	-0.447	0.049	-0.893	-0.00187	0.300607	0.0191	0.238	-0.0127	0.0509	0.632748	0.438	0.219	-0.26	1.135	0.645806	0.124	0.707	-0.524	0.772	0.918626	0.194	0.355	-0.217	0.605	0.824809	-0.747	0.0933	-1.618	0.125	0.585538	-0.0503	0.853	-0.583	0.482	0.942789	-0.157	0.514	-0.63	0.315
OTU146564	0.342	0.447	-0.539	1.222	0.750142	0.32	0.224	-0.196	0.836	0.605465	0.0774	0.754	-0.406	0.561	0.9132	-0.00184	0.927	-0.0415	0.0378	0.9828	-0.47	0.22	-1.221	0.281	0.645806	0.025	0.944	-0.679	0.729	0.994724	0.0746	0.769	-0.423	0.572	0.960164	-0.421	0.405	-1.41	0.568	0.830247	0.231	0.412	-0.321	0.784	0.694296	-0.0144	0.962	-0.604	0.575
OTU146586	-0.0755	0.581	-0.344	0.193	0.828266	0.059	0.407	-0.0804	0.198	0.785237	-0.108	0.151	-0.255	0.0395	0.443258	-0.00905	0.149	-0.0213	0.00324	0.528273	-0.0794	0.491	-0.305	0.147	0.829988	0.0994	0.361	-0.114	0.313	0.747158	-0.0564	0.427	-0.196	0.0828	0.850883	0.223	0.149	-0.0796	0.526	0.635578	0.045	0.589	-0.118	0.208	0.808737	0.0284	0.749	-0.146	0.203
OTU147702	-0.925	0.00194	-1.509	-0.34	0.0563242	-0.299	0.0689	-0.621	0.0231	0.38493	-0.157	0.32	-0.466	0.152	0.618042	0.00459	0.743	-0.0229	0.0321	0.917824	-0.173	0.498	-0.673	0.327	0.835748	-0.353	0.156	-0.84	0.135	0.53235	-0.326	0.033	-0.625	-0.0262	0.353294	-1.341	0.000112	-2.022	-0.661	0.020384	0.561	0.00174	0.21	0.912	0.032396	0.175	0.358	-0.198	0.549
OTU147969	0.171	0.794	-1.112	1.455	0.937598	-0.174	0.599	-0.825	0.476	0.901049	-0.0642	0.864	-0.797	0.669	0.966852	0.0299	0.303	-0.027	0.0868	0.683053	0.133	0.794	-0.866	1.132	0.931824	-1.24	0.0153	-2.241	-0.238	0.261056	0.365	0.236	-0.239	0.968	0.752337	-1.125	0.112	-2.51	0.261	0.586822	-0.423	0.356	-1.322	0.476	0.65156	0.392	0.366	-0.459	1.243
OTU148279	-0.0616	0.867	-0.783	0.659	0.954952	-0.354	0.082	-0.752	0.0449	0.422892	0.0792	0.727	-0.365	0.523	0.9132	-0.00968	0.549	-0.0413	0.022	0.818256	-0.134	0.671	-0.752	0.484	0.905956	0.503	0.0799	-0.06	1.067	0.408489	-0.117	0.543	-0.496	0.261	0.927702	-0.0891	0.831	-0.906	0.728	0.967698	0.322	0.142	-0.108	0.751	0.417361	0.563	0.0303	0.0537	1.073
OTU148925	-0.273	0.651	-1.456	0.91	0.861759	0.831	0.0132	0.174	1.489	0.20592	0.257	0.473	-0.445	0.96	0.744545	0.0221	0.342	-0.0235	0.0678	0.695092	0.0318	0.955	-1.086	1.149	0.995464	0.247	0.54	-0.541	1.035	0.844814	0.108	0.719	-0.48	0.697	0.946142	0.215	0.794	-1.404	1.834	0.958507	-0.531	0.17	-1.289	0.227	0.450583	0.64	0.0947	-0.111	1.391
OTU16054	-0.445	0.107	-0.986	0.0956	0.489667	0.13	0.382	-0.161	0.422	0.765587	0.114	0.449	-0.182	0.411	0.726923	-0.00329	0.795	-0.028	0.0215	0.929486	-0.272	0.296	-0.783	0.238	0.702678	-0.355	0.114	-0.796	0.0856	0.49011	-0.0203	0.891	-0.31	0.27	0.974922	0.465	0.163	-0.188	1.117	0.652826	0.0057	0.972	-0.315	0.326	0.990134	0.317	0.0658	-0.0206	0.654
OTU1614788	0.173	0.253	-0.123	0.469	0.6552	0.146	0.0729	-0.0136	0.306	0.394093	0.0384	0.654	-0.13	0.207	0.873066	-0.00497	0.451	-0.0179	0.00794	0.768822	-0.0218	0.864	-0.27	0.227	0.968674	0.00673	0.956	-0.234	0.247	0.996137	0.0618	0.438	-0.0943	0.218	0.866137	0.155	0.387	-0.197	0.507	0.822187	0.236	0.00982	0.0569	0.416	0.0950232	0.0877	0.379	-0.108	0.283
OTU162491	0.713	0.0407	0.0302	1.396	0.334934	-0.105	0.603	-0.501	0.291	0.901049	0.227	0.3	-0.202	0.656	0.595636	0.0111	0.534	-0.0239	0.046	0.815198	-0.667	0.0471	-1.324	-0.00866	0.351099	0.374	0.219	-0.222	0.97	0.6132	0.0339	0.868	-0.364	0.432	0.969205	-0.479	0.237	-1.272	0.315	0.714	0.237	0.267	-0.182	0.655	0.583128	0.141	0.57	-0.346	0.628
OTU163243	-0.339	0.427	-1.178	0.499	0.740133	0.172	0.517	-0.348	0.691	0.873938	0.276	0.274	-0.218	0.771	0.5754	-0.0105	0.593	-0.0491	0.0281	0.840982	-0.321	0.429	-1.117	0.475	0.807703	-0.312	0.404	-1.046	0.422	0.77239	-0.522	0.0281	-0.988	-0.056	0.340947	0.214	0.662	-0.746	1.174	0.923162	0.189	0.494	-0.352	0.729	0.757059	-0.131	0.651	-0.696	0.434
OTU163494	-0.118	0.607	-0.568	0.332	0.841808	0.136	0.245	-0.0929	0.364	0.640048	-0.171	0.174	-0.418	0.0757	0.47502	-0.00918	0.34	-0.028	0.00968	0.695092	0.355	0.0559	-0.00892	0.719	0.358979	0.131	0.475	-0.227	0.488	0.800463	0.000218	0.999	-0.231	0.232	1	-0.482	0.063	-0.99	0.0261	0.51402	0.115	0.406	-0.156	0.386	0.69013	-0.464	0.00107	-0.742	-0.186
OTU163857	0.402	0.282	-0.331	1.136	0.680696	-0.159	0.412	-0.54	0.221	0.786545	0.068	0.731	-0.32	0.456	0.9132	0.0237	0.117	-0.0059	0.0532	0.469721	-0.158	0.604	-0.756	0.44	0.891285	-0.205	0.521	-0.831	0.422	0.831772	-0.352	0.0618	-0.722	0.0174	0.432653	0.286	0.485	-0.518	1.09	0.86228	-0.462	0.0404	-0.903	-0.0203	0.216259	-0.0717	0.784	-0.583	0.44
OTU1667433	-0.192	0.474	-0.717	0.333	0.759379	0.0721	0.65	-0.239	0.383	0.915785	-0.111	0.501	-0.434	0.212	0.75985	0.00427	0.757	-0.0227	0.0313	0.918493	-0.256	0.332	-0.774	0.261	0.745975	0.347	0.139	-0.113	0.807	0.517819	-0.0899	0.568	-0.398	0.218	0.935765	-0.363	0.29	-1.035	0.31	0.7748	0.374	0.0348	0.0267	0.722	0.206331	-0.214	0.26	-0.587	0.158
OTU167373	0.066	0.743	-0.329	0.461	0.919059	0.0353	0.761	-0.192	0.263	0.945905	-0.289	0.0174	-0.527	-0.0507	0.167632	0.0164	0.104	-0.00336	0.0361	0.440186	0.483	0.00862	0.123	0.843	0.138427	-0.00749	0.967	-0.358	0.344	0.999108	-0.143	0.22	-0.371	0.0856	0.749478	0.411	0.0872	-0.06	0.883	0.56875	0.352	0.0129	0.0745	0.629	0.106718	0.107	0.449	-0.171	0.385
OTU168071	0.042	0.812	-0.305	0.389	0.937598	-0.0156	0.863	-0.193	0.162	0.997345	0.214	0.0239	0.0283	0.4	0.20076	0.00587	0.431	-0.00874	0.0205	0.766133	-0.0995	0.497	-0.387	0.188	0.835748	-0.0554	0.676	-0.316	0.205	0.918626	0.175	0.046	0.00309	0.346	0.388184	0.183	0.32	-0.177	0.542	0.794625	0.0618	0.549	-0.14	0.264	0.79822	0.0061	0.955	-0.206	0.218
OTU168289	-0.418	0.126	-0.953	0.118	0.502791	0.276	0.0597	-0.0113	0.563	0.370411	-0.226	0.156	-0.538	0.0863	0.450667	-0.0183	0.134	-0.0421	0.00562	0.501123	0.025	0.909	-0.403	0.453	0.9828	-0.25	0.249	-0.674	0.175	0.635299	0.291	0.0478	0.00288	0.58	0.388184	0.313	0.313	-0.295	0.921	0.791194	0.0371	0.834	-0.31	0.384	0.938086	-0.085	0.645	-0.447	0.277
OTU173135	-0.322	0.0726	-0.673	0.0295	0.430865	-0.052	0.604	-0.249	0.145	0.901049	-0.131	0.202	-0.333	0.0703	0.497467	0.0101	0.248	-0.00701	0.0272	0.632748	0.209	0.154	-0.0782	0.497	0.583917	0.0321	0.828	-0.258	0.322	0.951764	0.214	0.0308	0.0198	0.408	0.34944	-0.0686	0.725	-0.451	0.314	0.924391	-0.1	0.385	-0.327	0.126	0.67375	-0.113	0.344	-0.348	0.121
OTU173565	0.131	0.732	-0.616	0.877	0.912493	-0.591	0.00405	-0.994	-0.188	0.117246	-0.932	5.46e-05	-1.384	-0.479	0.0074529	0.00199	0.919	-0.0363	0.0403	0.980027	-0.713	0.0434	-1.405	-0.0211	0.343426	0.46	0.151	-0.167	1.087	0.5285	1.001	3.53e-06	0.578	1.424	0.00064246	-0.945	0.0444	-1.867	-0.0238	0.460494	-0.462	0.0803	-0.981	0.0558	0.303124	0.246	0.347	-0.266	0.757
OTU174019	-0.153	0.596	-0.719	0.412	0.840868	0.264	0.0993	-0.0499	0.577	0.437634	0.0512	0.758	-0.275	0.377	0.9132	-0.00442	0.749	-0.0315	0.0227	0.918161	-0.341	0.208	-0.872	0.19	0.644712	-0.121	0.617	-0.594	0.352	0.893586	-0.154	0.373	-0.492	0.184	0.827878	0.721	0.0413	0.0284	1.414	0.460494	-0.0709	0.708	-0.442	0.3	0.881906	0.0561	0.788	-0.353	0.465
OTU1740283	-0.916	0.0697	-1.906	0.0739	0.4194	-0.304	0.238	-0.81	0.201	0.633466	0.0894	0.727	-0.412	0.591	0.9132	0.0537	0.00354	0.0176	0.0897	0.10166	0.123	0.784	-0.755	1.001	0.931824	-1.202	0.00738	-2.081	-0.323	0.188122	-0.146	0.575	-0.654	0.363	0.937164	-1.04	0.0529	-2.094	0.013	0.497878	-0.276	0.378	-0.889	0.338	0.667922	-0.697	0.0258	-1.309	-0.0841
OTU174611	-0.515	0.0603	-1.052	0.0223	0.396672	0.103	0.504	-0.199	0.405	0.862374	-0.49	0.00376	-0.822	-0.159	0.07896	0.000416	0.974	-0.0245	0.0253	0.996602	-0.43	0.11	-0.957	0.0969	0.465581	0.146	0.568	-0.354	0.646	0.854347	0.108	0.491	-0.199	0.415	0.884772	-0.321	0.345	-0.988	0.345	0.79481	-0.0548	0.753	-0.397	0.287	0.9036	0.0828	0.661	-0.288	0.453
OTU174638	-0.118	0.634	-0.602	0.367	0.850526	0.0742	0.538	-0.162	0.31	0.887456	-0.0551	0.673	-0.31	0.2	0.88758	0.0274	0.00468	0.00842	0.0465	0.107835	0.131	0.461	-0.217	0.48	0.811955	-0.616	0.0017	-1.001	-0.231	0.103133	0.233	0.0479	0.00214	0.463	0.388184	0.1	0.692	-0.396	0.597	0.924391	-0.281	0.0254	-0.527	-0.0345	0.169127	0.0966	0.516	-0.195	0.388
OTU174695	0.268	0.366	-0.313	0.848	0.696293	-0.304	0.0452	-0.602	-0.00655	0.362519	-0.0554	0.73	-0.37	0.259	0.9132	0.00362	0.799	-0.0242	0.0314	0.930179	0.162	0.504	-0.313	0.636	0.838976	-0.199	0.385	-0.648	0.25	0.7644	-0.425	0.00565	-0.725	-0.124	0.1469	0.413	0.16	-0.163	0.989	0.651156	0.28	0.119	-0.0722	0.631	0.3822	-0.313	0.0952	-0.68	0.0546
OTU174749	-0.741	0.00188	-1.208	-0.274	0.0563242	-0.132	0.318	-0.391	0.127	0.731824	0.065	0.639	-0.207	0.337	0.856471	-0.0043	0.7	-0.0262	0.0176	0.892182	0.15	0.489	-0.275	0.576	0.829174	0.0192	0.916	-0.337	0.375	0.988411	0.0297	0.817	-0.222	0.282	0.968527	0.206	0.437	-0.314	0.727	0.847636	-0.154	0.298	-0.444	0.136	0.618386	0.197	0.195	-0.101	0.496
OTU174818	-0.255	0.0699	-0.532	0.0208	0.4194	-0.0455	0.562	-0.2	0.109	0.895314	-0.114	0.172	-0.277	0.0494	0.47192	0.0135	0.0352	0.000938	0.0261	0.282635	0.143	0.256	-0.104	0.39	0.671019	-0.144	0.235	-0.382	0.0939	0.619855	0.0416	0.59	-0.11	0.193	0.938873	-0.245	0.153	-0.581	0.0909	0.6426	-0.322	0.000243	-0.495	-0.15	0.007371	0.0519	0.581	-0.132	0.236
OTU174831	-1.107	0.00176	-1.801	-0.413	0.0563242	0.465	0.0415	0.018	0.912	0.362519	-0.399	0.0917	-0.864	0.0647	0.373302	0.0131	0.42	-0.0188	0.045	0.75973	-0.011	0.978	-0.797	0.775	1	-0.243	0.499	-0.948	0.461	0.823099	-0.363	0.122	-0.823	0.0973	0.593895	-0.898	0.0551	-1.816	0.0195	0.50141	-0.676	0.00619	-1.16	-0.192	0.0768123	-0.279	0.304	-0.812	0.253
OTU174840	-0.279	0.118	-0.628	0.0709	0.492227	0.0458	0.649	-0.151	0.243	0.915785	-0.0717	0.505	-0.283	0.139	0.761091	0.0216	0.0116	0.00482	0.0383	0.166674	0.118	0.448	-0.188	0.425	0.811049	-0.204	0.194	-0.511	0.104	0.582	0.0369	0.708	-0.156	0.23	0.943212	-0.225	0.293	-0.645	0.195	0.7748	-0.209	0.0618	-0.428	0.0103	0.272119	0.1	0.412	-0.14	0.34
OTU174911	0.255	0.244	-0.174	0.684	0.6405	-0.235	0.0347	-0.453	-0.0169	0.338325	-0.0125	0.917	-0.248	0.223	0.981729	-0.0277	0.00384	-0.0465	-0.00892	0.10166	0.374	0.0401	0.0169	0.731	0.321979	0.0553	0.741	-0.273	0.383	0.929202	-0.049	0.667	-0.272	0.174	0.943212	0.411	0.0991	-0.0776	0.9	0.586822	0.431	0.0015	0.165	0.698	0.0303333	-0.22	0.104	-0.484	0.0451
OTU1751298	0.0805	0.78	-0.485	0.646	0.929387	-0.0686	0.677	-0.391	0.254	0.915785	-0.275	0.105	-0.608	0.0574	0.378275	-0.0169	0.227	-0.0444	0.0105	0.632748	0.451	0.072	-0.0403	0.942	0.392719	-0.288	0.205	-0.733	0.158	0.601476	0.411	0.00782	0.108	0.715	0.170789	0.267	0.444	-0.416	0.95	0.847636	0.0733	0.685	-0.28	0.427	0.877958	0.567	0.00388	0.182	0.951
OTU175560	0.164	0.766	-0.916	1.244	0.929387	0.221	0.405	-0.299	0.74	0.784149	0.121	0.707	-0.508	0.749	0.908727	0.016	0.562	-0.0381	0.0701	0.822621	-0.781	0.0647	-1.609	0.0477	0.373757	-0.4	0.338	-1.218	0.419	0.730116	-0.152	0.575	-0.681	0.378	0.937164	-0.426	0.515	-1.708	0.856	0.86228	0.18	0.581	-0.46	0.82	0.807191	0.374	0.3	-0.333	1.08
OTU175612	1.958	0.000543	0.848	3.068	0.0269525	-0.129	0.708	-0.807	0.548	0.918214	-2.287	2.91e-10	-2.999	-1.576	1.58886e-07	0.0487	0.116	-0.012	0.109	0.469721	0.609	0.272	-0.477	1.694	0.680018	-0.854	0.0779	-1.803	0.0954	0.40508	-0.0426	0.897	-0.689	0.604	0.979109	-1.217	0.0719	-2.542	0.108	0.531632	0.951	0.0304	0.09	1.811	0.188618	-0.331	0.433	-1.159	0.497
OTU175642	0.146	0.381	-0.18	0.472	0.708875	-0.127	0.154	-0.302	0.0478	0.5005	-0.236	0.0109	-0.418	-0.0543	0.129378	-0.0243	0.00085	-0.0387	-0.01	0.0515667	-0.132	0.359	-0.416	0.151	0.761027	0.103	0.447	-0.163	0.368	0.787297	-0.139	0.112	-0.31	0.0326	0.566222	-0.0692	0.726	-0.456	0.318	0.924391	0.111	0.29	-0.0944	0.316	0.609	-0.234	0.0279	-0.442	-0.0254
OTU175704	-0.0579	0.8	-0.505	0.389	0.937598	0.288	0.0258	0.0348	0.54	0.28035	-0.296	0.0267	-0.559	-0.0342	0.211278	0.0116	0.345	-0.0125	0.0357	0.695092	0.0792	0.685	-0.303	0.462	0.910417	-0.0653	0.741	-0.452	0.322	0.929202	0.0518	0.689	-0.201	0.305	0.943212	-0.139	0.635	-0.712	0.435	0.918667	0.00644	0.965	-0.283	0.296	0.990134	-0.236	0.114	-0.53	0.0572
OTU176062	-0.585	0.0913	-1.263	0.0939	0.469064	0.0124	0.946	-0.345	0.369	1	-0.119	0.483	-0.452	0.213	0.747077	-0.0474	0.000446	-0.0738	-0.0209	0.034788	-0.0707	0.801	-0.62	0.479	0.933856	-0.13	0.631	-0.66	0.4	0.893969	-0.0586	0.743	-0.409	0.291	0.956788	-0.0759	0.844	-0.831	0.679	0.97079	-0.0319	0.878	-0.437	0.374	0.943677	-0.233	0.274	-0.652	0.185
OTU176104	0.693	0.00953	0.169	1.217	0.126912	0.00155	0.992	-0.303	0.306	1	0.0715	0.658	-0.245	0.388	0.876263	0.00332	0.774	-0.0194	0.026	0.925464	-0.344	0.191	-0.859	0.171	0.642923	0.112	0.586	-0.291	0.516	0.869446	0.123	0.417	-0.173	0.418	0.846402	0.0208	0.945	-0.571	0.612	0.988646	-0.333	0.0568	-0.675	0.00964	0.261529	-0.581	0.00254	-0.959	-0.204
OTU176269	0.14	0.577	-0.352	0.632	0.826882	-0.162	0.253	-0.44	0.116	0.656745	0.00029	0.998	-0.298	0.299	1	-0.00908	0.475	-0.034	0.0158	0.772154	-0.137	0.552	-0.588	0.314	0.866069	-0.209	0.333	-0.633	0.214	0.730116	-0.27	0.051	-0.541	0.00118	0.388184	-0.095	0.754	-0.689	0.499	0.939514	0.215	0.172	-0.0935	0.523	0.453681	-0.0893	0.602	-0.425	0.246
OTU176306	-0.0607	0.778	-0.483	0.362	0.929387	-0.00533	0.964	-0.238	0.227	1	-0.0418	0.742	-0.291	0.208	0.9132	0.029	0.00823	0.00748	0.0504	0.142301	0.317	0.103	-0.0639	0.697	0.449904	-0.387	0.0497	-0.774	-0.000463	0.366705	0.0467	0.695	-0.186	0.28	0.943212	-0.0291	0.911	-0.54	0.482	0.988646	-0.196	0.146	-0.461	0.0685	0.417361	-0.0141	0.925	-0.309	0.281
OTU176785	-0.429	0.0556	-0.867	0.0102	0.378871	-0.286	0.0177	-0.522	-0.0496	0.224749	0.0212	0.865	-0.224	0.266	0.966852	-0.00882	0.349	-0.0273	0.00962	0.697445	-0.168	0.408	-0.566	0.23	0.792458	0.111	0.531	-0.235	0.456	0.837936	-0.223	0.0467	-0.442	-0.00322	0.388184	-0.0482	0.846	-0.534	0.438	0.97079	-0.0904	0.506	-0.357	0.176	0.763193	-0.0275	0.844	-0.302	0.247
OTU176980	-0.337	0.0368	-0.653	-0.0206	0.325	0.32	0.000226	0.15	0.49	0.027846	-0.227	0.0157	-0.41	-0.0428	0.158744	0.00857	0.234	-0.00555	0.0227	0.632748	0.0928	0.512	-0.185	0.37	0.843375	-0.0407	0.763	-0.306	0.224	0.939215	-0.277	0.00169	-0.45	-0.104	0.07098	0.0915	0.619	-0.269	0.452	0.906594	0.284	0.00653	0.0794	0.489	0.0772363	-0.183	0.0932	-0.397	0.0307
OTU177032	-0.0708	0.814	-0.662	0.52	0.937598	-0.146	0.353	-0.456	0.163	0.748378	-0.0919	0.566	-0.406	0.222	0.809734	0.0138	0.319	-0.0133	0.041	0.683558	-0.184	0.458	-0.67	0.301	0.811049	0.439	0.0655	-0.0282	0.906	0.376453	0.184	0.259	-0.135	0.503	0.781293	-0.721	0.0344	-1.389	-0.0531	0.408313	0.364	0.0518	-0.00284	0.73	0.2548	-0.167	0.36	-0.526	0.191
OTU177037	0.116	0.557	-0.27	0.501	0.816804	-0.174	0.098	-0.379	0.032	0.437634	-0.0311	0.784	-0.253	0.191	0.925622	0.00402	0.655	-0.0136	0.0216	0.872803	-0.207	0.226	-0.542	0.128	0.655778	0.104	0.501	-0.199	0.408	0.823099	0.133	0.207	-0.0735	0.339	0.7315	-0.304	0.185	-0.753	0.145	0.680815	0.125	0.309	-0.116	0.367	0.622	-0.0148	0.909	-0.268	0.238
OTU177230	-0.088	0.766	-0.667	0.491	0.929387	-0.139	0.436	-0.491	0.212	0.81526	-0.333	0.0645	-0.686	0.0201	0.341913	0.014	0.309	-0.0129	0.0409	0.683053	0.271	0.273	-0.214	0.755	0.680018	0.212	0.366	-0.248	0.673	0.748449	-0.116	0.495	-0.447	0.216	0.889046	0.191	0.592	-0.509	0.891	0.904033	-0.434	0.0208	-0.803	-0.066	0.149432	-0.544	0.0115	-0.965	-0.122
OTU177515	-0.00633	0.983	-0.586	0.573	0.999475	-0.11	0.458	-0.4	0.18	0.82804	0.203	0.185	-0.0973	0.504	0.487971	0.00989	0.42	-0.0141	0.0339	0.75973	0.114	0.654	-0.386	0.615	0.89544	0.00169	0.994	-0.454	0.458	1	0.0739	0.613	-0.213	0.361	0.942811	-0.073	0.822	-0.709	0.563	0.967267	0.035	0.835	-0.295	0.365	0.938086	0.313	0.0648	-0.0192	0.646
OTU177520	0.0834	0.8	-0.562	0.729	0.937598	0.0553	0.72	-0.247	0.358	0.922332	0.376	0.0175	0.0659	0.686	0.167632	0.00665	0.576	-0.0167	0.03	0.827621	0.233	0.382	-0.29	0.757	0.780291	-0.151	0.518	-0.61	0.308	0.831772	0.0814	0.6	-0.222	0.385	0.938873	-0.491	0.149	-1.158	0.176	0.635578	-0.0747	0.654	-0.402	0.252	0.855574	0.22	0.238	-0.145	0.584
OTU177567	0.0715	0.832	-0.59	0.733	0.937598	0.096	0.585	-0.249	0.441	0.897219	-0.189	0.326	-0.568	0.189	0.618042	0.00549	0.723	-0.0248	0.0358	0.902952	0.106	0.726	-0.489	0.702	0.910417	0.0898	0.75	-0.462	0.642	0.932802	0.00306	0.987	-0.362	0.369	1	-0.163	0.677	-0.929	0.603	0.923162	-0.328	0.0855	-0.701	0.0458	0.317571	-0.237	0.259	-0.649	0.175
OTU178018	-0.0675	0.85	-0.769	0.634	0.944402	-0.272	0.203	-0.69	0.146	0.583358	0.0338	0.879	-0.402	0.47	0.96871	0.043	0.0128	0.00913	0.0769	0.1703	0.112	0.719	-0.499	0.723	0.910417	-0.352	0.316	-1.04	0.336	0.721175	0.133	0.528	-0.28	0.546	0.924	-0.74	0.0792	-1.566	0.0862	0.54054	0.112	0.655	-0.378	0.602	0.855574	-0.347	0.136	-0.802	0.109
OTU178462	-0.12	0.63	-0.61	0.369	0.849333	0.145	0.29	-0.124	0.414	0.703035	0.00366	0.98	-0.286	0.294	1	0.0176	0.143	-0.00595	0.0412	0.513671	0.194	0.344	-0.207	0.595	0.754313	-0.277	0.208	-0.707	0.154	0.604085	0.264	0.0599	-0.011	0.539	0.430334	-0.258	0.421	-0.886	0.37	0.836804	0.0904	0.555	-0.209	0.39	0.79822	0.2	0.243	-0.136	0.535
OTU178773	0.235	0.483	-0.422	0.892	0.759379	-0.0235	0.904	-0.407	0.36	1	-0.415	0.0377	-0.807	-0.0236	0.2639	0.003	0.85	-0.0282	0.0342	0.958884	-0.828	0.00406	-1.392	-0.263	0.0821022	-0.202	0.437	-0.713	0.308	0.787297	-0.0342	0.854	-0.399	0.331	0.968527	0.0769	0.833	-0.639	0.792	0.967698	-0.0152	0.946	-0.451	0.421	0.980106	-0.319	0.19	-0.796	0.158
OTU178809	-0.266	0.201	-0.673	0.141	0.595636	0.223	0.0568	-0.00641	0.452	0.362519	-0.217	0.0775	-0.458	0.0239	0.358602	0.0158	0.094	-0.00269	0.0342	0.419044	-0.185	0.347	-0.57	0.2	0.757848	-0.181	0.302	-0.525	0.163	0.701008	-0.14	0.237	-0.372	0.092	0.752337	0.0982	0.672	-0.357	0.553	0.923162	0.0896	0.526	-0.187	0.367	0.78255	-0.0446	0.759	-0.33	0.24
OTU178996	0.00878	0.981	-0.715	0.733	0.999475	-0.173	0.301	-0.502	0.155	0.716922	0.000921	0.996	-0.376	0.378	1	0.0141	0.309	-0.0131	0.0414	0.683053	-0.517	0.0652	-1.066	0.0325	0.373757	0.305	0.193	-0.155	0.765	0.582	-0.0527	0.77	-0.406	0.301	0.960164	0.738	0.0161	0.137	1.339	0.25428	0.577	0.0101	0.137	1.017	0.0950793	-0.159	0.468	-0.588	0.27
OTU179018	-0.407	0.302	-1.179	0.365	0.68139	-0.357	0.118	-0.805	0.0908	0.4602	-0.0259	0.909	-0.472	0.42	0.981729	-0.0257	0.138	-0.0596	0.00823	0.505691	-0.672	0.0464	-1.333	-0.0108	0.351099	0.65	0.0719	-0.0578	1.357	0.384876	-0.361	0.0831	-0.769	0.0472	0.511948	0.218	0.638	-0.689	1.125	0.919124	-0.378	0.144	-0.884	0.129	0.417361	0.342	0.188	-0.167	0.85
OTU179267	-0.135	0.467	-0.499	0.229	0.754385	0.149	0.151	-0.0546	0.353	0.496663	-0.225	0.0436	-0.444	-0.00646	0.2834	-0.0094	0.299	-0.0271	0.00832	0.683053	0.241	0.148	-0.0854	0.568	0.56907	-0.155	0.352	-0.48	0.171	0.73846	-0.117	0.274	-0.326	0.0923	0.783267	0.243	0.281	-0.199	0.686	0.7748	0.0801	0.517	-0.162	0.322	0.7755	0.292	0.0229	0.0405	0.544
OTU179291	0.561	0.162	-0.226	1.348	0.54265	0.0325	0.882	-0.398	0.463	0.999304	0.406	0.0692	-0.0319	0.845	0.349153	-0.0229	0.176	-0.0561	0.0103	0.565271	-0.0846	0.809	-0.772	0.603	0.933856	-0.576	0.0808	-1.223	0.0706	0.408489	0.272	0.192	-0.136	0.679	0.69888	0.449	0.349	-0.49	1.388	0.799582	-0.0778	0.783	-0.632	0.476	0.915045	0.165	0.536	-0.359	0.689
OTU179400	-0.0341	0.871	-0.447	0.379	0.954952	-0.212	0.0821	-0.451	0.027	0.422892	-0.211	0.0994	-0.461	0.0399	0.378275	0.0155	0.13	-0.00458	0.0356	0.492917	0.249	0.196	-0.128	0.626	0.642923	0.188	0.302	-0.169	0.546	0.701008	-0.0273	0.819	-0.261	0.206	0.968527	0.687	0.0104	0.161	1.213	0.242876	-0.0295	0.833	-0.305	0.246	0.938086	-0.563	0.000117	-0.849	-0.277
OTU179472	0.215	0.567	-0.522	0.952	0.823356	0.0818	0.67	-0.294	0.458	0.915785	-0.174	0.357	-0.544	0.196	0.643307	0.00689	0.661	-0.0239	0.0377	0.875437	0.208	0.526	-0.435	0.851	0.849692	0.0755	0.835	-0.636	0.787	0.952935	0.0587	0.755	-0.311	0.428	0.960164	-0.222	0.566	-0.981	0.536	0.89836	-0.0354	0.875	-0.475	0.404	0.943677	-0.284	0.232	-0.751	0.182
OTU179508	-0.0849	0.688	-0.499	0.329	0.885962	-0.171	0.197	-0.431	0.089	0.578118	-0.211	0.145	-0.494	0.0725	0.437403	0.0167	0.153	-0.0062	0.0396	0.532089	-0.0994	0.625	-0.497	0.299	0.891285	-0.0945	0.606	-0.454	0.265	0.884695	0.0222	0.864	-0.231	0.276	0.969205	0.531	0.0468	0.00744	1.054	0.4732	-0.0846	0.561	-0.37	0.201	0.801848	-0.305	0.0519	-0.613	0.00256
OTU179744	-0.334	0.306	-0.973	0.306	0.68139	-0.0333	0.86	-0.403	0.336	0.996943	0.744	0.000143	0.361	1.128	0.0156156	-0.00719	0.657	-0.0389	0.0245	0.872803	1.205	0.000142	0.584	1.826	0.012922	-0.175	0.521	-0.708	0.358	0.831772	-0.263	0.146	-0.619	0.0917	0.627685	0.0935	0.81	-0.668	0.855	0.962	0.0345	0.871	-0.382	0.451	0.943677	0.285	0.213	-0.164	0.734
OTU180136	-0.589	0.128	-1.346	0.169	0.502791	0.292	0.096	-0.0519	0.637	0.436349	0.146	0.408	-0.2	0.491	0.68544	0.0348	0.0131	0.0073	0.0624	0.1703	0.22	0.524	-0.457	0.897	0.848973	0.0971	0.72	-0.433	0.627	0.920656	0.0311	0.854	-0.3	0.362	0.968527	-0.108	0.764	-0.813	0.597	0.939514	0.182	0.393	-0.236	0.6	0.676902	-0.0448	0.832	-0.458	0.369
OTU180171	0.414	0.162	-0.167	0.994	0.54265	-0.0504	0.723	-0.329	0.228	0.922332	0.0943	0.514	-0.189	0.378	0.76262	0.0131	0.27	-0.0102	0.0363	0.653293	0.182	0.475	-0.318	0.683	0.820728	0.215	0.308	-0.199	0.63	0.70957	0.169	0.221	-0.102	0.44	0.749478	-0.0966	0.764	-0.727	0.533	0.939514	0.12	0.449	-0.191	0.43	0.730116	0.178	0.275	-0.142	0.498
OTU180529	-0.201	0.299	-0.58	0.178	0.68139	-0.0162	0.88	-0.226	0.194	0.999304	-0.165	0.139	-0.383	0.0535	0.43368	0.0147	0.091	-0.00234	0.0317	0.417529	0.00294	0.986	-0.325	0.331	1	-0.382	0.0619	-0.784	0.019	0.37523	0.00399	0.971	-0.212	0.22	1	-0.0511	0.82	-0.492	0.389	0.966998	0.256	0.0411	0.0104	0.502	0.21787	-0.116	0.369	-0.368	0.137
OTU180572	0.0408	0.923	-0.789	0.87	0.980463	0.689	0.00128	0.27	1.108	0.0635345	0.435	0.052	-0.00379	0.875	0.312	0.0245	0.159	-0.00959	0.0586	0.535889	0.281	0.396	-0.369	0.931	0.789109	0.105	0.718	-0.465	0.675	0.920254	0.686	0.000706	0.289	1.083	0.0350433	-0.166	0.705	-1.026	0.693	0.924391	0.117	0.621	-0.346	0.579	0.829012	-0.511	0.0304	-0.974	-0.0485
OTU180825	-0.216	0.457	-0.787	0.354	0.750142	-0.0355	0.825	-0.351	0.28	0.987829	-0.0711	0.673	-0.401	0.259	0.88758	-0.0182	0.203	-0.0462	0.00983	0.595903	-0.0577	0.82	-0.555	0.44	0.944557	-0.433	0.0545	-0.874	0.00835	0.36737	-0.118	0.457	-0.429	0.193	0.874714	-0.326	0.33	-0.983	0.33	0.79481	0.071	0.706	-0.297	0.439	0.881906	0.0195	0.92	-0.361	0.4
OTU180857	0.222	0.629	-0.678	1.121	0.849333	-0.354	0.076	-0.745	0.0371	0.406824	-0.21	0.331	-0.634	0.213	0.621052	0.017	0.331	-0.0173	0.0513	0.689794	0.729	0.0508	-0.0026	1.461	0.351099	-0.0357	0.92	-0.734	0.663	0.990769	0.243	0.325	-0.241	0.727	0.804632	-0.721	0.202	-1.829	0.386	0.680815	0.194	0.46	-0.32	0.708	0.730116	-0.469	0.0731	-0.983	0.044
OTU180881	-0.193	0.538	-0.806	0.421	0.807	0.237	0.15	-0.086	0.56	0.496364	0.462	0.0069	0.127	0.797	0.110528	-0.0374	0.0107	-0.0661	-0.00869	0.160849	1.004	0.000116	0.494	1.515	0.0126672	-0.364	0.136	-0.843	0.115	0.515667	-0.0967	0.585	-0.444	0.25	0.938873	-0.146	0.713	-0.925	0.633	0.924391	0.381	0.057	-0.0114	0.773	0.261529	0.372	0.0782	-0.042	0.786
OTU180999	0.273	0.105	-0.0576	0.604	0.485847	0.174	0.0675	-0.0125	0.36	0.38493	-0.0611	0.549	-0.261	0.139	0.790908	-0.00544	0.483	-0.0206	0.00974	0.773367	0.0539	0.719	-0.24	0.348	0.910417	-0.085	0.548	-0.362	0.192	0.84522	-0.285	0.00256	-0.471	-0.0999	0.08736	0.0204	0.925	-0.401	0.442	0.988646	0.534	6.56e-07	0.323	0.744	8.9544e-05	-0.0722	0.529	-0.297	0.153
OTU181059	-0.326	0.523	-1.328	0.675	0.793217	0.242	0.386	-0.305	0.788	0.765587	0.285	0.309	-0.264	0.833	0.602349	0.0223	0.387	-0.0282	0.0729	0.731149	0.232	0.612	-0.664	1.129	0.891285	-0.74	0.0643	-1.525	0.0439	0.37523	0.234	0.399	-0.309	0.777	0.83469	0.43	0.48	-0.763	1.623	0.86228	-0.331	0.304	-0.961	0.3	0.622	0.791	0.0153	0.152	1.429
OTU181139	0.0703	0.804	-0.484	0.625	0.937598	-0.0313	0.824	-0.307	0.244	0.987829	0.0135	0.933	-0.301	0.328	0.988503	-0.0351	0.00391	-0.059	-0.0113	0.10166	-0.0361	0.879	-0.501	0.429	0.973497	-0.0938	0.698	-0.567	0.379	0.918626	0.148	0.318	-0.142	0.438	0.804632	0.873	0.00144	0.336	1.41	0.157248	-0.228	0.149	-0.537	0.0815	0.421523	0.0967	0.595	-0.26	0.453
OTU181167	-0.144	0.608	-0.697	0.408	0.841808	-0.148	0.355	-0.463	0.166	0.748378	-0.304	0.0722	-0.635	0.0274	0.349153	-0.000393	0.977	-0.0266	0.0258	0.996602	-0.223	0.395	-0.737	0.291	0.789109	-0.475	0.0602	-0.97	0.0204	0.37523	-0.0906	0.582	-0.413	0.232	0.938873	-0.327	0.298	-0.943	0.289	0.7748	0.529	0.00679	0.146	0.912	0.0772363	-0.479	0.00944	-0.84	-0.117
OTU181422	-0.579	0.00458	-0.979	-0.179	0.09464	0.133	0.215	-0.0768	0.342	0.602	-0.195	0.0923	-0.422	0.032	0.373302	0.00408	0.656	-0.0139	0.022	0.872803	-0.0888	0.598	-0.418	0.241	0.891285	-0.145	0.37	-0.462	0.172	0.751004	0.0488	0.65	-0.162	0.26	0.943212	-0.148	0.51	-0.589	0.293	0.86228	0.136	0.261	-0.101	0.373	0.576947	-0.2	0.112	-0.448	0.0468
OTU181560	0.314	0.376	-0.381	1.009	0.705485	0.132	0.456	-0.216	0.48	0.82804	0.0644	0.714	-0.28	0.409	0.908727	0.00264	0.861	-0.0269	0.0322	0.960739	0.186	0.514	-0.373	0.746	0.843375	-0.482	0.069	-1.002	0.0375	0.37674	-0.217	0.211	-0.556	0.123	0.733796	-0.482	0.188	-1.201	0.236	0.680815	0.272	0.214	-0.157	0.7	0.508017	-0.0768	0.706	-0.476	0.322
OTU181961	0.0106	0.983	-0.949	0.97	0.999475	0.786	0.00247	0.277	1.295	0.088725	0.106	0.696	-0.428	0.64	0.908727	0.00314	0.853	-0.0301	0.0364	0.960285	-0.397	0.401	-1.325	0.53	0.792458	-0.514	0.174	-1.254	0.227	0.54288	-0.23	0.362	-0.726	0.265	0.826996	-1.015	0.048	-2.021	-0.00874	0.476509	0.351	0.248	-0.244	0.945	0.561859	0.234	0.503	-0.451	0.919
OTU1820513	-0.346	0.46	-1.262	0.571	0.750142	-0.0187	0.94	-0.509	0.472	1	-0.00341	0.99	-0.55	0.543	1	0.0706	0.000684	0.0298	0.111	0.046683	0.117	0.762	-0.637	0.87	0.930765	-0.752	0.07	-1.565	0.0614	0.378416	-0.128	0.607	-0.614	0.359	0.938873	-0.359	0.501	-1.403	0.686	0.86228	-0.0749	0.793	-0.636	0.486	0.919274	-0.276	0.351	-0.855	0.303
OTU182073	0.0579	0.835	-0.488	0.603	0.937598	0.179	0.218	-0.106	0.463	0.605465	0.000549	0.997	-0.292	0.293	1	-0.0121	0.313	-0.0356	0.0114	0.683558	0.132	0.601	-0.362	0.626	0.891285	-0.372	0.107	-0.823	0.0799	0.467376	0.101	0.498	-0.192	0.394	0.891502	-0.108	0.743	-0.756	0.54	0.934742	0.306	0.0706	-0.0257	0.638	0.292027	-0.045	0.796	-0.385	0.295
OTU182289	0.369	0.14	-0.12	0.858	0.51302	0.269	0.0566	-0.00757	0.546	0.362519	-0.228	0.12	-0.516	0.0592	0.406957	0.0169	0.133	-0.00516	0.039	0.500814	-0.144	0.531	-0.593	0.305	0.852724	0.194	0.363	-0.223	0.611	0.747158	0.0399	0.77	-0.228	0.308	0.960164	-0.236	0.431	-0.823	0.351	0.84045	0.234	0.145	-0.0806	0.548	0.417361	-0.102	0.535	-0.424	0.22
OTU182483	-0.293	0.333	-0.884	0.299	0.695842	0.392	0.0173	0.0693	0.715	0.224749	-0.132	0.434	-0.462	0.199	0.715392	-0.0152	0.294	-0.0436	0.0132	0.677316	-0.00238	0.993	-0.543	0.538	1	-0.296	0.275	-0.827	0.236	0.670313	0.2	0.186	-0.0964	0.497	0.69888	-0.0536	0.87	-0.694	0.587	0.97079	0.175	0.339	-0.184	0.534	0.642353	0.0193	0.927	-0.393	0.431
OTU182643	0.615	0.0694	-0.0488	1.278	0.4194	0.0106	0.954	-0.349	0.371	1	-0.331	0.0932	-0.717	0.0554	0.374171	0.00549	0.726	-0.0252	0.0362	0.902952	-0.737	0.0152	-1.332	-0.142	0.193005	0.0571	0.845	-0.516	0.63	0.957478	0.0353	0.855	-0.343	0.413	0.968527	0.27	0.525	-0.561	1.1	0.867662	-0.613	0.00487	-1.041	-0.186	0.0664755	-0.408	0.0797	-0.864	0.0483
OTU182874	0.0239	0.977	-1.579	1.627	0.998955	2.068	2.4e-06	1.208	2.927	0.0006552	0.563	0.281	-0.461	1.586	0.583369	-0.101	0.0145	-0.181	-0.0199	0.179932	0.309	0.682	-1.169	1.786	0.910417	-1.729	0.0234	-3.223	-0.234	0.316946	1.207	0.0127	0.258	2.156	0.23114	-1.491	0.098	-3.258	0.275	0.586822	-0.0645	0.906	-1.139	1.01	0.957876	0.944	0.0969	-0.17	2.058
OTU183062	0.856	0.338	-0.896	2.608	0.695842	0.237	0.623	-0.709	1.184	0.914403	1.56	0.00169	0.586	2.534	0.0542788	-0.0121	0.786	-0.0994	0.0752	0.929137	-2.165	0.00433	-3.652	-0.678	0.084435	-1.024	0.171	-2.491	0.443	0.54288	0.252	0.622	-0.75	1.255	0.943212	2.283	0.134	-0.706	5.272	0.604661	0.0937	0.867	-1.002	1.189	0.943677	-1.721	0.004	-2.893	-0.549
OTU183439	-0.458	0.445	-1.635	0.718	0.750142	-0.362	0.212	-0.93	0.207	0.59666	0.0775	0.786	-0.483	0.638	0.925622	0.0127	0.478	-0.0224	0.0478	0.772154	-0.77	0.182	-1.899	0.36	0.628415	0.67	0.0846	-0.0913	1.431	0.419584	0.225	0.397	-0.296	0.747	0.8337	-0.782	0.2	-1.978	0.414	0.680815	-0.508	0.0908	-1.096	0.0808	0.33273	0.603	0.0755	-0.0619	1.268
OTU183988	0.253	0.598	-0.687	1.193	0.841515	0.00233	0.992	-0.469	0.473	1	-0.189	0.479	-0.712	0.334	0.744545	-0.0211	0.449	-0.0759	0.0336	0.768822	0.0615	0.889	-0.805	0.928	0.980594	1.002	0.0126	0.215	1.789	0.2548	0.493	0.0474	0.00562	0.981	0.388184	-1.259	0.0281	-2.383	-0.135	0.3653	0.496	0.103	-0.0998	1.091	0.358204	-0.193	0.537	-0.804	0.419
OTU184037	0.301	0.319	-0.291	0.893	0.691167	0.277	0.114	-0.067	0.622	0.454336	-0.136	0.453	-0.489	0.218	0.727465	0.0131	0.336	-0.0136	0.0397	0.694909	-0.285	0.289	-0.811	0.242	0.701658	0.275	0.282	-0.225	0.774	0.678291	0.0955	0.58	-0.243	0.434	0.938873	-0.0935	0.805	-0.837	0.65	0.962	0.242	0.204	-0.132	0.617	0.49285	-0.0852	0.672	-0.479	0.309
OTU184238	-0.0655	0.744	-0.458	0.327	0.919059	-0.00664	0.952	-0.223	0.21	1	-0.213	0.0721	-0.446	0.0191	0.349153	-0.0256	0.00679	-0.0442	-0.00707	0.132405	0.535	0.00307	0.181	0.89	0.0701064	0.0498	0.779	-0.298	0.398	0.939215	-0.0964	0.392	-0.317	0.124	0.829581	-0.126	0.603	-0.601	0.349	0.904033	0.299	0.027	0.0341	0.564	0.17745	0.0329	0.812	-0.238	0.304
OTU184342	0.169	0.463	-0.281	0.618	0.750142	-0.0325	0.793	-0.275	0.21	0.966469	-0.188	0.15	-0.444	0.0679	0.442703	-0.00856	0.438	-0.0302	0.0131	0.766133	0.181	0.353	-0.201	0.564	0.760118	-0.293	0.18	-0.72	0.135	0.54905	-0.151	0.235	-0.401	0.0981	0.752337	0.281	0.307	-0.258	0.821	0.78328	0.0237	0.877	-0.276	0.323	0.943677	0.156	0.304	-0.142	0.454
OTU184464	0.178	0.542	-0.395	0.751	0.808557	-0.031	0.849	-0.35	0.288	0.99674	-0.341	0.0388	-0.665	-0.0175	0.268162	0.000864	0.948	-0.0252	0.0269	0.990927	-0.0738	0.777	-0.586	0.438	0.931824	0.02	0.936	-0.467	0.507	0.991477	0.122	0.467	-0.206	0.45	0.874714	-0.484	0.185	-1.199	0.232	0.680815	-0.28	0.13	-0.643	0.0828	0.399587	-0.16	0.411	-0.542	0.222
OTU184465	0.0327	0.941	-0.838	0.903	0.98531	0.885	0.00118	0.35	1.419	0.0635345	-0.00289	0.993	-0.606	0.6	1	0.0193	0.378	-0.0236	0.0622	0.724168	-0.538	0.165	-1.298	0.222	0.612857	-0.105	0.793	-0.89	0.68	0.939215	-0.146	0.55	-0.625	0.333	0.927702	-1	0.0628	-2.053	0.0533	0.51402	0.0009	0.997	-0.528	0.53	1	0.831	0.00533	0.247	1.416
OTU184525	0.166	0.552	-0.38	0.711	0.814573	0.0122	0.933	-0.272	0.297	1	0.000965	0.995	-0.318	0.32	1	-0.0151	0.244	-0.0404	0.0103	0.632748	0.155	0.486	-0.282	0.592	0.829174	-0.454	0.0835	-0.969	0.0603	0.418266	-0.0918	0.547	-0.39	0.207	0.927702	0.222	0.488	-0.405	0.848	0.86228	0.0387	0.824	-0.303	0.38	0.936809	0.0715	0.704	-0.297	0.44
OTU184760	-0.355	0.0312	-0.678	-0.0321	0.31005	0.134	0.139	-0.0436	0.311	0.483401	-0.0221	0.812	-0.204	0.16	0.937319	-0.012	0.0975	-0.0261	0.00219	0.4238	0.308	0.023	0.0424	0.573	0.2415	0.0505	0.705	-0.211	0.312	0.918626	0.122	0.167	-0.051	0.295	0.665562	-0.0759	0.671	-0.426	0.275	0.923162	-0.0646	0.524	-0.264	0.134	0.781705	0.158	0.135	-0.0495	0.366
OTU184996	0.368	0.113	-0.0875	0.823	0.489667	0.345	0.00599	0.0991	0.592	0.131235	0.348	0.0108	0.0804	0.616	0.129378	-0.00314	0.768	-0.024	0.0177	0.9228	-0.213	0.308	-0.624	0.197	0.717203	0.045	0.805	-0.312	0.402	0.945	0.126	0.318	-0.121	0.372	0.804632	-1.015	0.00315	-1.689	-0.341	0.222647	-0.0187	0.892	-0.287	0.25	0.953096	-0.231	0.119	-0.522	0.0594
OTU185034	-3.169	1.51e-09	-4.197	-2.141	8.2446e-07	0.566	0.0146	0.112	1.019	0.211216	0.0346	0.889	-0.451	0.52	0.969096	0.0368	0.0815	-0.00461	0.0782	0.38879	-0.598	0.0877	-1.284	0.0883	0.412795	-0.495	0.145	-1.161	0.171	0.517819	-0.821	0.000284	-1.264	-0.378	0.02925	-0.748	0.121	-1.694	0.198	0.587644	0.331	0.254	-0.238	0.899	0.573074	-0.424	0.129	-0.971	0.123
OTU185411	-0.345	0.378	-1.113	0.423	0.706808	-0.0263	0.884	-0.378	0.326	0.999304	0.179	0.349	-0.196	0.553	0.639443	-0.000581	0.967	-0.0281	0.0269	0.996602	-0.193	0.563	-0.844	0.459	0.870524	-0.0475	0.881	-0.671	0.576	0.969205	-0.0544	0.772	-0.423	0.314	0.960164	-0.768	0.0651	-1.584	0.048	0.51402	0.074	0.7	-0.302	0.45	0.881906	0.673	0.00286	0.231	1.116
OTU185420	-0.0977	0.825	-0.963	0.767	0.937598	0.312	0.282	-0.256	0.879	0.689812	-0.173	0.513	-0.693	0.346	0.76262	-0.0122	0.606	-0.0588	0.0343	0.852773	-0.0571	0.882	-0.812	0.697	0.974842	-0.0292	0.937	-0.753	0.695	0.991477	0.207	0.426	-0.303	0.718	0.850883	-0.796	0.12	-1.798	0.207	0.587644	0.109	0.721	-0.49	0.708	0.881906	0.222	0.523	-0.459	0.904
OTU185575	0.184	0.547	-0.417	0.786	0.811581	0.196	0.223	-0.119	0.512	0.605465	0.219	0.213	-0.125	0.562	0.505643	-0.00592	0.657	-0.032	0.0202	0.872803	-0.141	0.606	-0.677	0.395	0.891285	0.0666	0.792	-0.429	0.562	0.939215	-0.0743	0.66	-0.405	0.257	0.943212	-0.224	0.515	-0.9	0.451	0.86228	0.162	0.383	-0.202	0.527	0.672405	0.212	0.315	-0.201	0.624
OTU185583	0.0767	0.837	-0.654	0.808	0.937598	0.0216	0.903	-0.327	0.371	1	0.157	0.416	-0.222	0.536	0.692488	-0.0159	0.294	-0.0455	0.0138	0.677316	-0.0891	0.757	-0.654	0.476	0.930765	0.226	0.42	-0.323	0.776	0.78	0.0738	0.696	-0.296	0.444	0.943212	-0.251	0.517	-1.011	0.508	0.86228	-0.233	0.272	-0.648	0.182	0.589333	0.218	0.402	-0.291	0.726
OTU185593	0.0603	0.897	-0.849	0.969	0.967077	-0.582	0.0267	-1.098	-0.0672	0.28035	0.483	0.0588	-0.0179	0.985	0.318951	0.0168	0.452	-0.0269	0.0605	0.768822	0.623	0.117	-0.155	1.401	0.487649	-1.125	0.00154	-1.821	-0.429	0.103133	-0.106	0.701	-0.647	0.435	0.943212	0.303	0.585	-0.785	1.392	0.899746	-0.232	0.471	-0.863	0.399	0.741112	0.0608	0.84	-0.528	0.65
OTU185763	-0.132	0.369	-0.42	0.156	0.697142	0.0457	0.581	-0.117	0.208	0.897219	-0.0977	0.262	-0.268	0.0731	0.567667	0.000433	0.951	-0.0133	0.0142	0.990927	0.0326	0.808	-0.23	0.296	0.933856	0.107	0.403	-0.144	0.358	0.77239	0.0399	0.627	-0.121	0.201	0.943212	-0.365	0.0441	-0.719	-0.00969	0.460494	-0.0269	0.776	-0.212	0.158	0.915045	0.0201	0.841	-0.176	0.216
OTU185802	0.304	0.669	-1.088	1.695	0.871776	0.199	0.553	-0.459	0.858	0.895314	-0.171	0.627	-0.863	0.52	0.848733	-0.00865	0.769	-0.0663	0.049	0.9228	-0.2	0.713	-1.264	0.864	0.910417	0.593	0.201	-0.316	1.503	0.593222	0.372	0.229	-0.234	0.977	0.752337	0.259	0.72	-1.16	1.678	0.924391	-0.306	0.451	-1.102	0.49	0.730116	-0.0802	0.834	-0.832	0.672
OTU185834	0.271	0.424	-0.394	0.936	0.739629	-0.365	0.0445	-0.72	-0.00899	0.362519	0.487	0.0133	0.101	0.872	0.14595	-0.0356	0.0149	-0.0643	-0.00695	0.180787	-0.372	0.18	-0.917	0.172	0.625987	0.23	0.447	-0.362	0.822	0.787297	0.00265	0.989	-0.363	0.369	1	-0.96	0.0163	-1.744	-0.177	0.25428	0.229	0.266	-0.175	0.633	0.583128	0.317	0.166	-0.131	0.766
OTU185949	0.495	0.391	-0.637	1.627	0.715826	-0.316	0.369	-1.004	0.373	0.763579	-0.0408	0.917	-0.808	0.726	0.981729	0.0267	0.328	-0.0269	0.0804	0.686161	0.278	0.683	-1.055	1.61	0.910417	0.771	0.147	-0.271	1.813	0.517819	-0.894	0.0125	-1.596	-0.193	0.23114	0.563	0.544	-1.257	2.383	0.878769	0.312	0.454	-0.506	1.13	0.730116	-0.0209	0.961	-0.863	0.821
OTU186022	0.263	0.564	-0.632	1.159	0.823356	0.471	0.0563	-0.0127	0.955	0.362519	0.0275	0.913	-0.467	0.522	0.981729	-0.0213	0.28	-0.06	0.0174	0.664696	0.799	0.0557	-0.0194	1.617	0.358979	-1.06	0.00496	-1.799	-0.32	0.137046	-0.516	0.044	-1.019	-0.0139	0.388184	-0.687	0.236	-1.824	0.45	0.714	0.164	0.564	-0.394	0.723	0.801938	-0.522	0.095	-1.134	0.0907
OTU186081	0.422	0.693	-1.673	2.516	0.888211	-0.469	0.39	-1.539	0.6	0.768736	1.547	0.0101	0.368	2.727	0.128247	-0.123	0.00367	-0.205	-0.0399	0.10166	0.294	0.724	-1.339	1.928	0.910417	0.347	0.716	-1.521	2.214	0.919849	0.0393	0.948	-1.147	1.225	0.9954	0.164	0.924	-3.222	3.551	0.988646	-0.96	0.146	-2.253	0.333	0.417361	-0.609	0.438	-2.147	0.929
OTU186416	-0.242	0.357	-0.756	0.273	0.696293	-0.00474	0.972	-0.274	0.265	1	-0.278	0.0535	-0.56	0.00418	0.314097	0.0076	0.536	-0.0165	0.0317	0.815198	0.287	0.217	-0.169	0.742	0.645806	-0.0795	0.704	-0.489	0.33	0.918626	-0.161	0.252	-0.436	0.114	0.777356	-0.502	0.0762	-1.058	0.0529	0.5334	0.26	0.131	-0.0774	0.598	0.399587	-0.338	0.0482	-0.672	-0.00272
OTU186452	0.631	0.0503	-0.0009	1.264	0.361366	0.59	0.000255	0.274	0.906	0.027846	-0.173	0.284	-0.491	0.144	0.585147	0.0258	0.0555	-0.000611	0.0522	0.330535	0.189	0.473	-0.326	0.703	0.820728	-0.0115	0.96	-0.463	0.44	0.9984	-0.121	0.466	-0.444	0.203	0.874714	0.127	0.701	-0.521	0.774	0.924391	0.0689	0.722	-0.31	0.448	0.881906	0.289	0.188	-0.142	0.721
OTU186468	-0.164	0.455	-0.593	0.266	0.750142	-0.0901	0.455	-0.326	0.146	0.82804	-0.153	0.245	-0.412	0.105	0.54822	-0.0292	0.00504	-0.0496	-0.0088	0.10899	0.597	0.00226	0.214	0.98	0.0685533	0.0114	0.953	-0.368	0.391	0.99491	-0.213	0.0872	-0.457	0.0311	0.511948	-0.0935	0.726	-0.616	0.429	0.924391	0.229	0.113	-0.0543	0.512	0.3705	0.0372	0.811	-0.267	0.341
OTU186732	-0.26	0.137	-0.604	0.083	0.512342	-0.0947	0.316	-0.28	0.0905	0.731824	-0.0744	0.453	-0.269	0.12	0.727465	-0.012	0.14	-0.0279	0.00393	0.5096	0.15	0.323	-0.148	0.448	0.7379	-0.108	0.444	-0.386	0.169	0.787297	-0.166	0.0734	-0.347	0.0157	0.4771	-0.178	0.383	-0.576	0.221	0.822187	0.226	0.0381	0.0124	0.44	0.210127	-0.235	0.0343	-0.453	-0.0174
OTU186735	-0.0855	0.76	-0.635	0.464	0.929387	-0.00414	0.977	-0.29	0.281	1	-0.0609	0.706	-0.378	0.256	0.908727	-0.0245	0.0576	-0.0498	0.000792	0.332198	0.518	0.0167	0.0937	0.942	0.20384	-0.213	0.41	-0.721	0.294	0.775993	-0.0754	0.62	-0.373	0.223	0.943212	-0.154	0.646	-0.813	0.505	0.919953	0.118	0.523	-0.245	0.481	0.781705	0.135	0.456	-0.221	0.491
OTU186772	-0.0654	0.634	-0.335	0.204	0.850526	0.0364	0.637	-0.114	0.187	0.915268	-0.103	0.201	-0.262	0.0552	0.497467	0.00348	0.596	-0.00941	0.0164	0.843047	0.13	0.305	-0.118	0.378	0.714721	0.201	0.0967	-0.0361	0.437	0.452069	0.0752	0.325	-0.0746	0.225	0.804632	-0.447	0.00798	-0.777	-0.117	0.238329	-0.0846	0.34	-0.258	0.0893	0.642353	-0.0193	0.836	-0.201	0.163
OTU186851	-0.172	0.269	-0.476	0.133	0.661595	0.0398	0.635	-0.125	0.204	0.915268	0.071	0.404	-0.0959	0.238	0.682923	0.00645	0.326	-0.00642	0.0193	0.686161	0.0134	0.926	-0.271	0.298	0.987492	-0.0118	0.925	-0.256	0.232	0.991477	-0.0775	0.349	-0.24	0.0847	0.823707	-0.0286	0.867	-0.363	0.306	0.97079	-0.215	0.0239	-0.402	-0.0285	0.164483	0.159	0.123	-0.0431	0.362
OTU186997	-0.555	0.00571	-0.949	-0.161	0.09464	0.00273	0.98	-0.209	0.214	1	-0.0216	0.85	-0.246	0.203	0.962863	-0.00734	0.441	-0.026	0.0113	0.766133	0.0109	0.949	-0.326	0.348	0.995464	-0.0912	0.573	-0.408	0.226	0.857145	-0.109	0.319	-0.323	0.105	0.804632	0.0763	0.764	-0.421	0.574	0.939514	0.0846	0.484	-0.152	0.321	0.75504	-0.182	0.158	-0.435	0.0708
OTU187447	0.0858	0.891	-1.138	1.31	0.967077	-0.155	0.567	-0.686	0.376	0.895314	0.25	0.325	-0.248	0.749	0.618042	0.00172	0.937	-0.0412	0.0446	0.98595	0.411	0.454	-0.665	1.486	0.811049	0.0796	0.891	-1.054	1.213	0.97103	0.0711	0.787	-0.445	0.587	0.963457	-0.595	0.303	-1.728	0.538	0.776704	-0.0611	0.834	-0.632	0.51	0.938086	-0.357	0.301	-1.033	0.32
OTU187517	-0.108	0.405	-0.363	0.147	0.726807	0.101	0.128	-0.0292	0.232	0.472026	-0.158	0.0229	-0.294	-0.0219	0.198467	0.00304	0.568	-0.0074	0.0135	0.822621	0.0376	0.718	-0.167	0.242	0.910417	-0.0925	0.345	-0.284	0.0996	0.730116	-0.0165	0.802	-0.146	0.113	0.968527	0.209	0.126	-0.0584	0.476	0.587644	0.057	0.464	-0.0957	0.21	0.73433	-0.0324	0.699	-0.196	0.132
OTU187569	0.205	0.607	-0.576	0.987	0.841808	0.16	0.463	-0.268	0.588	0.829706	0.257	0.25	-0.181	0.695	0.550403	0.0215	0.182	-0.01	0.053	0.57096	0.172	0.561	-0.408	0.753	0.870188	0.492	0.104	-0.101	1.085	0.462339	0.15	0.491	-0.277	0.577	0.884772	-0.159	0.779	-1.267	0.95	0.950625	0.173	0.443	-0.269	0.616	0.72636	-1.018	0.000232	-1.56	-0.476
OTU187946	-0.0348	0.868	-0.444	0.375	0.954952	-0.218	0.0955	-0.474	0.0383	0.436349	-0.193	0.184	-0.478	0.0917	0.487689	0.00548	0.612	-0.0157	0.0267	0.856607	0.225	0.259	-0.166	0.616	0.671019	-0.162	0.364	-0.512	0.188	0.747158	0.049	0.706	-0.205	0.303	0.943212	0.687	0.00983	0.165	1.208	0.242876	0.126	0.401	-0.169	0.421	0.684206	-0.416	0.00517	-0.707	-0.124
OTU188047	-0.138	0.292	-0.394	0.118	0.680757	0.0833	0.259	-0.0612	0.228	0.65774	-0.127	0.0951	-0.276	0.0221	0.378275	0.004	0.501	-0.00767	0.0157	0.786052	0.0837	0.47	-0.143	0.311	0.819872	-0.0724	0.508	-0.286	0.142	0.824671	0.0411	0.558	-0.0964	0.179	0.927702	-0.0673	0.665	-0.372	0.237	0.923162	0.0603	0.474	-0.105	0.225	0.74369	-0.0525	0.554	-0.227	0.122
OTU188194	-0.236	0.168	-0.571	0.0991	0.552462	-0.0125	0.893	-0.194	0.169	1	-0.21	0.0265	-0.395	-0.0245	0.211278	0.00574	0.441	-0.00886	0.0203	0.766133	0.11	0.442	-0.17	0.389	0.809839	0.00899	0.949	-0.268	0.286	0.994724	0.0621	0.483	-0.111	0.236	0.884772	-0.15	0.425	-0.519	0.219	0.837726	0.0206	0.845	-0.186	0.227	0.942686	0.117	0.292	-0.101	0.334
OTU188676	-0.169	0.208	-0.433	0.0944	0.6006	0.0523	0.488	-0.0956	0.2	0.856746	-0.118	0.141	-0.274	0.0392	0.435573	-0.000147	0.982	-0.0127	0.0124	0.996602	-0.0154	0.901	-0.258	0.227	0.9828	0.13	0.266	-0.099	0.359	0.660164	0.0552	0.461	-0.0918	0.202	0.874714	-0.458	0.00531	-0.78	-0.136	0.22425	0.00648	0.941	-0.165	0.178	0.976779	0.0134	0.884	-0.166	0.193
OTU188789	0.267	0.536	-0.578	1.112	0.807	-0.106	0.587	-0.488	0.276	0.897326	-0.418	0.0355	-0.808	-0.0284	0.25844	-0.0184	0.284	-0.0521	0.0153	0.668379	-0.402	0.238	-1.069	0.266	0.665786	-0.344	0.265	-0.949	0.261	0.660164	0.0569	0.77	-0.324	0.438	0.960164	-0.866	0.0447	-1.711	-0.0205	0.460494	0.386	0.102	-0.0768	0.848	0.358204	-0.0703	0.769	-0.539	0.398
OTU188851	0.621	0.0411	0.025	1.216	0.334934	-0.0911	0.574	-0.409	0.227	0.897219	0.195	0.232	-0.125	0.515	0.532235	-0.00995	0.456	-0.0361	0.0162	0.772154	-0.33	0.178	-0.811	0.15	0.625987	-0.213	0.326	-0.638	0.212	0.728743	-0.243	0.115	-0.544	0.0588	0.570818	-0.125	0.759	-0.918	0.669	0.939514	0.195	0.276	-0.156	0.546	0.595636	-0.861	6.89e-06	-1.236	-0.486
OTU189083	-0.96	0.0127	-1.715	-0.205	0.16126	0.0435	0.834	-0.363	0.45	0.994245	-0.521	0.0191	-0.957	-0.0851	0.176756	0.0227	0.191	-0.0113	0.0567	0.589186	-0.125	0.68	-0.717	0.468	0.910417	-0.248	0.502	-0.972	0.476	0.823099	0.057	0.798	-0.379	0.493	0.96824	-0.265	0.535	-1.101	0.571	0.874581	0.201	0.381	-0.249	0.651	0.671052	0.355	0.151	-0.129	0.839
OTU189092	-0.098	0.461	-0.358	0.162	0.750142	0.0411	0.585	-0.106	0.189	0.897219	-0.111	0.161	-0.265	0.0441	0.457844	0.00205	0.745	-0.0103	0.0144	0.918161	0.00433	0.972	-0.235	0.244	1	0.135	0.244	-0.0924	0.363	0.635299	0.0441	0.553	-0.102	0.19	0.927702	-0.411	0.0116	-0.73	-0.0917	0.242876	-0.138	0.106	-0.306	0.0294	0.364	-0.00164	0.986	-0.179	0.176
OTU189548	-1.101	0.0008	-1.745	-0.458	0.033894	-0.0344	0.822	-0.334	0.265	0.987829	0.0999	0.533	-0.214	0.414	0.778123	-0.0454	0.000305	-0.0701	-0.0208	0.034788	0.0956	0.719	-0.424	0.615	0.910417	0.356	0.157	-0.137	0.849	0.532435	-0.422	0.00882	-0.738	-0.106	0.18522	-0.166	0.605	-0.797	0.465	0.904033	0.38	0.0513	-0.00219	0.763	0.254635	0.517	0.00492	0.157	0.878
OTU189828	-0.253	0.0869	-0.544	0.0367	0.469064	0.0641	0.44	-0.0987	0.227	0.817155	-0.0552	0.533	-0.229	0.118	0.778123	0.00607	0.404	-0.00817	0.0203	0.747061	0.00989	0.941	-0.254	0.274	0.995464	-0.0653	0.617	-0.321	0.191	0.893586	-0.0307	0.71	-0.193	0.131	0.943212	-0.259	0.156	-0.618	0.099	0.645273	-0.225	0.0176	-0.411	-0.0391	0.13728	0.0403	0.687	-0.155	0.236
OTU190453	-0.558	0.127	-1.276	0.16	0.502791	-0.184	0.334	-0.558	0.189	0.736008	0.142	0.48	-0.252	0.537	0.744545	-0.0183	0.253	-0.0496	0.013	0.639528	-0.634	0.0498	-1.267	-0.000645	0.351099	0.0522	0.868	-0.565	0.67	0.969178	0.00107	0.995	-0.359	0.361	1	0.191	0.633	-0.592	0.974	0.918667	-0.409	0.0402	-0.8	-0.0183	0.216259	-0.116	0.61	-0.563	0.33
OTU190502	-0.569	0.0457	-1.127	-0.0108	0.351439	0.0766	0.647	-0.251	0.404	0.915785	0.146	0.369	-0.172	0.464	0.64892	-0.027	0.0717	-0.0565	0.00239	0.359659	-0.0927	0.737	-0.634	0.448	0.916633	-0.14	0.601	-0.667	0.386	0.882113	-0.177	0.29	-0.504	0.151	0.79658	-0.327	0.311	-0.96	0.305	0.789795	-0.352	0.073	-0.736	0.0328	0.294212	0.104	0.585	-0.27	0.478
OTU190961	-0.405	0.366	-1.282	0.472	0.696293	-0.0119	0.965	-0.536	0.512	1	0.0504	0.856	-0.495	0.596	0.965653	0.00832	0.743	-0.0413	0.058	0.917824	0.11	0.79	-0.699	0.919	0.931824	0.897	0.0275	0.0994	1.694	0.3198	-0.514	0.0647	-1.059	0.0313	0.441577	0.143	0.797	-0.943	1.228	0.958507	0.543	0.131	-0.161	1.247	0.399587	0.37	0.251	-0.262	1.002
OTU190991	-0.267	0.335	-0.809	0.275	0.695842	-0.0621	0.674	-0.352	0.227	0.915785	0.00799	0.96	-0.302	0.318	1	-0.0195	0.152	-0.0462	0.00719	0.532089	0.0845	0.731	-0.398	0.567	0.913332	0.174	0.406	-0.236	0.585	0.77239	0.177	0.246	-0.122	0.476	0.763159	-0.515	0.113	-1.152	0.123	0.586822	0.399	0.0241	0.0523	0.746	0.164483	-0.373	0.0336	-0.717	-0.0289
OTU191081	0.0299	0.932	-0.652	0.712	0.984486	0.0774	0.706	-0.325	0.48	0.918214	-0.0764	0.721	-0.496	0.343	0.9132	0.00709	0.693	-0.0281	0.0423	0.892182	-0.573	0.073	-1.2	0.0535	0.392719	0.222	0.419	-0.317	0.76	0.78	0.165	0.417	-0.234	0.564	0.846402	-0.709	0.123	-1.608	0.191	0.587644	0.053	0.819	-0.402	0.509	0.934697	-0.0126	0.959	-0.495	0.47
OTU191153	0.232	0.293	-0.2	0.664	0.680757	0.308	0.0093	0.0759	0.54	0.1638	-0.218	0.0969	-0.476	0.0394	0.378275	-0.00431	0.634	-0.022	0.0134	0.868947	0.735	0.000191	0.349	1.121	0.014898	0.105	0.553	-0.243	0.454	0.85053	0.112	0.334	-0.116	0.341	0.804632	0.306	0.229	-0.192	0.804	0.707665	-0.194	0.155	-0.463	0.0736	0.429594	0.048	0.739	-0.235	0.331
OTU191361	0.34	0.0897	-0.0527	0.733	0.469064	-0.0179	0.881	-0.253	0.217	0.999304	-0.0384	0.751	-0.275	0.198	0.9132	0.00419	0.646	-0.0137	0.0221	0.872803	0.368	0.0546	-0.00723	0.744	0.358979	0.423	0.0128	0.0898	0.756	0.2548	-0.13	0.261	-0.357	0.0969	0.781705	-0.0269	0.915	-0.519	0.465	0.988646	0.519	0.00015	0.251	0.787	0.00511875	-0.184	0.201	-0.467	0.0981
OTU191792	0.476	0.0569	-0.014	0.966	0.378871	0.363	0.00844	0.0928	0.633	0.158905	-0.24	0.118	-0.541	0.0608	0.405208	-0.00322	0.768	-0.0246	0.0182	0.9228	1.273	6.8e-08	0.811	1.735	1.8564e-05	0.0974	0.63	-0.299	0.494	0.893969	-0.021	0.876	-0.286	0.244	0.969205	0.286	0.319	-0.276	0.848	0.794625	-0.125	0.424	-0.43	0.181	0.707963	-0.0083	0.962	-0.347	0.33
OTU192308	0.367	0.0996	-0.0699	0.804	0.478947	0.0774	0.565	-0.187	0.342	0.895314	0.0654	0.632	-0.203	0.333	0.849931	0.00729	0.482	-0.013	0.0276	0.773367	0.42	0.0508	-0.00142	0.841	0.351099	0.392	0.0406	0.0167	0.768	0.34692	-0.175	0.176	-0.43	0.0789	0.679636	0.0262	0.925	-0.52	0.572	0.988646	0.521	0.000403	0.232	0.81	0.0110019	-0.121	0.459	-0.44	0.198
OTU192406	0.59	0.168	-0.248	1.428	0.552462	0.459	0.0359	0.0302	0.888	0.342407	0.0416	0.87	-0.458	0.541	0.966852	-0.0135	0.437	-0.0476	0.0206	0.766133	0.201	0.542	-0.445	0.848	0.862776	-0.234	0.483	-0.889	0.42	0.81144	0.154	0.471	-0.265	0.574	0.874714	-0.54	0.224	-1.411	0.331	0.706034	0.629	0.0121	0.138	1.121	0.104867	-0.73	0.00531	-1.244	-0.217
OTU192462	0.422	0.0941	-0.072	0.915	0.469064	0.325	0.0104	0.0762	0.573	0.17745	0.0889	0.514	-0.178	0.356	0.76262	-0.0161	0.137	-0.0374	0.00515	0.505419	0.183	0.375	-0.222	0.588	0.775568	0.0751	0.716	-0.33	0.48	0.919849	-0.103	0.414	-0.351	0.144	0.846402	-0.185	0.487	-0.705	0.336	0.86228	0.0136	0.928	-0.281	0.308	0.968811	-0.419	0.00893	-0.734	-0.105
OTU192720	-0.195	0.322	-0.581	0.191	0.692173	-0.0981	0.363	-0.309	0.113	0.756481	-0.116	0.296	-0.332	0.101	0.595636	-0.024	0.0244	-0.0449	-0.0031	0.22386	-0.0834	0.656	-0.451	0.284	0.89544	-0.322	0.0588	-0.657	0.012	0.37523	-0.0749	0.49	-0.288	0.138	0.884772	-0.217	0.335	-0.66	0.225	0.79481	0.275	0.0359	0.0181	0.532	0.206331	0.133	0.323	-0.131	0.396
OTU193053	0.367	0.159	-0.144	0.877	0.542588	0.458	0.00157	0.174	0.742	0.07056	-0.225	0.162	-0.539	0.0903	0.458301	-0.00349	0.755	-0.0254	0.0184	0.918493	0.702	0.00365	0.229	1.176	0.07665	0.0337	0.875	-0.387	0.454	0.969205	0.107	0.466	-0.18	0.394	0.874714	0.422	0.193	-0.213	1.057	0.680815	-0.248	0.133	-0.57	0.0752	0.401204	0.0537	0.772	-0.309	0.417
OTU193129	0.275	0.593	-0.734	1.283	0.840218	0.486	0.0571	-0.0148	0.986	0.362519	-0.0248	0.923	-0.526	0.476	0.986219	-0.0155	0.375	-0.0496	0.0187	0.720951	-0.8	0.11	-1.779	0.18	0.465581	0.0232	0.951	-0.718	0.765	0.994724	0.162	0.524	-0.336	0.66	0.919949	-0.0291	0.946	-0.878	0.82	0.988646	0.444	0.204	-0.241	1.128	0.49285	0.371	0.245	-0.254	0.996
OTU193191	-0.695	0.0545	-1.403	0.0133	0.378053	0.0129	0.949	-0.385	0.411	1	-0.381	0.0442	-0.751	-0.00989	0.28392	0.0264	0.102	-0.00521	0.058	0.43852	0.619	0.0572	-0.0191	1.258	0.358979	-0.146	0.658	-0.791	0.499	0.9165	-0.201	0.307	-0.587	0.184	0.802019	-0.513	0.161	-1.23	0.204	0.651156	0.209	0.354	-0.233	0.651	0.65156	0.0874	0.722	-0.395	0.57
OTU193314	0.819	0.0855	-0.114	1.752	0.469064	-0.575	0.0168	-1.046	-0.104	0.223727	-0.00539	0.982	-0.484	0.474	1	0.00339	0.868	-0.0366	0.0434	0.960739	0.357	0.391	-0.459	1.172	0.784875	0.746	0.0899	-0.116	1.607	0.430574	0.451	0.102	-0.0888	0.991	0.546	-0.0761	0.888	-1.135	0.983	0.978617	-0.302	0.322	-0.9	0.296	0.625665	-0.323	0.299	-0.934	0.287
OTU193528	-1.322	0.109	-2.941	0.296	0.489667	-0.172	0.596	-0.806	0.463	0.901049	0.281	0.457	-0.459	1.02	0.731736	-0.0332	0.257	-0.0906	0.0242	0.639882	0.302	0.561	-0.717	1.322	0.870188	-0.794	0.235	-2.106	0.517	0.619855	-0.539	0.0938	-1.17	0.0915	0.531109	0.698	0.248	-0.486	1.882	0.726064	0.941	0.0481	0.00776	1.875	0.247486	-0.625	0.132	-1.438	0.188
OTU193644	0.038	0.831	-0.311	0.387	0.937598	0.0397	0.686	-0.153	0.232	0.915785	-0.193	0.0717	-0.402	0.017	0.349153	-0.016	0.051	-0.0322	6.69e-05	0.31668	-0.225	0.147	-0.529	0.0788	0.56907	-0.0706	0.647	-0.373	0.232	0.908129	-0.148	0.137	-0.342	0.047	0.613131	-0.608	0.00364	-1.018	-0.198	0.222647	0.186	0.109	-0.0413	0.414	0.369652	-0.2	0.102	-0.44	0.0398
OTU193666	0.301	0.113	-0.071	0.674	0.489667	-0.151	0.15	-0.358	0.0548	0.496364	-0.036	0.748	-0.256	0.184	0.9132	-0.0144	0.107	-0.0319	0.00309	0.445969	-0.0992	0.565	-0.437	0.238	0.870524	0.205	0.223	-0.125	0.535	0.613574	-0.0537	0.605	-0.257	0.15	0.938873	-0.027	0.907	-0.481	0.427	0.986498	-0.0942	0.454	-0.341	0.152	0.730116	0.0459	0.72	-0.205	0.296
OTU193667	-0.421	0.00757	-0.73	-0.112	0.108769	0.0327	0.708	-0.138	0.203	0.918214	-0.0236	0.794	-0.201	0.153	0.926333	-0.0133	0.082	-0.0282	0.00168	0.38879	0.025	0.854	-0.242	0.292	0.963397	0.099	0.441	-0.153	0.351	0.787297	0.193	0.0246	0.0247	0.361	0.312363	-0.0522	0.774	-0.408	0.304	0.947543	0.0485	0.626	-0.147	0.244	0.83162	0.279	0.00861	0.0709	0.487
OTU193672	-0.38	0.224	-0.994	0.233	0.614593	-0.169	0.335	-0.512	0.174	0.736008	-0.41	0.0198	-0.755	-0.065	0.177226	-0.0298	0.0522	-0.06	0.000281	0.31668	0.527	0.0814	-0.0657	1.119	0.4004	-0.232	0.405	-0.779	0.315	0.77239	-0.126	0.462	-0.462	0.21	0.874714	-0.297	0.423	-1.023	0.429	0.836804	-0.487	0.019	-0.895	-0.0802	0.14211	-0.519	0.0142	-0.934	-0.104
OTU193709	-0.387	0.0264	-0.729	-0.0454	0.282635	-0.0677	0.472	-0.252	0.117	0.836727	-0.0664	0.499	-0.259	0.126	0.75985	0.0209	0.00708	0.0057	0.0362	0.133299	0.0984	0.518	-0.2	0.397	0.843375	-0.319	0.0301	-0.607	-0.0307	0.3234	-0.0194	0.838	-0.205	0.166	0.968527	-0.217	0.291	-0.619	0.186	0.7748	-0.298	0.00592	-0.511	-0.0858	0.0751702	-0.0556	0.622	-0.277	0.166
OTU193873	-0.0729	0.639	-0.377	0.231	0.850961	-0.0355	0.678	-0.203	0.132	0.915785	-0.126	0.172	-0.307	0.0549	0.47192	-0.00868	0.247	-0.0234	0.00603	0.632748	-0.0529	0.696	-0.318	0.212	0.910417	0.148	0.257	-0.108	0.405	0.643679	-0.0621	0.467	-0.229	0.105	0.874714	-0.495	0.0109	-0.877	-0.114	0.242876	-0.0381	0.695	-0.228	0.152	0.881906	-0.0209	0.84	-0.224	0.182
OTU193968	0.229	0.282	-0.188	0.647	0.680696	0.108	0.35	-0.118	0.333	0.746484	-0.077	0.546	-0.327	0.173	0.788667	0.00174	0.836	-0.0148	0.0183	0.948137	0.0438	0.797	-0.289	0.377	0.931824	0.144	0.402	-0.192	0.479	0.77239	-0.0724	0.536	-0.302	0.157	0.927702	0.467	0.0591	-0.018	0.952	0.51402	-0.528	1.33e-05	-0.765	-0.29	0.000806867	0.292	0.0565	-0.00805	0.591
OTU193969	-0.203	0.621	-1.006	0.601	0.846913	0.0684	0.755	-0.361	0.497	0.945482	0.253	0.21	-0.142	0.648	0.502895	0.00576	0.725	-0.0264	0.0379	0.902952	-0.302	0.361	-0.95	0.346	0.761027	-0.191	0.56	-0.835	0.452	0.854347	-0.0687	0.76	-0.509	0.371	0.960164	-0.195	0.621	-0.971	0.58	0.906594	0.303	0.26	-0.225	0.831	0.576947	-0.0362	0.889	-0.543	0.471
OTU194151	-0.608	0.0884	-1.308	0.0914	0.469064	-0.142	0.447	-0.509	0.224	0.821758	-0.361	0.0664	-0.747	0.0244	0.3486	-0.0158	0.343	-0.0484	0.0168	0.695092	0.336	0.295	-0.293	0.966	0.702678	-0.37	0.225	-0.968	0.228	0.613574	-0.0391	0.835	-0.408	0.329	0.968527	-0.337	0.411	-1.14	0.466	0.831133	-0.432	0.0534	-0.87	0.0063	0.258504	-0.615	0.00756	-1.066	-0.164
OTU194297	1.703	0.00196	0.625	2.781	0.0563242	-0.28	0.336	-0.85	0.29	0.736008	0.0752	0.786	-0.467	0.618	0.925622	-0.00407	0.886	-0.0596	0.0515	0.969451	0.493	0.33	-0.498	1.484	0.745975	0.132	0.769	-0.747	1.011	0.939215	-0.488	0.0954	-1.061	0.0855	0.531109	0.599	0.276	-0.479	1.676	0.7728	0.324	0.365	-0.378	1.027	0.662093	-0.618	0.0953	-1.344	0.108
OTU194584	-0.219	0.62	-1.086	0.647	0.846913	-0.149	0.5	-0.584	0.285	0.862374	0.541	0.0108	0.125	0.958	0.129378	0.0174	0.357	-0.0197	0.0546	0.701158	-0.366	0.304	-1.064	0.332	0.714721	-0.0946	0.784	-0.77	0.581	0.939215	-0.259	0.215	-0.668	0.15	0.742975	-1.228	0.00873	-2.147	-0.31	0.238329	0.246	0.314	-0.233	0.724	0.623152	-0.152	0.568	-0.673	0.37
OTU194660	0.195	0.609	-0.551	0.94	0.841808	0.00237	0.989	-0.344	0.348	1	0.117	0.523	-0.241	0.475	0.772032	0.00906	0.485	-0.0164	0.0345	0.774298	0.388	0.194	-0.197	0.972	0.642923	-0.193	0.456	-0.701	0.315	0.788858	-0.0856	0.638	-0.442	0.271	0.943212	-0.412	0.25	-1.113	0.29	0.726064	-0.261	0.158	-0.625	0.102	0.43134	0.39	0.067	-0.0273	0.806
OTU194672	0.579	0.41	-0.798	1.955	0.731569	0.172	0.604	-0.478	0.821	0.901049	-0.681	0.0621	-1.397	0.0346	0.332418	0.0261	0.216	-0.0152	0.0673	0.624	0.717	0.22	-0.429	1.863	0.645806	0.427	0.392	-0.551	1.405	0.769899	0.1	0.776	-0.591	0.791	0.962945	0.112	0.869	-1.217	1.441	0.97079	-1.289	0.000672	-2.032	-0.546	0.0156293	-0.301	0.453	-1.087	0.486
OTU195004	-1.381	0.000348	-2.138	-0.624	0.0251842	0.391	0.0685	-0.0297	0.812	0.38493	0.384	0.123	-0.103	0.872	0.407018	-0.015	0.466	-0.0552	0.0253	0.772154	-0.15	0.663	-0.826	0.525	0.900493	-0.615	0.0532	-1.238	0.0086	0.36737	-0.324	0.13	-0.742	0.0948	0.610235	-0.661	0.122	-1.498	0.176	0.587644	1.301	3.73e-07	0.8	1.803	8.9544e-05	0.784	0.00268	0.272	1.296
OTU195028	-0.102	0.734	-0.687	0.484	0.912902	0.233	0.153	-0.0868	0.553	0.500228	0.316	0.0569	-0.00929	0.642	0.315467	-0.0216	0.159	-0.0516	0.00845	0.535889	0.831	0.000548	0.36	1.302	0.0286898	-0.284	0.245	-0.762	0.194	0.635299	0.319	0.0506	-0.000798	0.638	0.388184	0.243	0.486	-0.44	0.925	0.86228	0.107	0.545	-0.239	0.452	0.79822	-0.104	0.612	-0.506	0.298
OTU195081	-0.0774	0.677	-0.442	0.287	0.8801	0.265	0.0347	0.0191	0.511	0.338325	-0.0339	0.79	-0.284	0.216	0.925622	0.00964	0.234	-0.00624	0.0255	0.632748	0.481	0.00321	0.161	0.801	0.0701064	-0.321	0.0622	-0.659	0.0163	0.37523	0.00961	0.938	-0.234	0.253	0.993973	0.0906	0.689	-0.353	0.534	0.924391	0.0727	0.579	-0.184	0.33	0.806464	-0.0103	0.943	-0.292	0.272
OTU1952	-0.976	0.0513	-1.958	0.00564	0.363764	-0.542	0.0661	-1.12	0.0361	0.38493	-0.374	0.205	-0.953	0.205	0.497467	-0.0305	0.141	-0.0713	0.0102	0.509841	0.408	0.361	-0.468	1.284	0.761027	0.409	0.256	-0.296	1.113	0.643679	0.116	0.691	-0.455	0.686	0.943212	0.636	0.247	-0.44	1.713	0.726064	-0.351	0.285	-0.993	0.292	0.605486	0.245	0.485	-0.442	0.932
OTU195252	1.369	0.00753	0.365	2.373	0.108769	0.0959	0.704	-0.399	0.591	0.918214	0.244	0.399	-0.323	0.811	0.678673	0.0134	0.506	-0.0261	0.0529	0.787111	-0.00422	0.993	-0.899	0.891	1	0.0682	0.859	-0.682	0.819	0.965049	-0.265	0.271	-0.736	0.207	0.783267	0.401	0.503	-0.771	1.572	0.86228	0.232	0.418	-0.331	0.796	0.701761	-0.487	0.14	-1.133	0.16
OTU195350	0.149	0.624	-0.447	0.746	0.847522	0.174	0.317	-0.167	0.515	0.731824	0.0163	0.932	-0.358	0.39	0.988503	0.00233	0.87	-0.0255	0.0302	0.960739	0.161	0.571	-0.396	0.718	0.87179	-0.0431	0.863	-0.534	0.447	0.967552	0.272	0.124	-0.0749	0.619	0.593895	0.139	0.675	-0.51	0.788	0.923162	1.267	6.17e-07	0.769	1.765	8.9544e-05	0.115	0.585	-0.297	0.526
OTU195436	-0.312	0.194	-0.783	0.159	0.595636	-0.119	0.362	-0.376	0.137	0.756481	-0.449	0.000621	-0.707	-0.192	0.0339066	0.0221	0.0389	0.00113	0.043	0.294992	0.238	0.249	-0.167	0.643	0.671019	-0.314	0.132	-0.721	0.0941	0.511149	0.0363	0.781	-0.22	0.292	0.963457	0.153	0.573	-0.378	0.684	0.899746	0.238	0.113	-0.0566	0.532	0.3705	-0.187	0.234	-0.496	0.121
OTU195871	-0.478	0.0925	-1.035	0.0789	0.469064	0.243	0.111	-0.0559	0.541	0.448933	0.255	0.113	-0.0601	0.571	0.398052	0.0106	0.414	-0.0148	0.0359	0.75973	0.198	0.468	-0.336	0.732	0.819	-0.1	0.643	-0.523	0.323	0.90484	-0.0855	0.558	-0.372	0.201	0.927702	-0.762	0.022	-1.413	-0.11	0.308	0.349	0.0434	0.0104	0.687	0.22785	0.251	0.189	-0.124	0.626
OTU195937	0.295	0.119	-0.076	0.667	0.492227	0.0396	0.704	-0.165	0.244	0.918214	-0.0329	0.754	-0.238	0.172	0.9132	0.0178	0.0413	0.000702	0.0349	0.303174	0.304	0.0652	-0.0191	0.628	0.373757	-0.0532	0.739	-0.366	0.26	0.929202	-0.00854	0.934	-0.21	0.193	0.992148	-0.437	0.0514	-0.877	0.00259	0.492358	-0.0411	0.73	-0.275	0.192	0.889687	-0.335	0.00717	-0.578	-0.0907
OTU196054	0.609	0.00677	0.168	1.05	0.105612	-0.0709	0.569	-0.315	0.173	0.895314	-0.111	0.37	-0.354	0.132	0.64892	0.0276	0.00909	0.00687	0.0484	0.145975	0.241	0.209	-0.135	0.617	0.644712	0.0622	0.745	-0.313	0.437	0.930824	0.0499	0.688	-0.193	0.293	0.943212	-0.134	0.635	-0.687	0.419	0.918667	-0.128	0.373	-0.411	0.154	0.666938	-0.41	0.00641	-0.704	-0.115
OTU19611	-0.51	0.0342	-0.982	-0.038	0.316495	0.0519	0.683	-0.197	0.301	0.915785	0.225	0.106	-0.0481	0.499	0.378275	0.00028	0.978	-0.02	0.0206	0.996602	-0.0822	0.71	-0.515	0.351	0.910417	-0.241	0.163	-0.58	0.0978	0.539382	0.18	0.141	-0.0598	0.419	0.615888	0.0388	0.863	-0.402	0.48	0.97079	0.00601	0.968	-0.289	0.301	0.990134	0.213	0.164	-0.0872	0.514
OTU196371	-0.88	0.15	-2.079	0.318	0.528387	0.123	0.671	-0.443	0.688	0.915785	0.15	0.623	-0.447	0.746	0.847522	0.0704	0.00474	0.0215	0.119	0.107835	-0.342	0.44	-1.212	0.527	0.809839	-0.0993	0.83	-1.003	0.805	0.952059	-0.0852	0.761	-0.634	0.464	0.960164	-0.457	0.404	-1.53	0.617	0.830247	0.379	0.279	-0.307	1.066	0.599529	0.474	0.176	-0.212	1.16
OTU196898	0.881	0.26	-0.652	2.413	0.6552	0.599	0.144	-0.204	1.401	0.4914	-0.713	0.0767	-1.502	0.0765	0.358602	-0.0114	0.722	-0.0741	0.0513	0.902952	-0.0145	0.982	-1.279	1.25	1	0.135	0.858	-1.345	1.615	0.965049	0.367	0.368	-0.431	1.165	0.827878	1.188	0.196	-0.614	2.989	0.680815	-0.108	0.813	-1.004	0.788	0.934697	-0.934	0.0637	-1.921	0.0533
OTU196957	-0.339	0.089	-0.73	0.0516	0.469064	0.111	0.283	-0.0916	0.313	0.689812	0.305	0.00425	0.096	0.514	0.082875	0.00082	0.922	-0.0156	0.0172	0.98131	0.198	0.198	-0.103	0.5	0.642923	0.0391	0.818	-0.293	0.371	0.948255	0.00729	0.943	-0.194	0.208	0.993973	0.109	0.645	-0.354	0.572	0.919953	-0.316	0.00467	-0.534	-0.097	0.06538	-0.00664	0.959	-0.258	0.244
OTU197004	-0.207	0.291	-0.592	0.178	0.680757	0.0142	0.898	-0.203	0.231	1	0.0174	0.882	-0.213	0.248	0.968958	0.0152	0.128	-0.00437	0.0347	0.492545	0.265	0.143	-0.0898	0.619	0.5577	-0.389	0.0238	-0.726	-0.0516	0.316946	-0.0377	0.733	-0.254	0.179	0.946142	-0.0371	0.875	-0.5	0.426	0.971037	0.0878	0.506	-0.171	0.347	0.763193	-0.0421	0.758	-0.31	0.226
OTU197233	-0.186	0.344	-0.571	0.199	0.696293	0.0822	0.46	-0.136	0.3	0.828911	0.198	0.0869	-0.0288	0.425	0.373302	-0.00665	0.476	-0.0249	0.0116	0.772154	-0.421	0.0203	-0.776	-0.0655	0.228429	-0.06	0.71	-0.376	0.256	0.918626	0.0137	0.9	-0.198	0.226	0.979109	-0.109	0.598	-0.515	0.296	0.904033	0.19	0.144	-0.0649	0.446	0.417361	-0.146	0.284	-0.414	0.121
OTU197274	0.113	0.332	-0.115	0.341	0.695842	0.0629	0.323	-0.0618	0.188	0.734825	0.064	0.338	-0.0669	0.195	0.627714	0.00821	0.112	-0.00192	0.0183	0.463273	-0.0766	0.453	-0.277	0.123	0.811049	9.61e-05	0.999	-0.192	0.192	1	0.00275	0.965	-0.121	0.126	1	-0.0743	0.582	-0.339	0.19	0.899746	-0.0387	0.596	-0.182	0.104	0.81354	0.0352	0.653	-0.118	0.189
OTU197334	-0.216	0.232	-0.57	0.138	0.630209	0.0187	0.855	-0.182	0.219	0.99674	-0.00402	0.97	-0.214	0.206	1	0.0118	0.198	-0.00615	0.0298	0.59027	0.0805	0.614	-0.232	0.393	0.891285	-0.371	0.0233	-0.691	-0.0506	0.316946	-0.0152	0.881	-0.215	0.185	0.969205	-0.179	0.413	-0.609	0.25	0.832096	0.0357	0.765	-0.199	0.27	0.911987	-0.0925	0.476	-0.347	0.162
OTU197364	-0.185	0.339	-0.565	0.195	0.695842	-0.023	0.833	-0.237	0.191	0.994245	-0.00451	0.969	-0.234	0.225	1	0.0157	0.117	-0.00393	0.0352	0.469721	0.241	0.175	-0.107	0.588	0.624	-0.222	0.198	-0.561	0.116	0.587543	0.0933	0.392	-0.12	0.307	0.829581	-0.0149	0.949	-0.467	0.438	0.988844	0.0472	0.722	-0.213	0.308	0.881906	0.0642	0.635	-0.201	0.329
OTU197397	0.207	0.423	-0.3	0.713	0.739629	-0.0532	0.684	-0.309	0.203	0.915785	-0.0468	0.731	-0.314	0.22	0.9132	0.0097	0.387	-0.0123	0.0317	0.731149	0.0693	0.707	-0.292	0.431	0.910417	0.0489	0.826	-0.388	0.486	0.951468	0.223	0.0864	-0.0319	0.477	0.511948	-0.214	0.477	-0.804	0.376	0.86228	-0.0295	0.851	-0.337	0.278	0.942789	-0.263	0.0948	-0.572	0.0456
OTU197499	-0.238	0.476	-0.89	0.415	0.759379	0.271	0.105	-0.0565	0.598	0.437634	-0.0998	0.571	-0.445	0.245	0.809782	0.025	0.0239	0.00332	0.0468	0.22386	0.796	0.00321	0.267	1.326	0.0701064	-0.37	0.117	-0.834	0.0932	0.495209	-0.0762	0.639	-0.395	0.242	0.943212	0.528	0.24	-0.353	1.408	0.716066	-0.401	0.0169	-0.73	-0.0721	0.13373	0.0891	0.667	-0.317	0.495
OTU197539	0.399	0.199	-0.21	1.008	0.595636	-0.115	0.501	-0.451	0.22	0.862374	-0.0275	0.88	-0.383	0.328	0.96871	0.0296	0.0421	0.00106	0.0582	0.303174	0.136	0.645	-0.445	0.717	0.893833	-0.302	0.227	-0.793	0.188	0.613574	-0.0243	0.884	-0.352	0.304	0.969205	0.341	0.339	-0.358	1.039	0.79481	-0.22	0.299	-0.634	0.195	0.618386	-0.227	0.296	-0.652	0.199
OTU197761	0.171	0.313	-0.161	0.502	0.686337	0.247	0.0113	0.0559	0.439	0.186964	-0.332	0.00144	-0.537	-0.128	0.052416	0.00836	0.322	-0.00819	0.0249	0.683558	0.0577	0.714	-0.251	0.367	0.910417	0.101	0.493	-0.188	0.391	0.81817	-0.0293	0.76	-0.218	0.159	0.960164	-0.153	0.501	-0.599	0.293	0.86228	0.0243	0.827	-0.193	0.242	0.936809	-0.185	0.117	-0.416	0.046
OTU197864	-0.235	0.321	-0.698	0.229	0.692173	-0.102	0.457	-0.371	0.167	0.82804	0.0505	0.722	-0.228	0.329	0.9132	0.0316	0.0125	0.00682	0.0564	0.1703	0.328	0.124	-0.0904	0.746	0.505254	-0.399	0.0897	-0.861	0.0619	0.430574	0.0411	0.762	-0.225	0.307	0.960164	0.000961	0.997	-0.566	0.568	1	-0.193	0.201	-0.49	0.103	0.489938	0.0828	0.598	-0.225	0.39
OTU197930	-0.532	0.45	-1.914	0.85	0.750142	-0.59	0.0534	-1.189	0.00877	0.362519	-0.015	0.953	-0.509	0.479	1	0.0243	0.274	-0.0192	0.0678	0.653293	0.406	0.413	-0.566	1.378	0.792458	-0.0913	0.883	-1.307	1.124	0.969205	-0.293	0.284	-0.828	0.243	0.791143	-0.573	0.288	-1.629	0.483	0.7748	-0.0882	0.775	-0.693	0.516	0.915045	-0.395	0.216	-1.02	0.23
OTU197988	0.0941	0.836	-0.799	0.987	0.937598	0.212	0.384	-0.265	0.689	0.765587	-0.252	0.3	-0.729	0.224	0.595636	0.00598	0.775	-0.035	0.047	0.925464	-0.27	0.572	-1.206	0.666	0.87179	0.571	0.147	-0.201	1.344	0.517819	0.0906	0.718	-0.401	0.582	0.946142	-0.162	0.734	-1.092	0.769	0.927694	-0.723	0.0106	-1.278	-0.168	0.0980949	-1.043	0.0019	-1.701	-0.385
OTU198071	-0.111	0.546	-0.473	0.25	0.811581	-0.0405	0.7	-0.247	0.166	0.918214	-0.0339	0.761	-0.253	0.185	0.9132	0.0161	0.0944	-0.00277	0.035	0.419044	0.133	0.435	-0.2	0.465	0.809839	-0.252	0.128	-0.576	0.0721	0.510131	-0.0461	0.663	-0.253	0.161	0.943212	-0.198	0.362	-0.623	0.228	0.810049	0.0757	0.551	-0.173	0.324	0.79822	-0.102	0.448	-0.364	0.161
OTU198183	-0.283	0.137	-0.655	0.0897	0.512342	-0.0738	0.483	-0.28	0.132	0.850703	-0.0619	0.57	-0.275	0.151	0.809782	0.0171	0.0718	-0.00151	0.0357	0.359659	0.191	0.263	-0.144	0.526	0.671019	-0.36	0.0308	-0.686	-0.0332	0.3234	0.046	0.662	-0.16	0.252	0.943212	-0.143	0.508	-0.568	0.281	0.86228	-0.145	0.241	-0.389	0.0978	0.552882	0.00547	0.966	-0.248	0.259
OTU198422	0.169	0.36	-0.193	0.53	0.696293	-0.17	0.101	-0.374	0.0333	0.437634	-0.129	0.24	-0.344	0.0863	0.543734	0.0123	0.175	-0.00547	0.0301	0.565271	0.0196	0.905	-0.304	0.343	0.9828	-0.247	0.128	-0.565	0.0713	0.510131	-0.0119	0.909	-0.217	0.193	0.98475	-0.238	0.263	-0.654	0.179	0.740196	-0.0711	0.553	-0.306	0.164	0.79822	-0.0594	0.651	-0.317	0.198
OTU198587	0.0797	0.813	-0.581	0.741	0.937598	0.257	0.126	-0.0722	0.586	0.468	-0.239	0.22	-0.62	0.142	0.511297	0.0278	0.037	0.00167	0.0539	0.2886	1.223	9.57e-05	0.609	1.837	0.0126672	-0.393	0.124	-0.893	0.108	0.505556	-0.0773	0.649	-0.411	0.256	0.943212	0.734	0.111	-0.168	1.636	0.586822	-0.727	3.51e-05	-1.071	-0.382	0.00191646	0.0636	0.755	-0.335	0.462
OTU198740	1.04	0.0203	0.162	1.919	0.2262	0.758	0.00408	0.241	1.276	0.117246	-0.674	0.00749	-1.168	-0.18	0.110528	-0.0168	0.334	-0.0509	0.0173	0.693399	-0.266	0.481	-1.007	0.474	0.823279	-0.373	0.339	-1.138	0.392	0.730116	0.0979	0.681	-0.369	0.565	0.943212	-0.343	0.49	-1.316	0.631	0.86228	0.272	0.419	-0.387	0.93	0.701761	-0.695	0.0184	-1.274	-0.117
OTU198786	-0.325	0.0663	-0.672	0.0219	0.411361	0.156	0.122	-0.0418	0.354	0.466924	-0.154	0.145	-0.362	0.0534	0.437403	0.0243	0.00228	0.00871	0.04	0.083356	-0.139	0.405	-0.465	0.188	0.792458	0.102	0.474	-0.177	0.381	0.800463	-0.0232	0.82	-0.223	0.177	0.968527	-0.1	0.618	-0.494	0.294	0.906594	-0.243	0.0355	-0.469	-0.0165	0.206331	0.269	0.0279	0.0291	0.508
OTU198869	0.118	0.769	-0.673	0.91	0.929387	0.106	0.614	-0.306	0.518	0.90852	-0.774	0.000443	-1.206	-0.342	0.0328965	0.013	0.513	-0.0261	0.0521	0.795733	-0.176	0.604	-0.844	0.491	0.891285	0.662	0.059	-0.0253	1.349	0.37523	-0.0427	0.847	-0.476	0.391	0.968527	-0.685	0.119	-1.544	0.175	0.587644	-0.0693	0.784	-0.564	0.425	0.915045	0.151	0.575	-0.377	0.678
OTU198909	-2.277	0.000478	-3.554	-0.999	0.0260988	0.304	0.328	-0.305	0.912	0.736008	-0.0956	0.764	-0.72	0.529	0.914789	0.0326	0.241	-0.022	0.0872	0.632748	1.509	0.000895	0.619	2.399	0.034905	0.515	0.247	-0.357	1.387	0.635299	-0.497	0.0892	-1.071	0.0762	0.512665	-0.931	0.18	-2.291	0.429	0.680815	-0.114	0.713	-0.721	0.493	0.881906	0.453	0.198	-0.237	1.144
OTU199145	-0.268	0.0992	-0.587	0.0506	0.478947	0.103	0.239	-0.0683	0.274	0.633466	-0.0604	0.501	-0.236	0.116	0.75985	-0.013	0.0698	-0.0271	0.00105	0.359536	0.228	0.1	-0.0438	0.499	0.448341	0.163	0.223	-0.0994	0.426	0.613574	0.0861	0.312	-0.0809	0.253	0.804632	-0.0452	0.809	-0.411	0.32	0.962	0.094	0.348	-0.102	0.29	0.65	0.102	0.323	-0.1	0.304
OTU1992	-0.269	0.573	-1.203	0.665	0.824747	-0.0503	0.846	-0.557	0.456	0.99674	0.00814	0.973	-0.468	0.484	1	-0.0182	0.38	-0.0588	0.0224	0.725455	-0.322	0.453	-1.164	0.519	0.811049	-0.805	0.0542	-1.625	0.0146	0.36737	0.208	0.408	-0.285	0.702	0.843818	-0.389	0.543	-1.643	0.865	0.878769	-0.057	0.827	-0.567	0.453	0.936809	-0.153	0.617	-0.755	0.448
OTU199293	-0.246	0.108	-0.545	0.0537	0.489667	0.151	0.0705	-0.0126	0.315	0.38493	-0.151	0.077	-0.318	0.0164	0.358602	0.0004	0.953	-0.0129	0.0137	0.99112	0.243	0.0664	-0.0164	0.502	0.373757	0.0242	0.847	-0.222	0.271	0.957478	0.0438	0.586	-0.114	0.201	0.938873	-0.0793	0.651	-0.423	0.264	0.921287	0.0842	0.377	-0.103	0.271	0.667922	0.133	0.182	-0.0622	0.327
OTU199430	-0.422	0.0318	-0.807	-0.0367	0.31005	0.166	0.108	-0.0363	0.368	0.44006	-0.271	0.00849	-0.473	-0.0692	0.115888	0.00824	0.319	-0.00798	0.0245	0.683558	0.377	0.0168	0.0681	0.687	0.20384	-0.0416	0.79	-0.348	0.265	0.939215	0.0351	0.726	-0.161	0.231	0.946142	-0.171	0.406	-0.573	0.232	0.830247	-0.118	0.315	-0.347	0.112	0.623152	0.0533	0.658	-0.183	0.289
OTU199534	0.355	0.515	-0.712	1.422	0.783259	0.0311	0.914	-0.536	0.598	1	-0.116	0.704	-0.713	0.481	0.908727	-0.0309	0.0924	-0.067	0.00509	0.419044	0.0717	0.879	-0.852	0.995	0.973497	0.182	0.603	-0.502	0.865	0.882676	0.245	0.332	-0.249	0.739	0.804632	0.269	0.642	-0.866	1.404	0.919953	-0.257	0.389	-0.84	0.327	0.676	-0.267	0.418	-0.914	0.38
OTU199761	-0.497	0.00118	-0.798	-0.197	0.04602	0.132	0.102	-0.0264	0.291	0.437634	-0.0136	0.87	-0.177	0.149	0.966852	-0.00294	0.657	-0.0159	0.01	0.872803	0.223	0.0796	-0.0263	0.471	0.395105	0.201	0.0977	-0.0369	0.439	0.452069	0.126	0.11	-0.0288	0.282	0.566222	-0.216	0.207	-0.552	0.12	0.689159	-0.0564	0.545	-0.239	0.126	0.79822	0.0999	0.294	-0.0867	0.287
OTU2037235	-0.316	0.261	-0.866	0.235	0.6552	-0.371	0.0165	-0.674	-0.0677	0.223727	-0.507	0.00194	-0.828	-0.186	0.0557495	0.00538	0.695	-0.0216	0.0323	0.892182	-0.859	0.000418	-1.336	-0.382	0.0285285	0.47	0.0641	-0.0275	0.968	0.37523	0.904	4.6e-09	0.602	1.207	2.5116e-06	-1.102	0.000661	-1.736	-0.468	0.0902265	-0.442	0.0198	-0.815	-0.0703	0.144144	0.185	0.327	-0.185	0.554
OTU2056702	1.649	0.000807	0.684	2.613	0.033894	0.346	0.172	-0.15	0.842	0.530576	-0.257	0.351	-0.798	0.284	0.640326	0.00956	0.633	-0.0296	0.0488	0.868947	-0.21	0.686	-1.23	0.809	0.910417	-0.888	0.0448	-1.756	-0.0205	0.359718	-0.0945	0.729	-0.63	0.441	0.946142	0.286	0.596	-0.771	1.343	0.904033	-0.881	0.00274	-1.458	-0.305	0.0453345	0.411	0.248	-0.287	1.109
OTU206574	-0.769	3.9e-06	-1.096	-0.443	0.0007098	0.0442	0.635	-0.138	0.227	0.915268	0.0141	0.89	-0.186	0.215	0.969096	-0.00985	0.221	-0.0256	0.00591	0.631759	-0.181	0.235	-0.481	0.118	0.664206	0.0412	0.777	-0.244	0.327	0.939215	0.137	0.152	-0.0503	0.323	0.632864	-0.311	0.141	-0.726	0.103	0.620855	-0.0821	0.458	-0.299	0.134	0.730116	0.023	0.849	-0.213	0.259
OTU208539	-0.0579	0.836	-0.607	0.492	0.937598	0.0485	0.734	-0.231	0.328	0.923807	-0.0193	0.903	-0.328	0.29	0.980195	-0.0019	0.858	-0.0227	0.0189	0.960739	0.0796	0.726	-0.366	0.525	0.910417	-0.373	0.0646	-0.769	0.0226	0.37523	0.26	0.0626	-0.0137	0.534	0.432653	0.636	0.0126	0.137	1.136	0.242876	-0.258	0.146	-0.607	0.0904	0.417361	0.195	0.275	-0.155	0.544
OTU208739	-0.353	0.0283	-0.669	-0.0375	0.29715	0.0532	0.534	-0.115	0.221	0.883527	-0.0242	0.787	-0.199	0.151	0.925622	-0.00932	0.198	-0.0235	0.00486	0.59027	0.209	0.116	-0.0519	0.47	0.4872	0.0481	0.702	-0.198	0.295	0.918626	0.11	0.195	-0.0563	0.276	0.705099	-0.352	0.0538	-0.71	0.00573	0.497878	-0.018	0.852	-0.207	0.171	0.942789	0.115	0.25	-0.0806	0.31
OTU210262	-0.24	0.406	-0.807	0.327	0.726807	-0.413	0.0234	-0.771	-0.0559	0.269587	-0.216	0.261	-0.592	0.161	0.567667	0.000609	0.967	-0.0284	0.0296	0.996602	-0.146	0.617	-0.717	0.426	0.891285	0.646	0.0108	0.149	1.143	0.2548	-0.155	0.39	-0.508	0.198	0.829581	-0.639	0.0738	-1.34	0.0615	0.531632	0.263	0.205	-0.143	0.668	0.493084	0.063	0.778	-0.375	0.501
OTU2119418	-0.0891	0.866	-1.125	0.947	0.954952	-0.402	0.16	-0.963	0.158	0.510877	-0.639	0.0274	-1.206	-0.0712	0.21372	0.0571	0.0273	0.00639	0.108	0.240416	-0.972	0.0248	-1.821	-0.123	0.246196	-1.132	0.0145	-2.04	-0.224	0.255387	1.294	9.1e-07	0.777	1.81	0.00024843	-0.447	0.422	-1.538	0.644	0.836804	1.826	1.72e-08	1.191	2.461	9.3912e-06	-0.328	0.335	-0.994	0.339
OTU211947	-0.821	0.0651	-1.694	0.0514	0.411361	-0.288	0.224	-0.753	0.177	0.605465	0.161	0.511	-0.32	0.643	0.76262	0.0136	0.464	-0.0227	0.0499	0.772154	0.955	0.013	0.201	1.708	0.17745	0.379	0.342	-0.403	1.16	0.730116	-0.527	0.0292	-1.001	-0.0535	0.34154	0.0386	0.945	-1.069	1.146	0.988646	0.697	0.00764	0.185	1.209	0.0851314	-0.423	0.152	-1.001	0.156
OTU2123717	-0.375	0.184	-0.927	0.178	0.57408	0.134	0.342	-0.142	0.41	0.738071	0.0391	0.798	-0.26	0.339	0.929015	-0.0225	0.0673	-0.0466	0.0016	0.35828	0.0491	0.837	-0.417	0.515	0.957213	-0.28	0.235	-0.741	0.182	0.619855	0.1	0.479	-0.178	0.378	0.884772	0.174	0.582	-0.444	0.792	0.899746	0.14	0.401	-0.187	0.467	0.684206	0.0283	0.869	-0.308	0.364
OTU2132002	-0.349	0.213	-0.898	0.2	0.604203	0.17	0.283	-0.141	0.481	0.689812	0.034	0.826	-0.268	0.336	0.945484	-0.0228	0.0422	-0.0449	-0.000805	0.303174	0.0166	0.944	-0.451	0.484	0.995464	0.311	0.176	-0.14	0.762	0.542915	0.0808	0.599	-0.22	0.382	0.938873	-0.374	0.219	-0.971	0.223	0.706034	0.472	0.00671	0.131	0.813	0.0772363	-0.147	0.421	-0.504	0.211
OTU213394	0.638	0.139	-0.207	1.483	0.512797	0.654	0.00596	0.188	1.121	0.131235	0.19	0.479	-0.335	0.715	0.744545	0.0141	0.517	-0.0285	0.0567	0.796699	-0.0372	0.925	-0.808	0.734	0.987492	0.0979	0.789	-0.619	0.815	0.939215	0.0934	0.702	-0.384	0.571	0.943212	-0.0458	0.924	-0.987	0.895	0.988646	0.565	0.0694	-0.0447	1.175	0.289672	-0.561	0.0925	-1.214	0.0926
OTU2157225	-0.666	0.102	-1.464	0.131	0.484278	0.0837	0.681	-0.316	0.483	0.915785	-0.104	0.619	-0.515	0.306	0.844935	0.0147	0.389	-0.0187	0.0481	0.731753	0.0199	0.957	-0.709	0.748	0.995464	-0.404	0.227	-1.061	0.252	0.613574	0.0619	0.76	-0.335	0.459	0.960164	0.0558	0.906	-0.875	0.987	0.986498	-0.244	0.261	-0.67	0.182	0.576947	0.0487	0.853	-0.466	0.564
OTU216111	0.112	0.709	-0.478	0.702	0.898176	0.0772	0.635	-0.242	0.396	0.915268	0.418	0.0218	0.0608	0.776	0.191981	0.0303	0.0265	0.00354	0.0571	0.237197	0.48	0.0596	-0.0195	0.98	0.369791	-0.377	0.102	-0.829	0.0748	0.462339	0.0759	0.636	-0.238	0.39	0.943212	0.21	0.495	-0.393	0.812	0.86228	-0.0675	0.716	-0.43	0.295	0.881906	-0.0573	0.773	-0.447	0.332
OTU2210028	-0.215	0.332	-0.649	0.22	0.695842	-0.0282	0.842	-0.305	0.249	0.99674	-0.257	0.0724	-0.538	0.0234	0.349153	0.0202	0.0744	-0.00199	0.0424	0.366951	0.305	0.174	-0.134	0.744	0.624	-0.196	0.33	-0.59	0.198	0.730116	0.173	0.225	-0.106	0.451	0.752337	0.0813	0.784	-0.499	0.662	0.953372	-0.28	0.0567	-0.569	0.00804	0.261529	-0.0405	0.805	-0.362	0.281
OTU22371	-0.702	0.0742	-1.474	0.0686	0.435626	0.275	0.188	-0.134	0.683	0.554854	0.33	0.0973	-0.0601	0.721	0.378275	-0.0432	0.00867	-0.0754	-0.0109	0.143449	-0.412	0.16	-0.987	0.162	0.602483	-0.128	0.673	-0.721	0.466	0.918626	-0.00437	0.983	-0.413	0.404	1	0.382	0.345	-0.411	1.175	0.79481	-0.0252	0.925	-0.552	0.502	0.968811	-0.125	0.614	-0.61	0.36
OTU2250985	0.0148	0.969	-0.746	0.776	0.9945	0.295	0.149	-0.106	0.697	0.496364	0.141	0.526	-0.295	0.576	0.772032	-0.0218	0.228	-0.0572	0.0136	0.632748	0.333	0.332	-0.34	1.005	0.745975	-0.195	0.557	-0.847	0.456	0.854275	0.41	0.0493	0.00124	0.819	0.388184	-0.499	0.295	-1.433	0.435	0.7748	-0.343	0.114	-0.769	0.0825	0.3705	-0.0112	0.963	-0.491	0.468
OTU2272791	-0.293	0.446	-1.046	0.46	0.750142	0.061	0.758	-0.328	0.45	0.945905	-0.219	0.298	-0.632	0.194	0.595636	0.00245	0.885	-0.0307	0.0356	0.969451	0.168	0.63	-0.516	0.853	0.891285	-0.472	0.142	-1.103	0.158	0.517819	0.153	0.44	-0.236	0.542	0.866137	-0.303	0.502	-1.188	0.581	0.86228	-0.385	0.08	-0.817	0.046	0.303124	-0.211	0.386	-0.688	0.266
OTU229348	-0.372	0.2	-0.94	0.197	0.595636	-0.397	0.0248	-0.743	-0.0502	0.276343	-0.232	0.221	-0.604	0.139	0.511297	-0.0133	0.323	-0.0396	0.0131	0.683558	-0.071	0.787	-0.585	0.443	0.931824	-0.00925	0.967	-0.453	0.434	0.999108	0.114	0.486	-0.206	0.433	0.884772	-0.0742	0.827	-0.738	0.59	0.967698	0.464	0.0186	0.0777	0.851	0.14211	0.234	0.251	-0.166	0.634
OTU2298935	0.0837	0.75	-0.432	0.599	0.924379	0.122	0.381	-0.151	0.396	0.765587	-0.0932	0.545	-0.395	0.208	0.788667	-0.0233	0.049	-0.0466	-986000	0.31668	0.0288	0.902	-0.431	0.488	0.9828	-0.27	0.224	-0.706	0.165	0.613574	0.158	0.258	-0.116	0.431	0.781293	0.135	0.653	-0.454	0.724	0.921287	0.0161	0.921	-0.304	0.336	0.96705	-0.253	0.148	-0.596	0.09
OTU230232	-0.28	0.0903	-0.603	0.0439	0.469064	-0.0424	0.643	-0.222	0.137	0.915785	0.122	0.205	-0.0668	0.31	0.497467	-0.019	0.0201	-0.035	-0.00297	0.207068	0.362	0.0119	0.0798	0.643	0.1708	-0.247	0.0686	-0.513	0.0189	0.37674	-0.00965	0.914	-0.185	0.166	0.984941	-0.541	0.0046	-0.915	-0.167	0.22425	0.346	0.00157	0.131	0.56	0.030615	0.132	0.241	-0.0889	0.354
OTU230578	0.359	0.0754	-0.0367	0.754	0.437962	0.0927	0.385	-0.117	0.302	0.765587	-0.197	0.0806	-0.418	0.024	0.360718	-0.000729	0.933	-0.0178	0.0164	0.98595	-0.583	0.000796	-0.924	-0.242	0.033432	-0.0617	0.701	-0.376	0.253	0.918626	0.0219	0.828	-0.175	0.219	0.968527	0.0787	0.736	-0.379	0.537	0.928074	-0.00633	0.96	-0.255	0.242	0.988981	-0.0591	0.663	-0.325	0.207
OTU2318497	-0.0442	0.895	-0.703	0.615	0.967077	0.0514	0.785	-0.318	0.42	0.958859	-0.178	0.369	-0.567	0.21	0.64892	0.00615	0.696	-0.0247	0.037	0.892182	-0.0473	0.879	-0.654	0.56	0.973497	-0.413	0.154	-0.981	0.155	0.532177	0.099	0.594	-0.265	0.463	0.938873	-0.235	0.544	-0.995	0.525	0.878769	-0.385	0.0694	-0.801	0.0306	0.289672	-0.0873	0.708	-0.543	0.369
OTU23652	1.077	0.135	-0.334	2.487	0.512342	0.146	0.672	-0.53	0.823	0.915785	0.828	0.0729	-0.0768	1.734	0.349153	0.0292	0.441	-0.0452	0.104	0.766133	0.289	0.733	-1.37	1.948	0.91374	-1.749	0.0017	-2.842	-0.656	0.103133	0.423	0.177	-0.19	1.036	0.679636	-1.533	0.0272	-2.894	-0.173	0.362224	-0.23	0.548	-0.981	0.521	0.79822	0.436	0.392	-0.563	1.435
OTU237444	0.396	0.571	-0.973	1.764	0.824747	0.522	0.254	-0.374	1.418	0.656745	-1.378	0.000965	-2.197	-0.56	0.042	-0.035	0.322	-0.104	0.0343	0.683558	-0.948	0.141	-2.209	0.314	0.5577	-0.193	0.742	-1.341	0.955	0.929202	0.873	0.0367	0.0541	1.692	0.378079	-0.132	0.872	-1.742	1.477	0.97079	-0.685	0.155	-1.628	0.258	0.429594	-0.217	0.664	-1.197	0.762
OTU2403301	0.325	0.46	-0.537	1.188	0.750142	0.247	0.349	-0.27	0.763	0.746484	-0.0461	0.86	-0.558	0.465	0.966852	0.00672	0.756	-0.0356	0.0491	0.918493	-1.132	0.00981	-1.992	-0.273	0.153036	0.426	0.247	-0.296	1.147	0.635299	-0.196	0.425	-0.677	0.285	0.850883	1.345	0.0244	0.173	2.517	0.33306	-0.0792	0.802	-0.698	0.54	0.925776	-0.333	0.264	-0.918	0.252
OTU2424737	0.579	0.363	-0.668	1.827	0.696293	0.521	0.121	-0.137	1.179	0.466924	-0.934	0.00419	-1.573	-0.295	0.082875	0.0683	0.0762	-0.00719	0.144	0.371475	-0.0606	0.894	-0.948	0.827	0.9828	-0.817	0.125	-1.862	0.228	0.505556	0.548	0.124	-0.151	1.247	0.593895	-0.779	0.281	-2.195	0.637	0.7748	0.541	0.109	-0.12	1.202	0.369652	-0.0391	0.93	-0.916	0.837
OTU2438203	0.322	0.484	-0.581	1.226	0.759379	0.02	0.937	-0.478	0.518	1	-0.574	0.0247	-1.074	-0.0732	0.204336	0.00789	0.7	-0.0323	0.0481	0.892182	0.314	0.455	-0.509	1.136	0.811049	0.0561	0.874	-0.637	0.749	0.969205	-0.114	0.651	-0.607	0.38	0.943212	-0.57	0.303	-1.657	0.516	0.776704	0.178	0.51	-0.352	0.708	0.767107	-0.422	0.154	-1.002	0.158
OTU2532909	0.879	0.0945	-0.151	1.909	0.469064	-0.0361	0.893	-0.562	0.49	1	-0.252	0.353	-0.783	0.28	0.640326	-0.024	0.282	-0.0677	0.0197	0.666545	0.275	0.535	-0.594	1.144	0.856628	-0.323	0.436	-1.137	0.491	0.787297	0.117	0.629	-0.359	0.593	0.943212	0.775	0.0755	-0.0797	1.631	0.5334	0.174	0.568	-0.422	0.769	0.803521	0.0948	0.735	-0.454	0.643
OTU2544615	-0.592	0.127	-1.353	0.168	0.502791	-0.411	0.054	-0.83	0.007	0.362519	-0.769	0.000945	-1.225	-0.313	0.042	0.0475	0.00122	0.0187	0.0763	0.05551	0.216	0.499	-0.409	0.84	0.835748	-0.208	0.52	-0.842	0.426	0.831772	0.248	0.262	-0.185	0.681	0.781705	-0.116	0.837	-1.218	0.987	0.97028	0.119	0.614	-0.344	0.583	0.825724	0.114	0.66	-0.394	0.622
OTU260414	-0.0972	0.773	-0.757	0.563	0.929387	-0.186	0.321	-0.554	0.181	0.733331	0.0415	0.815	-0.306	0.389	0.938797	-0.0201	0.195	-0.0504	0.0103	0.59027	0.115	0.703	-0.473	0.703	0.910417	-0.567	0.0484	-1.129	-0.00392	0.362005	0.39	0.032	0.0334	0.746	0.34944	0.372	0.338	-0.389	1.133	0.79481	-0.256	0.28	-0.722	0.209	0.599529	0.48	0.0399	0.022	0.938
OTU261240	-0.26	0.538	-1.088	0.568	0.807	0.197	0.372	-0.235	0.63	0.763579	0.284	0.258	-0.208	0.777	0.563472	0.0121	0.477	-0.0213	0.0456	0.772154	-0.888	0.0203	-1.637	-0.138	0.228429	-0.174	0.594	-0.812	0.465	0.874189	0.245	0.255	-0.177	0.667	0.777821	0.315	0.559	-0.743	1.374	0.889837	-0.275	0.313	-0.809	0.259	0.623152	-0.0649	0.831	-0.662	0.533
OTU261590	-1.32	0.00741	-2.286	-0.354	0.108769	-0.499	0.0519	-1.001	0.00416	0.362519	-0.539	0.0534	-1.086	0.00789	0.314097	-0.0144	0.542	-0.0609	0.032	0.81524	0.91	0.0383	0.0491	1.77	0.321081	0.176	0.688	-0.683	1.034	0.918626	0.0552	0.833	-0.458	0.569	0.968527	-0.00806	0.99	-1.285	1.269	1	-0.329	0.257	-0.899	0.24	0.57509	0.359	0.257	-0.262	0.98
OTU2654263	0.0355	0.933	-0.798	0.869	0.984486	-0.27	0.302	-0.783	0.243	0.716922	-0.123	0.64	-0.639	0.392	0.856471	0.0156	0.364	-0.0181	0.0493	0.7098	0.421	0.261	-0.314	1.157	0.671019	-0.633	0.0766	-1.334	0.0677	0.40215	0.205	0.389	-0.262	0.673	0.829581	-0.917	0.061	-1.877	0.0422	0.51402	0.0957	0.735	-0.459	0.65	0.8918	0.0496	0.865	-0.522	0.621
OTU265871	-0.362	0.138	-0.841	0.116	0.512571	0.0517	0.685	-0.198	0.302	0.915785	-0.455	0.000386	-0.707	-0.204	0.0328965	0.0242	0.0189	0.00399	0.0445	0.19845	0.268	0.185	-0.128	0.664	0.631312	-0.465	0.0267	-0.876	-0.0537	0.3198	0.166	0.192	-0.0834	0.415	0.69888	0.105	0.696	-0.425	0.635	0.924391	0.196	0.186	-0.0948	0.487	0.470167	-0.169	0.266	-0.467	0.129
OTU269937	-0.0386	0.904	-0.668	0.59	0.971622	-0.131	0.443	-0.467	0.204	0.817155	-0.0914	0.63	-0.463	0.28	0.849333	0.0139	0.354	-0.0154	0.0431	0.700304	-0.11	0.699	-0.668	0.447	0.910417	-0.158	0.539	-0.663	0.347	0.844814	0.145	0.389	-0.184	0.474	0.829581	-0.359	0.35	-1.112	0.394	0.799582	-0.262	0.176	-0.643	0.118	0.4576	-0.086	0.683	-0.499	0.327
OTU2699610	0.242	0.654	-0.814	1.297	0.861759	-0.252	0.423	-0.871	0.366	0.799163	-0.319	0.269	-0.885	0.247	0.571297	0.0181	0.481	-0.0322	0.0684	0.773367	-0.0966	0.846	-1.07	0.877	0.960324	-0.936	0.0411	-1.835	-0.0378	0.34692	-0.516	0.0743	-1.083	0.0508	0.477268	0.551	0.411	-0.762	1.865	0.831133	0.37	0.289	-0.314	1.054	0.609	0.0674	0.86	-0.682	0.817
OTU2700883	-0.112	0.567	-0.495	0.271	0.823356	0.12	0.271	-0.0935	0.333	0.675644	-0.0868	0.45	-0.312	0.138	0.726923	0.0131	0.171	-0.00563	0.0317	0.559078	-0.0277	0.872	-0.365	0.31	0.973497	0.0648	0.7	-0.264	0.394	0.918626	-0.0407	0.703	-0.25	0.169	0.943212	-0.48	0.0403	-0.939	-0.0213	0.460494	0.432	0.000582	0.186	0.679	0.0144442	-0.0941	0.468	-0.348	0.16
OTU271159	0.266	0.444	-0.415	0.946	0.750142	-0.0645	0.764	-0.486	0.357	0.945905	0.155	0.474	-0.269	0.58	0.744545	0.0339	0.0626	-0.00178	0.0697	0.351557	-0.839	0.00672	-1.445	-0.232	0.122304	-0.814	0.00496	-1.383	-0.246	0.137046	-0.192	0.327	-0.575	0.192	0.804632	-0.319	0.467	-1.179	0.541	0.86228	1.071	4.77e-06	0.612	1.53	0.000325553	-0.152	0.536	-0.636	0.331
OTU275237	0.244	0.124	-0.067	0.554	0.502791	-0.00745	0.933	-0.18	0.165	1	-0.183	0.0483	-0.365	-0.00133	0.29968	0.00451	0.545	-0.0101	0.0191	0.8175	-0.177	0.239	-0.471	0.117	0.665786	0.0659	0.627	-0.2	0.332	0.893969	0.0935	0.298	-0.0826	0.27	0.79658	-0.342	0.0845	-0.731	0.0466	0.563312	-0.0604	0.571	-0.27	0.149	0.803521	0.054	0.619	-0.159	0.267
OTU287790	1.2	0.0372	0.0709	2.329	0.325	0.225	0.465	-0.378	0.828	0.829706	0.0121	0.97	-0.622	0.646	1	-0.0294	0.225	-0.077	0.0181	0.632748	-1.122	0.0275	-2.121	-0.124	0.263421	-0.355	0.429	-1.234	0.525	0.785217	-0.783	0.0169	-1.426	-0.141	0.271394	-0.602	0.403	-2.013	0.809	0.830247	0.973	0.0159	0.182	1.764	0.127668	0.136	0.709	-0.58	0.852
OTU288651	0.402	0.151	-0.146	0.95	0.5285	-0.278	0.0642	-0.573	0.0164	0.38493	-0.4	0.0137	-0.718	-0.0821	0.14595	-0.031	0.0109	-0.0549	-0.00715	0.160849	0.297	0.244	-0.202	0.796	0.671019	-0.0482	0.836	-0.504	0.408	0.952935	-0.161	0.27	-0.448	0.125	0.783267	0.319	0.261	-0.237	0.874	0.738373	-0.171	0.356	-0.533	0.192	0.65156	-0.387	0.0425	-0.761	-0.0132
OTU28914	0.812	0.203	-0.439	2.063	0.595636	-0.559	0.09	-1.205	0.0871	0.436317	-0.351	0.333	-1.062	0.359	0.622403	-0.0332	0.18	-0.0816	0.0153	0.57096	-0.0639	0.908	-1.15	1.022	0.9828	-0.234	0.675	-1.326	0.859	0.918626	0.794	0.0204	0.123	1.465	0.27846	0.461	0.507	-0.901	1.822	0.86228	-0.723	0.0371	-1.403	-0.0433	0.210127	-0.9	0.0535	-1.814	0.0137
OTU289734	-0.0364	0.83	-0.368	0.295	0.937598	0.179	0.052	-0.00156	0.36	0.362519	-0.128	0.195	-0.321	0.0656	0.492917	-0.00742	0.371	-0.0237	0.00884	0.720875	0.0853	0.575	-0.213	0.383	0.87179	0.0622	0.676	-0.229	0.353	0.918626	-0.0371	0.691	-0.22	0.146	0.943212	-0.0568	0.78	-0.455	0.341	0.950625	0.21	0.0576	-0.00677	0.426	0.26208	-0.218	0.0538	-0.439	0.0036
OTU289867	0.473	0.158	-0.183	1.129	0.542566	0.495	0.00494	0.15	0.839	0.131235	-0.469	0.00727	-0.811	-0.127	0.110528	-0.0143	0.214	-0.0367	0.00823	0.621511	0.0572	0.861	-0.585	0.699	0.967296	-0.412	0.105	-0.911	0.0861	0.462339	0.192	0.244	-0.131	0.516	0.76128	-0.409	0.211	-1.051	0.232	0.689856	-0.597	0.0014	-0.963	-0.231	0.0294	0.156	0.444	-0.243	0.554
OTU290284	0.302	0.51	-0.597	1.201	0.777821	-0.0243	0.922	-0.509	0.461	1	0.0903	0.732	-0.426	0.606	0.9132	0.00739	0.701	-0.0304	0.0452	0.892182	-0.98	0.00818	-1.707	-0.254	0.138427	0.285	0.429	-0.422	0.993	0.785217	-0.356	0.139	-0.829	0.116	0.615888	-0.434	0.384	-1.411	0.543	0.822187	0.271	0.327	-0.27	0.811	0.626182	0.373	0.201	-0.199	0.945
OTU290548	0.00272	0.991	-0.457	0.462	1	-0.0685	0.59	-0.318	0.181	0.897326	0.211	0.118	-0.0533	0.476	0.405208	-0.0417	0.000363	-0.0646	-0.0188	0.034788	-0.389	0.0483	-0.776	-0.00295	0.351099	0.179	0.344	-0.192	0.55	0.730116	0.389	0.00241	0.138	0.64	0.08736	0.261	0.3	-0.233	0.755	0.776303	0.0589	0.712	-0.254	0.371	0.881906	-0.0968	0.531	-0.399	0.206
OTU291045	-0.717	0.217	-1.858	0.423	0.604203	0.487	0.104	-0.1	1.074	0.437634	0.913	0.00309	0.308	1.519	0.0733539	0.0503	0.129	-0.0146	0.115	0.492545	-0.574	0.277	-1.609	0.46	0.68373	-0.24	0.621	-1.193	0.712	0.893969	-0.332	0.319	-0.983	0.32	0.804632	0.222	0.769	-1.256	1.7	0.943537	0.777	0.0316	0.0687	1.486	0.193861	0.338	0.331	-0.344	1.021
OTU291266	0.515	0.0927	-0.0852	1.114	0.469064	-0.0291	0.858	-0.348	0.29	0.99674	-0.293	0.0906	-0.633	0.0464	0.373302	0.00186	0.878	-0.0219	0.0256	0.964563	-0.446	0.0842	-0.952	0.0601	0.403274	0.22	0.327	-0.22	0.661	0.728743	-0.191	0.219	-0.496	0.114	0.749478	-0.111	0.749	-0.792	0.569	0.937968	-0.129	0.487	-0.493	0.235	0.755403	-0.107	0.588	-0.492	0.279
OTU292057	-0.718	0.2	-1.816	0.38	0.595636	0.201	0.544	-0.447	0.848	0.894651	0.349	0.27	-0.271	0.969	0.571297	-0.0674	0.00519	-0.115	-0.0202	0.10899	-0.555	0.335	-1.684	0.574	0.749631	-0.611	0.221	-1.59	0.367	0.613574	0.461	0.155	-0.174	1.096	0.634978	-0.484	0.464	-1.779	0.811	0.86228	-0.339	0.368	-1.078	0.4	0.663129	0.545	0.151	-0.198	1.287
OTU292735	0.0865	0.638	-0.274	0.447	0.850961	0.168	0.0926	-0.0278	0.365	0.436349	-0.136	0.205	-0.347	0.0745	0.497467	-0.00604	0.504	-0.0238	0.0117	0.787111	-0.0165	0.921	-0.342	0.31	0.987492	0.119	0.458	-0.195	0.433	0.788858	0.106	0.295	-0.093	0.306	0.79658	-0.0673	0.76	-0.5	0.365	0.939514	0.228	0.059	-0.00863	0.465	0.266231	-0.233	0.0567	-0.473	0.00666
OTU292758	0.084	0.869	-0.915	1.083	0.954952	0.296	0.198	-0.155	0.746	0.578118	-0.255	0.289	-0.727	0.217	0.590989	-0.0203	0.322	-0.0604	0.0198	0.683558	-0.696	0.0866	-1.493	0.1	0.411162	0.463	0.164	-0.189	1.114	0.539422	0.153	0.469	-0.262	0.568	0.874714	-0.0234	0.964	-1.042	0.996	0.995162	-0.467	0.0863	-1	0.0666	0.318377	0.24	0.472	-0.414	0.895
OTU292921	1.352	0.004	0.431	2.272	0.091	0.111	0.682	-0.421	0.644	0.915785	-0.118	0.685	-0.691	0.454	0.899063	-0.00603	0.798	-0.0522	0.0401	0.930179	-0.549	0.179	-1.349	0.252	0.625987	-0.454	0.251	-1.23	0.321	0.637423	0.307	0.229	-0.193	0.807	0.752337	0.539	0.285	-0.45	1.529	0.7748	0.0983	0.752	-0.511	0.708	0.9036	-0.444	0.164	-1.069	0.181
OTU293511	-1.189	0.0388	-2.317	-0.061	0.331012	0.473	0.108	-0.104	1.05	0.44006	0.167	0.596	-0.45	0.785	0.823838	-0.0302	0.165	-0.0729	0.0125	0.549329	-0.14	0.76	-1.037	0.757	0.930765	-0.405	0.43	-1.412	0.601	0.785217	-0.374	0.178	-0.918	0.17	0.679636	-0.664	0.256	-1.811	0.482	0.73467	-0.0188	0.956	-0.688	0.651	0.987754	0.271	0.465	-0.456	0.997
OTU293843	0.531	0.181	-0.247	1.31	0.571103	0.0405	0.853	-0.388	0.469	0.99674	0.523	0.0298	0.0512	0.995	0.225983	-0.0276	0.159	-0.0661	0.0108	0.535889	0.0993	0.784	-0.61	0.809	0.931824	-0.748	0.0478	-1.489	-0.00722	0.362005	0.451	0.0513	-0.00246	0.905	0.388184	-0.00778	0.989	-1.138	1.123	1	0.0255	0.912	-0.428	0.479	0.961297	0.248	0.346	-0.268	0.765
OTU2943548	0.0336	0.887	-0.432	0.499	0.967077	-0.00935	0.94	-0.255	0.236	1	-0.0568	0.672	-0.319	0.206	0.88758	0.00112	0.914	-0.0193	0.0215	0.979588	-0.19	0.417	-0.648	0.268	0.792458	-0.0298	0.877	-0.408	0.348	0.969205	-0.0473	0.691	-0.281	0.186	0.943212	-0.17	0.507	-0.674	0.333	0.86228	0.0792	0.59	-0.209	0.367	0.808737	-0.116	0.466	-0.427	0.195
OTU294812	-0.639	0.345	-1.967	0.689	0.696293	0.758	0.0562	-0.02	1.536	0.362519	0.537	0.193	-0.272	1.347	0.49267	0.012	0.65	-0.0399	0.0639	0.872803	-1.055	0.091	-2.278	0.168	0.421068	0.328	0.507	-0.641	1.298	0.824671	0.316	0.362	-0.362	0.994	0.826996	-0.624	0.362	-1.966	0.717	0.810049	-0.00313	0.994	-0.881	0.875	1	0.0163	0.973	-0.942	0.975
OTU295485	-0.79	0.00496	-1.341	-0.239	0.09464	-0.00542	0.969	-0.283	0.272	1	-0.162	0.276	-0.455	0.13	0.57726	0.01	0.449	-0.0159	0.036	0.768822	0.346	0.164	-0.141	0.833	0.612857	0.224	0.368	-0.263	0.71	0.749731	-0.426	0.00441	-0.719	-0.133	0.126729	-1.239	8.06e-05	-1.855	-0.623	0.020384	-0.376	0.0333	-0.723	-0.0297	0.20202	0.258	0.15	-0.0933	0.609
OTU296082	0.148	0.728	-0.685	0.981	0.91167	-0.0333	0.871	-0.436	0.37	0.999088	-0.0685	0.746	-0.484	0.347	0.9132	-0.022	0.226	-0.0576	0.0136	0.632748	0.0108	0.975	-0.671	0.693	1	0.126	0.695	-0.503	0.755	0.918626	-0.0431	0.832	-0.442	0.356	0.968527	-0.201	0.658	-1.092	0.69	0.923162	0.0634	0.785	-0.392	0.519	0.915045	0.00107	0.997	-0.521	0.523
OTU297414	-0.0811	0.772	-0.63	0.468	0.929387	-0.013	0.935	-0.325	0.299	1	-0.0841	0.624	-0.42	0.252	0.847522	0.00439	0.75	-0.0226	0.0314	0.918161	0.0966	0.686	-0.372	0.565	0.910417	-0.195	0.379	-0.631	0.24	0.76	-0.147	0.336	-0.448	0.153	0.804632	-0.601	0.0721	-1.256	0.0541	0.531632	0.0771	0.679	-0.287	0.442	0.872315	-0.208	0.288	-0.591	0.175
OTU297641	-0.598	0.196	-1.503	0.308	0.595636	-0.179	0.526	-0.733	0.375	0.877262	-0.051	0.855	-0.597	0.495	0.965653	0.0179	0.426	-0.0261	0.0618	0.761902	1.254	0.0032	0.42	2.088	0.0701064	-0.13	0.766	-0.986	0.726	0.939215	-0.12	0.641	-0.623	0.383	0.943212	-0.619	0.195	-1.555	0.316	0.680815	0.734	0.03	0.0709	1.397	0.188276	0.647	0.0343	0.0479	1.246
OTU298451	-0.185	0.501	-0.724	0.354	0.774918	-0.232	0.104	-0.513	0.0481	0.437634	0.109	0.5	-0.207	0.425	0.75985	0.0103	0.419	-0.0147	0.0353	0.75973	-0.00212	0.993	-0.444	0.44	1	-0.348	0.131	-0.799	0.104	0.5109	0.116	0.406	-0.158	0.39	0.842875	-0.707	0.0207	-1.305	-0.108	0.297426	-0.626	4.49e-05	-0.927	-0.325	0.00222867	0.0063	0.973	-0.362	0.375
OTU299302	-0.32	0.202	-0.812	0.172	0.595636	0.352	0.0118	0.078	0.627	0.189494	0.446	0.0016	0.169	0.724	0.0542788	-0.0616	3.86e-07	-0.0854	-0.0378	0.000210756	0.15	0.477	-0.264	0.564	0.821584	0.386	0.0508	-0.00142	0.773	0.36737	0.11	0.431	-0.164	0.383	0.855731	-0.159	0.601	-0.757	0.438	0.904033	0.237	0.138	-0.0757	0.55	0.411738	-0.213	0.212	-0.548	0.121
OTU299441	1.216	0.00572	0.354	2.078	0.09464	0.376	0.134	-0.115	0.867	0.472026	-0.0988	0.7	-0.601	0.403	0.908727	-0.00439	0.803	-0.039	0.0302	0.932847	0.31	0.48	-0.551	1.172	0.823279	-0.0431	0.891	-0.657	0.571	0.97103	0.0428	0.846	-0.389	0.475	0.968527	-0.194	0.702	-1.184	0.797	0.924391	0.104	0.701	-0.428	0.636	0.881906	0.369	0.207	-0.204	0.943
OTU299770	0.644	0.0449	0.0148	1.273	0.35022	-0.107	0.53	-0.439	0.226	0.879574	-0.176	0.344	-0.541	0.189	0.634541	0.00781	0.606	-0.0218	0.0375	0.852773	0.133	0.644	-0.431	0.697	0.893833	0.273	0.343	-0.292	0.839	0.730116	-0.0155	0.927	-0.35	0.318	0.988559	-0.285	0.443	-1.012	0.443	0.847636	0.0266	0.894	-0.364	0.417	0.953367	0.096	0.666	-0.339	0.531
OTU299858	-0.0552	0.821	-0.533	0.422	0.937598	0.0848	0.477	-0.149	0.318	0.842854	-0.144	0.235	-0.381	0.0936	0.536862	-0.0174	0.049	-0.0347	-761000	0.31668	-0.0858	0.658	-0.466	0.294	0.89593	-0.0255	0.893	-0.398	0.347	0.971271	0.0534	0.645	-0.174	0.28	0.943212	-0.607	0.0326	-1.164	-0.0504	0.408313	0.249	0.0636	-0.014	0.512	0.277805	-0.0112	0.936	-0.286	0.263
OTU300618	-0.376	0.344	-1.153	0.402	0.696293	-0.0885	0.721	-0.574	0.397	0.922332	-0.228	0.347	-0.704	0.247	0.637919	-0.0332	0.0563	-0.0673	0.000886	0.330535	0.0789	0.845	-0.713	0.87	0.960324	0.629	0.0968	-0.113	1.372	0.452069	0.38	0.135	-0.118	0.879	0.613131	0.213	0.666	-0.755	1.18	0.923162	0.136	0.617	-0.397	0.668	0.82772	-0.0553	0.848	-0.619	0.509
OTU300628	-0.669	0.234	-1.771	0.433	0.632495	-0.135	0.55	-0.58	0.309	0.895314	0.0295	0.908	-0.468	0.527	0.981729	0.00909	0.573	-0.0225	0.0407	0.826923	0.198	0.607	-0.556	0.952	0.891285	0.148	0.652	-0.496	0.792	0.9128	-0.141	0.538	-0.589	0.307	0.927702	-0.35	0.384	-1.138	0.438	0.822187	0.242	0.434	-0.365	0.85	0.719727	-0.0423	0.883	-0.607	0.522
OTU300662	-0.695	0.0997	-1.522	0.132	0.478947	0.587	0.00912	0.146	1.028	0.1638	-0.366	0.128	-0.838	0.105	0.413538	-0.00322	0.863	-0.0399	0.0334	0.960739	-0.155	0.635	-0.796	0.485	0.891285	-0.729	0.0363	-1.411	-0.0467	0.34692	-0.255	0.3	-0.738	0.228	0.79658	0.442	0.416	-0.622	1.505	0.835059	-0.623	0.00641	-1.071	-0.175	0.0772363	0.278	0.34	-0.293	0.849
OTU300859	-0.192	0.47	-0.712	0.329	0.756991	0.189	0.14	-0.0622	0.441	0.483797	0.127	0.352	-0.14	0.394	0.640326	-0.00409	0.715	-0.026	0.0178	0.902952	-0.0249	0.911	-0.461	0.412	0.983016	-0.05	0.801	-0.438	0.338	0.945	-0.109	0.392	-0.358	0.14	0.829581	-0.0201	0.947	-0.613	0.572	0.988646	0.00574	0.97	-0.293	0.304	0.990134	-0.167	0.302	-0.484	0.15
OTU301253	-0.399	0.0061	-0.684	-0.114	0.0979588	0.0392	0.639	-0.125	0.203	0.915732	-0.192	0.0263	-0.361	-0.0226	0.211278	0.0209	0.00229	0.00748	0.0344	0.083356	-0.0108	0.935	-0.269	0.248	0.991282	-0.289	0.0174	-0.526	-0.0508	0.287891	-0.0453	0.578	-0.205	0.114	0.938873	-0.0737	0.674	-0.417	0.27	0.923162	-0.345	0.000181	-0.526	-0.165	0.00581329	0.0045	0.963	-0.186	0.195
OTU3014082	-0.193	0.434	-0.676	0.29	0.747521	0.235	0.0946	-0.0405	0.51	0.436349	-0.0544	0.714	-0.346	0.237	0.908727	0.00378	0.753	-0.0197	0.0273	0.918493	0.0596	0.788	-0.374	0.493	0.931824	0.00662	0.976	-0.432	0.445	1	0.125	0.373	-0.149	0.399	0.827878	0.00257	0.993	-0.577	0.582	1	-0.128	0.412	-0.434	0.178	0.694296	-0.00441	0.979	-0.336	0.327
OTU302049	0.0135	0.946	-0.376	0.403	0.987602	0.143	0.182	-0.067	0.354	0.549017	-0.102	0.377	-0.327	0.124	0.653467	-0.00808	0.405	-0.0271	0.0109	0.747061	0.0496	0.777	-0.294	0.393	0.931824	0.0742	0.663	-0.259	0.407	0.918626	0.0202	0.852	-0.192	0.232	0.968527	0.00478	0.984	-0.455	0.465	1	0.17	0.186	-0.0819	0.421	0.470167	-0.22	0.0976	-0.48	0.0403
OTU302158	-0.971	0.0178	-1.773	-0.168	0.215973	0.115	0.626	-0.349	0.579	0.915268	0.217	0.372	-0.26	0.695	0.64892	0.0143	0.536	-0.0309	0.0594	0.815198	-0.344	0.342	-1.053	0.366	0.754313	-0.755	0.0669	-1.563	0.0527	0.376571	-0.377	0.0963	-0.822	0.0673	0.531109	-0.816	0.11	-1.818	0.186	0.586822	-0.136	0.599	-0.641	0.37	0.815596	0.279	0.349	-0.305	0.864
OTU3028273	-1.063	0.145	-2.494	0.367	0.520855	-0.171	0.672	-0.962	0.62	0.915785	1.026	0.00649	0.287	1.764	0.110528	-0.0376	0.321	-0.112	0.0367	0.683558	0.577	0.463	-0.966	2.121	0.812855	0.605	0.403	-0.812	2.022	0.77239	0.662	0.108	-0.145	1.47	0.5616	0.948	0.22	-0.566	2.463	0.706034	0.0753	0.867	-0.803	0.953	0.943677	0.459	0.317	-0.441	1.359
OTU303320	0.545	0.135	-0.171	1.261	0.512342	-0.0151	0.935	-0.376	0.346	1	-0.23	0.246	-0.618	0.159	0.54822	0.00215	0.877	-0.0251	0.0294	0.964563	-0.476	0.141	-1.109	0.157	0.5577	0.319	0.256	-0.232	0.87	0.643679	-0.0362	0.836	-0.38	0.307	0.968527	-0.00454	0.993	-0.992	0.983	1	-0.39	0.0822	-0.83	0.0498	0.307405	-0.4	0.0713	-0.835	0.0347
OTU304639	-1.429	0.0785	-3.022	0.163	0.451168	-0.31	0.503	-1.216	0.597	0.862374	1.266	0.0035	0.416	2.115	0.07644	-0.0237	0.517	-0.0954	0.048	0.796699	-0.216	0.723	-1.412	0.98	0.910417	2.099	0.00431	0.658	3.54	0.137046	-1.32	0.00323	-2.199	-0.442	0.0979767	0.468	0.549	-1.065	2.001	0.882246	0.429	0.426	-0.627	1.486	0.709134	0.7	0.193	-0.354	1.755
OTU304779	0.593	0.281	-0.484	1.671	0.680696	0.351	0.201	-0.187	0.888	0.580667	-0.537	0.0676	-1.113	0.0389	0.349153	0.0414	0.0746	-0.00411	0.0868	0.366951	-0.386	0.431	-1.345	0.573	0.807781	-0.72	0.097	-1.571	0.13	0.452069	-0.667	0.0192	-1.225	-0.109	0.27846	0.0946	0.873	-1.067	1.256	0.97079	-0.9	0.00417	-1.516	-0.284	0.0599163	-0.0232	0.945	-0.677	0.631
OTU305141	1.276	0.0054	0.377	2.176	0.09464	-0.52	0.0441	-1.026	-0.0138	0.362519	0.0745	0.772	-0.43	0.579	0.919891	-0.0155	0.435	-0.0543	0.0234	0.766133	0.547	0.176	-0.246	1.339	0.624	-0.61	0.101	-1.34	0.12	0.462339	-0.00826	0.973	-0.488	0.471	1	-0.745	0.148	-1.755	0.265	0.635578	0.387	0.195	-0.198	0.972	0.481765	0.0256	0.93	-0.548	0.599
OTU305460	1.279	0.119	-0.331	2.888	0.492227	0.126	0.736	-0.605	0.857	0.923807	-0.842	0.0906	-1.817	0.133	0.373302	0.0294	0.258	-0.0216	0.0804	0.639882	0.282	0.633	-0.876	1.441	0.891285	1.08	0.0264	0.127	2.032	0.3198	0.53	0.153	-0.198	1.257	0.632864	-1.511	0.0152	-2.732	-0.291	0.251491	-0.0834	0.82	-0.803	0.636	0.934697	0.681	0.165	-0.281	1.643
OTU30622	0.277	0.574	-0.689	1.243	0.824747	-0.447	0.118	-1.007	0.113	0.4602	0.0755	0.805	-0.525	0.676	0.933185	0.0373	0.129	-0.0108	0.0854	0.492545	0.326	0.475	-0.567	1.219	0.820728	0.26	0.54	-0.572	1.092	0.844814	-0.0169	0.951	-0.557	0.523	0.996633	0.507	0.367	-0.595	1.608	0.814561	0.528	0.127	-0.15	1.206	0.39624	0.0103	0.978	-0.722	0.743
OTU306412	-1.53	0.00435	-2.582	-0.479	0.09464	0.125	0.666	-0.442	0.691	0.915785	0.189	0.554	-0.437	0.814	0.796011	-0.049	0.0689	-0.102	0.0038	0.35828	0.158	0.745	-0.792	1.107	0.922381	-0.2	0.683	-1.156	0.757	0.918626	-0.468	0.0866	-1.004	0.0674	0.511948	-0.144	0.809	-1.312	1.023	0.962	-0.344	0.31	-1.01	0.321	0.622	0.727	0.0344	0.0534	1.401
OTU307238	-0.4	0.341	-1.225	0.424	0.696293	-0.142	0.507	-0.561	0.278	0.862374	-0.373	0.0915	-0.806	0.0603	0.373302	-0.00261	0.897	-0.0423	0.0371	0.973682	0.428	0.26	-0.317	1.173	0.671019	-0.051	0.89	-0.772	0.67	0.97103	0.347	0.0888	-0.0526	0.746	0.512665	-0.757	0.127	-1.73	0.216	0.587644	0.0565	0.817	-0.422	0.534	0.934697	-0.193	0.466	-0.711	0.326
OTU307302	-7.25e-10	1	-1.562	1.562	1	1.1e-10	1	-0.784	0.784	1	-1.3e-10	1	-0.945	0.945	1	0	1	-0.0807	0.0807	1	-7.19e-11	1	-1.373	1.373	1	-7.7e-11	1	-1.533	1.533	1	-4.59e-10	1	-0.811	0.811	1	2.11e-10	1	-2.061	2.061	1	-2.26e-10	1	-0.866	0.866	1	3.33e-10	1	-1.036	1.036
OTU308386	0.125	0.781	-0.758	1.007	0.929387	-0.0534	0.836	-0.558	0.452	0.994458	-0.394	0.119	-0.891	0.102	0.406087	0.00874	0.635	-0.0274	0.0448	0.868947	-0.193	0.6	-0.913	0.528	0.891285	0.283	0.436	-0.428	0.994	0.787297	-0.118	0.62	-0.582	0.347	0.943212	0.585	0.316	-0.559	1.73	0.794625	0.227	0.435	-0.343	0.797	0.719727	-0.458	0.0933	-0.994	0.077
OTU308544	0.0957	0.636	-0.3	0.492	0.850961	0.177	0.113	-0.0419	0.396	0.453662	-0.205	0.08	-0.435	0.0246	0.360718	0.00613	0.553	-0.0141	0.0264	0.820476	0.117	0.519	-0.238	0.471	0.843375	-0.0845	0.636	-0.435	0.266	0.897302	0.0474	0.676	-0.175	0.269	0.943212	-0.135	0.581	-0.613	0.344	0.899746	0.155	0.232	-0.0996	0.41	0.541333	-0.237	0.0794	-0.501	0.0277
OTU310354	-1.604	0.0109	-2.838	-0.369	0.1417	0.0177	0.955	-0.603	0.638	1	0.282	0.422	-0.407	0.971	0.70034	-0.0339	0.256	-0.0924	0.0246	0.639882	0.133	0.807	-0.933	1.198	0.933856	-0.159	0.783	-1.29	0.972	0.939215	-0.288	0.334	-0.872	0.296	0.804632	0.514	0.482	-0.919	1.947	0.86228	-0.346	0.358	-1.082	0.391	0.65156	0.374	0.342	-0.398	1.145
OTU311947	0.257	0.429	-0.38	0.893	0.741247	-0.25	0.221	-0.649	0.15	0.605465	-0.0446	0.836	-0.466	0.377	0.954075	-0.0442	0.00337	-0.0737	-0.0146	0.10166	0.175	0.541	-0.385	0.735	0.862776	0.00109	0.997	-0.51	0.512	1	-0.0773	0.661	-0.423	0.268	0.943212	0.381	0.362	-0.438	1.2	0.810049	-0.119	0.556	-0.518	0.279	0.79822	-0.0794	0.724	-0.52	0.362
OTU312882	-0.147	0.46	-0.538	0.244	0.750142	-0.016	0.888	-0.238	0.206	1	-0.352	0.00348	-0.588	-0.116	0.07644	-0.00742	0.427	-0.0257	0.0109	0.761902	0.0521	0.778	-0.311	0.415	0.931824	-0.0507	0.75	-0.363	0.262	0.932802	0.0513	0.639	-0.163	0.266	0.943212	0.0311	0.883	-0.385	0.447	0.977927	-0.234	0.0797	-0.495	0.0276	0.303124	0.211	0.129	-0.0616	0.483
OTU312969	-0.467	0.143	-1.093	0.158	0.517073	-0.492	0.0064	-0.846	-0.138	0.131235	0.604	0.00251	0.212	0.996	0.0632864	-0.0101	0.518	-0.0405	0.0204	0.796699	0.408	0.154	-0.153	0.969	0.583917	0.474	0.0853	-0.0659	1.015	0.419584	-0.334	0.059	-0.68	0.0126	0.42952	-0.692	0.0846	-1.478	0.0943	0.563312	-0.174	0.35	-0.54	0.191	0.65	-0.132	0.549	-0.563	0.299
OTU3134492	0.0243	0.926	-0.489	0.537	0.98174	0.21	0.126	-0.0587	0.478	0.468	-0.122	0.416	-0.416	0.172	0.692488	-0.0161	0.17	-0.0391	0.00691	0.559078	-0.199	0.383	-0.647	0.248	0.780291	-0.204	0.364	-0.644	0.236	0.747158	0.0537	0.695	-0.214	0.322	0.943212	-0.151	0.61	-0.729	0.428	0.904081	0.227	0.164	-0.0924	0.545	0.4368	-0.0662	0.694	-0.396	0.263
OTU313593	-0.0173	0.968	-0.859	0.824	0.9945	-0.0884	0.686	-0.517	0.341	0.915785	0.0668	0.746	-0.337	0.47	0.9132	0.0042	0.81	-0.0301	0.0385	0.936992	0.28	0.409	-0.386	0.947	0.792458	0.09	0.81	-0.643	0.823	0.945	0.124	0.569	-0.302	0.55	0.935765	0.0716	0.862	-0.733	0.877	0.97079	-0.323	0.187	-0.804	0.157	0.470516	-0.302	0.231	-0.796	0.192
OTU316289	-0.371	0.269	-1.027	0.286	0.661595	-0.251	0.132	-0.578	0.0754	0.472026	0.149	0.441	-0.229	0.527	0.718764	0.0263	0.0625	-0.00138	0.054	0.351557	-0.273	0.329	-0.821	0.275	0.745975	-0.351	0.198	-0.886	0.183	0.587543	0.262	0.112	-0.0613	0.585	0.566222	-0.48	0.223	-1.253	0.293	0.706034	-0.883	1.2e-06	-1.24	-0.527	0.0001092	-0.0247	0.907	-0.441	0.392
OTU316732	0.0377	0.898	-0.536	0.612	0.967077	0.551	0.000771	0.23	0.873	0.0635345	0.073	0.684	-0.278	0.424	0.899063	-0.0133	0.343	-0.0407	0.0142	0.695092	0.135	0.615	-0.39	0.66	0.891285	-0.0683	0.781	-0.551	0.414	0.939215	0.0681	0.685	-0.261	0.397	0.943212	0.134	0.706	-0.561	0.828	0.924391	0.379	0.0613	-0.0179	0.776	0.272112	0.257	0.201	-0.137	0.651
OTU318131	-0.282	0.239	-0.751	0.187	0.636117	-0.134	0.276	-0.375	0.107	0.681882	-0.324	0.0101	-0.57	-0.0769	0.128247	0.0104	0.29	-0.00888	0.0297	0.673787	0.125	0.576	-0.313	0.563	0.87179	0.013	0.943	-0.341	0.367	0.994724	0.08	0.503	-0.154	0.314	0.894586	0.175	0.492	-0.325	0.676	0.86228	0.00296	0.983	-0.266	0.271	0.997617	-0.0951	0.497	-0.37	0.179
OTU3203801	0.0846	0.797	-0.559	0.728	0.937598	0.417	0.028	0.045	0.789	0.288453	-0.271	0.139	-0.631	0.0877	0.43368	-0.0093	0.561	-0.0406	0.022	0.822621	-0.0283	0.923	-0.601	0.544	0.987492	-0.00142	0.996	-0.561	0.558	1	-0.00443	0.981	-0.368	0.359	1	-0.322	0.406	-1.08	0.437	0.830247	-0.218	0.31	-0.64	0.203	0.622	-0.126	0.565	-0.557	0.304
OTU3211875	-0.33	0.5	-1.291	0.63	0.774918	-0.738	0.0232	-1.375	-0.101	0.269587	-0.312	0.283	-0.881	0.258	0.585147	-0.00259	0.925	-0.0563	0.0512	0.982588	-0.256	0.627	-1.292	0.779	0.891285	-0.43	0.411	-1.456	0.595	0.775993	-0.0369	0.902	-0.627	0.553	0.979109	-1.204	0.161	-2.889	0.481	0.651156	0.712	0.0381	0.039	1.384	0.210127	-0.172	0.694	-1.031	0.686
OTU323106	-0.448	0.23	-1.179	0.283	0.6279	0.204	0.331	-0.207	0.614	0.736008	-0.205	0.41	-0.693	0.283	0.686687	-0.0122	0.493	-0.047	0.0226	0.782494	-0.289	0.451	-1.042	0.463	0.811049	-0.621	0.0413	-1.217	-0.0245	0.34692	0.0703	0.731	-0.331	0.472	0.946142	-0.507	0.195	-1.275	0.26	0.680815	0.612	0.0115	0.137	1.086	0.102934	0.308	0.248	-0.214	0.83
OTU323135	-0.285	0.427	-0.986	0.417	0.740133	0.299	0.149	-0.107	0.705	0.496364	-0.0341	0.873	-0.452	0.384	0.966852	0.00573	0.747	-0.0291	0.0406	0.918161	0.00323	0.991	-0.573	0.58	1	0.288	0.324	-0.284	0.859	0.728743	-0.2	0.347	-0.615	0.216	0.823707	-0.147	0.725	-0.967	0.673	0.924391	0.578	0.0123	0.126	1.031	0.104934	0.479	0.0702	-0.0396	0.998
OTU323200	0.351	0.558	-0.823	1.524	0.816804	-0.0243	0.945	-0.72	0.671	1	-0.0338	0.912	-0.637	0.569	0.981729	-0.0159	0.471	-0.0592	0.0273	0.772154	-0.912	0.0312	-1.742	-0.0825	0.279266	0.767	0.0687	-0.0587	1.592	0.37674	0.065	0.815	-0.479	0.609	0.968527	0.0571	0.934	-1.289	1.403	0.988646	-0.401	0.296	-1.152	0.351	0.618386	-0.0356	0.94	-0.96	0.889
OTU3236435	-0.282	0.204	-0.718	0.154	0.595636	0.152	0.206	-0.0836	0.387	0.588656	0.014	0.916	-0.248	0.276	0.981729	-0.0205	0.0497	-0.041	-294000	0.31668	-0.231	0.246	-0.622	0.16	0.671019	0.371	0.0411	0.0149	0.727	0.34692	0.00865	0.942	-0.226	0.243	0.993973	-0.149	0.556	-0.645	0.347	0.887649	-0.0696	0.605	-0.333	0.194	0.819	0.124	0.396	-0.162	0.409
OTU3244896	-0.878	0.133	-2.025	0.269	0.512342	0.742	0.0213	0.11	1.373	0.264314	0.499	0.122	-0.134	1.132	0.407018	0.00352	0.9	-0.0514	0.0584	0.975	-1.015	0.0293	-1.928	-0.102	0.273925	-0.899	0.0634	-1.849	0.0502	0.37523	-0.188	0.573	-0.841	0.466	0.937164	-0.468	0.454	-1.692	0.757	0.860708	-0.556	0.16	-1.332	0.219	0.432475	0.84	0.0476	0.00889	1.671
OTU325842	-1.561	0.00865	-2.726	-0.396	0.1211	0.606	0.0703	-0.0501	1.262	0.38493	0.0611	0.85	-0.571	0.693	0.962863	-0.0112	0.615	-0.0547	0.0323	0.856607	-1.793	0.000578	-2.815	-0.772	0.0286898	-0.418	0.384	-1.359	0.523	0.7644	-0.24	0.382	-0.78	0.299	0.829581	0.592	0.297	-0.52	1.703	0.7748	-0.0561	0.868	-0.715	0.603	0.943677	1.156	0.00257	0.405	1.908
OTU325958	0.172	0.573	-0.427	0.772	0.824747	0.171	0.325	-0.169	0.511	0.735521	-0.0879	0.591	-0.408	0.232	0.823838	-0.0311	0.0395	-0.0607	-0.00149	0.295438	-0.57	0.0447	-1.127	-0.0135	0.34866	0.253	0.299	-0.224	0.729	0.700661	0.256	0.115	-0.0626	0.574	0.570818	0.594	0.074	-0.0577	1.246	0.531632	-0.218	0.282	-0.616	0.179	0.601453	-0.19	0.339	-0.579	0.199
OTU326482	0.292	0.418	-0.414	0.997	0.738602	-0.104	0.617	-0.513	0.304	0.910492	-0.22	0.298	-0.634	0.195	0.595636	0.016	0.35	-0.0176	0.0496	0.697445	0.284	0.366	-0.333	0.901	0.761909	-0.588	0.0384	-1.145	-0.0313	0.34692	0.0681	0.728	-0.316	0.453	0.946142	-0.667	0.112	-1.49	0.156	0.586822	-0.193	0.367	-0.611	0.226	0.663129	0.237	0.303	-0.215	0.689
OTU3265161	-0.169	0.629	-0.856	0.518	0.849333	0.116	0.527	-0.244	0.476	0.877262	-0.0751	0.713	-0.475	0.325	0.908727	-0.018	0.252	-0.0487	0.0128	0.639528	0.376	0.213	-0.216	0.968	0.645806	-0.0714	0.817	-0.676	0.534	0.948255	0.241	0.191	-0.121	0.603	0.69888	-0.627	0.104	-1.383	0.13	0.586822	-0.0305	0.878	-0.42	0.359	0.943677	0.0474	0.829	-0.383	0.478
OTU327209	0.657	0.0944	-0.113	1.428	0.469064	-0.0772	0.689	-0.455	0.301	0.916642	-0.245	0.197	-0.617	0.127	0.495677	0.0267	0.0673	-0.0019	0.0553	0.35828	-0.383	0.266	-1.059	0.293	0.675516	0.311	0.272	-0.245	0.867	0.668973	0.2	0.297	-0.176	0.576	0.79658	-0.232	0.509	-0.918	0.455	0.86228	0.43	0.061	-0.0199	0.88	0.272112	0.485	0.0393	0.0238	0.945
OTU3275562	0.235	0.363	-0.271	0.74	0.696293	0.0177	0.899	-0.257	0.292	1	0.0554	0.706	-0.232	0.343	0.908727	-0.00738	0.548	-0.0314	0.0167	0.818256	0.012	0.958	-0.431	0.455	0.995464	-0.231	0.29	-0.658	0.197	0.690809	0.0233	0.871	-0.257	0.304	0.969205	-0.265	0.395	-0.875	0.345	0.830247	0.0303	0.852	-0.287	0.348	0.942789	-0.0483	0.775	-0.38	0.283
OTU328035	0.305	0.401	-0.407	1.016	0.724987	0.108	0.577	-0.272	0.489	0.897219	-0.0489	0.805	-0.437	0.339	0.933185	-0.00809	0.623	-0.0404	0.0242	0.863345	-0.383	0.248	-1.033	0.266	0.671019	-0.466	0.137	-1.079	0.148	0.515876	0.131	0.49	-0.241	0.502	0.884772	0.0646	0.865	-0.683	0.812	0.97079	-0.101	0.642	-0.525	0.324	0.846696	-0.574	0.0149	-1.037	-0.112
OTU328617	0.0336	0.952	-1.06	1.127	0.991969	-0.247	0.404	-0.826	0.333	0.784149	0.223	0.477	-0.391	0.837	0.744545	-0.0337	0.179	-0.0827	0.0154	0.57096	0.229	0.633	-0.712	1.17	0.891285	-1.059	0.0287	-2.007	-0.11	0.3198	-0.0242	0.941	-0.661	0.613	0.993973	0.537	0.503	-1.034	2.108	0.86228	-0.183	0.631	-0.93	0.564	0.836228	-0.757	0.0299	-1.441	-0.0737
OTU33112	0.0379	0.851	-0.359	0.434	0.944402	-0.0528	0.637	-0.272	0.166	0.915268	0.0174	0.875	-0.198	0.233	0.967105	-0.0164	0.0682	-0.034	0.00122	0.35828	-0.0869	0.652	-0.465	0.291	0.89544	-0.163	0.317	-0.481	0.156	0.721175	-0.165	0.122	-0.374	0.0443	0.593895	0.378	0.125	-0.105	0.861	0.587644	0.225	0.0993	-0.0426	0.493	0.354365	-0.0379	0.77	-0.292	0.216
OTU332718	-1.188	0.125	-2.706	0.331	0.502791	0.404	0.326	-0.403	1.212	0.735521	0.229	0.592	-0.608	1.066	0.823838	0.0168	0.638	-0.0534	0.087	0.87087	-0.564	0.359	-1.769	0.641	0.761027	-0.867	0.146	-2.038	0.303	0.517819	0.606	0.157	-0.233	1.444	0.634978	-0.378	0.647	-2	1.243	0.919953	-0.815	0.0749	-1.712	0.0819	0.294212	0.58	0.309	-0.538	1.698
OTU3327894	-1.096	0.0252	-2.055	-0.136	0.275184	0.147	0.589	-0.386	0.68	0.897326	-0.0692	0.79	-0.579	0.44	0.925622	-0.0411	0.0578	-0.0836	0.00135	0.332198	0.00462	0.991	-0.836	0.845	1	-0.0272	0.947	-0.831	0.777	0.994724	0.49	0.0518	-0.00383	0.984	0.388184	-0.437	0.439	-1.544	0.669	0.847636	-0.153	0.688	-0.901	0.595	0.879738	0.419	0.242	-0.282	1.12
OTU335132	0.381	0.262	-0.284	1.045	0.6552	-0.105	0.521	-0.428	0.217	0.87528	-0.0355	0.837	-0.375	0.304	0.954075	0.00868	0.528	-0.0183	0.0356	0.809798	0.221	0.366	-0.258	0.699	0.761909	0.17	0.488	-0.31	0.65	0.817325	0.0106	0.946	-0.296	0.317	0.995214	0.0776	0.829	-0.629	0.784	0.967698	-0.824	3.19e-06	-1.17	-0.477	0.00024882	-0.0252	0.902	-0.426	0.376
OTU337161	-0.246	0.302	-0.713	0.221	0.68139	-0.131	0.316	-0.388	0.125	0.731824	-0.131	0.326	-0.393	0.131	0.618042	-0.00432	0.679	-0.0248	0.0162	0.884807	0.254	0.231	-0.162	0.669	0.660346	-0.0155	0.935	-0.391	0.36	0.991477	0.0128	0.919	-0.235	0.261	0.984941	-0.472	0.0718	-0.986	0.0418	0.531632	0.0601	0.701	-0.247	0.367	0.881906	0.362	0.0173	0.0639	0.659
OTU338301	-0.507	0.136	-1.173	0.159	0.512342	0.322	0.0515	-0.00208	0.647	0.362519	0.353	0.0323	0.0298	0.676	0.238322	-0.00142	0.909	-0.0257	0.0229	0.979588	-0.174	0.551	-0.747	0.399	0.866069	0.0616	0.787	-0.385	0.508	0.939215	-0.137	0.395	-0.454	0.179	0.832703	0.0123	0.972	-0.678	0.703	0.997579	0.271	0.2	-0.143	0.684	0.489686	0.4	0.0515	-0.00252	0.802
OTU3384047	0.323	0.305	-0.294	0.939	0.68139	-0.0294	0.873	-0.391	0.332	0.999283	-0.704	3.87e-05	-1.039	-0.369	0.0070434	-0.00549	0.725	-0.0361	0.0251	0.902952	-0.487	0.077	-1.028	0.0528	0.392719	0.33	0.218	-0.196	0.856	0.6132	0.157	0.352	-0.174	0.488	0.824809	-1.037	0.00866	-1.811	-0.263	0.238329	-0.456	0.03	-0.868	-0.044	0.188276	6.99e-05	1	-0.443	0.444
OTU3393191	-0.181	0.665	-0.998	0.637	0.870719	-0.0968	0.58	-0.44	0.246	0.897219	-0.18	0.3	-0.52	0.16	0.595636	0.0186	0.183	-0.00878	0.046	0.57096	-0.148	0.628	-0.747	0.451	0.891285	-0.236	0.491	-0.907	0.436	0.81817	-0.0441	0.808	-0.401	0.313	0.968527	-0.41	0.278	-1.151	0.331	0.774429	0.207	0.344	-0.222	0.637	0.645443	-0.583	0.00666	-1.004	-0.162
OTU339494	1.345	0.00482	0.41	2.281	0.09464	0.0234	0.927	-0.475	0.522	1	-0.334	0.219	-0.867	0.198	0.511297	0.00159	0.935	-0.0366	0.0398	0.98595	0.129	0.779	-0.774	1.032	0.931824	-0.0889	0.806	-0.797	0.619	0.945	-0.0354	0.882	-0.502	0.431	0.969205	-2.369	7.5e-06	-3.405	-1.332	0.004095	0.0802	0.786	-0.498	0.658	0.915045	0.177	0.596	-0.477	0.83
OTU3430935	-1.113	0.128	-2.548	0.322	0.502791	0.13	0.734	-0.62	0.88	0.923807	0.44	0.267	-0.336	1.217	0.571297	0.0189	0.54	-0.0416	0.0793	0.81524	-1.021	0.0832	-2.176	0.134	0.403274	-2.185	0.000355	-3.384	-0.986	0.096915	-0.261	0.47	-0.969	0.447	0.874714	-0.553	0.478	-2.083	0.976	0.86228	0.607	0.184	-0.288	1.502	0.469458	-0.216	0.648	-1.144	0.712
OTU3443092	0.189	0.611	-0.539	0.916	0.842439	0.199	0.319	-0.192	0.59	0.731824	-0.278	0.148	-0.654	0.0982	0.441574	0.0287	0.0187	0.00478	0.0526	0.19845	0.0538	0.86	-0.544	0.652	0.967296	-0.446	0.172	-1.086	0.194	0.54288	0.0408	0.837	-0.348	0.429	0.968527	-0.0418	0.925	-0.914	0.83	0.988646	-0.0367	0.87	-0.478	0.404	0.943677	0.0665	0.792	-0.427	0.56
OTU346793	0.0117	0.975	-0.723	0.746	0.99878	-0.135	0.551	-0.579	0.309	0.895314	-0.138	0.541	-0.581	0.305	0.785601	-0.000454	0.981	-0.0378	0.0369	0.996602	-0.492	0.236	-1.304	0.321	0.664206	0.137	0.709	-0.582	0.857	0.918626	-0.217	0.315	-0.64	0.206	0.804632	1.104	0.0428	0.0361	2.173	0.460494	-0.171	0.491	-0.658	0.316	0.757059	-0.413	0.155	-0.983	0.157
OTU346938	0.67	0.0658	-0.0437	1.384	0.411361	-0.239	0.185	-0.592	0.114	0.551967	0.196	0.303	-0.177	0.57	0.59922	0.0204	0.308	-0.0188	0.0596	0.683053	0.238	0.412	-0.33	0.806	0.792458	-0.025	0.934	-0.619	0.569	0.991477	0.102	0.563	-0.244	0.448	0.931509	-0.101	0.843	-1.098	0.897	0.97079	-0.132	0.481	-0.498	0.235	0.75251	-0.31	0.203	-0.787	0.167
OTU348009	0.379	0.0563	-0.0101	0.767	0.378871	-0.00139	0.99	-0.217	0.215	1	0.103	0.383	-0.128	0.333	0.659678	0.0152	0.089	-0.00232	0.0327	0.415333	-0.0987	0.571	-0.44	0.243	0.87179	-0.193	0.289	-0.549	0.163	0.690809	0.143	0.178	-0.0649	0.35	0.679636	-0.0274	0.904	-0.471	0.416	0.986498	-0.00503	0.967	-0.246	0.236	0.990134	-0.189	0.156	-0.451	0.0722
OTU348642	-0.234	0.365	-0.741	0.272	0.696293	0.023	0.864	-0.24	0.286	0.997345	-0.247	0.0681	-0.512	0.0184	0.349153	-0.00862	0.39	-0.0283	0.011	0.731753	-0.0438	0.846	-0.485	0.397	0.960324	-0.23	0.206	-0.585	0.126	0.601476	-0.0273	0.834	-0.283	0.228	0.968527	0.302	0.232	-0.193	0.797	0.707665	0.237	0.111	-0.0543	0.528	0.3705	0.198	0.209	-0.111	0.507
OTU350121	-0.302	0.506	-1.194	0.589	0.776056	-0.386	0.134	-0.891	0.119	0.472026	0.197	0.446	-0.309	0.703	0.72475	0.00529	0.813	-0.0385	0.0491	0.938474	0.0895	0.835	-0.751	0.93	0.957213	0.234	0.571	-0.577	1.046	0.8565	-0.673	0.00634	-1.156	-0.19	0.155017	-0.573	0.297	-1.651	0.504	0.7748	0.267	0.375	-0.323	0.857	0.666938	0.616	0.0391	0.0309	1.201
OTU350503	0.453	0.282	-0.371	1.277	0.680696	-0.0386	0.852	-0.446	0.369	0.99674	-0.294	0.17	-0.714	0.126	0.471168	0.0115	0.396	-0.0151	0.0382	0.737939	-0.56	0.106	-1.24	0.119	0.459333	0.0513	0.865	-0.541	0.644	0.967807	-0.0874	0.676	-0.497	0.322	0.943212	0.0428	0.913	-0.723	0.808	0.988646	0.0284	0.906	-0.443	0.499	0.957876	-0.13	0.614	-0.637	0.376
OTU350627	0.0186	0.934	-0.424	0.461	0.984486	-0.0502	0.671	-0.282	0.181	0.915785	0.038	0.774	-0.222	0.298	0.919891	0.0239	0.0349	0.00169	0.046	0.282635	0.134	0.502	-0.257	0.525	0.838202	-0.347	0.0616	-0.712	0.0169	0.37523	0.0481	0.676	-0.178	0.274	0.943212	-0.382	0.173	-0.932	0.167	0.669915	-0.368	0.00389	-0.619	-0.118	0.0574038	-0.173	0.261	-0.475	0.129
OTU353459	-0.32	0.479	-1.208	0.567	0.759379	0.00338	0.989	-0.479	0.486	1	0.0817	0.76	-0.443	0.606	0.9132	-0.0587	0.00101	-0.0937	-0.0237	0.055146	0.17	0.666	-0.601	0.94	0.902323	0.158	0.688	-0.613	0.928	0.918626	-0.155	0.546	-0.656	0.347	0.927702	0.262	0.672	-0.95	1.475	0.923162	-0.191	0.495	-0.74	0.358	0.757059	-0.0266	0.928	-0.603	0.55
OTU3537197	0.0735	0.807	-0.515	0.662	0.937598	-0.266	0.0799	-0.563	0.0317	0.419475	-0.258	0.107	-0.572	0.0559	0.379364	-0.00082	0.945	-0.0241	0.0225	0.990345	-0.0284	0.906	-0.501	0.444	0.9828	-0.149	0.544	-0.631	0.333	0.84522	-0.36	0.0215	-0.667	-0.0531	0.2821	0.361	0.227	-0.225	0.946	0.707665	0.37	0.0564	-0.01	0.75	0.261529	-0.521	0.00463	-0.882	-0.16
OTU355975	-2.746	4.73e-07	-3.814	-1.677	0.000129129	0.188	0.465	-0.316	0.691	0.829706	-0.259	0.331	-0.783	0.264	0.621052	0.00576	0.788	-0.0363	0.0478	0.929137	1.189	0.000545	0.515	1.863	0.0286898	0.68	0.0455	0.0137	1.347	0.360043	-0.345	0.161	-0.828	0.138	0.646368	-0.671	0.254	-1.824	0.482	0.733778	-0.107	0.664	-0.588	0.375	0.861697	0.525	0.0794	-0.0617	1.112
OTU3563235	-2.316	0.00359	-3.875	-0.757	0.0852235	-0.248	0.574	-1.111	0.616	0.897219	-0.887	0.0295	-1.686	-0.0881	0.225983	-0.0154	0.651	-0.0819	0.0512	0.872803	1.945	0.0113	0.44	3.45	0.166751	-1.833	0.0206	-3.384	-0.281	0.312433	-0.431	0.33	-1.299	0.437	0.804632	-0.153	0.855	-1.792	1.487	0.97079	0.682	0.174	-0.302	1.666	0.454565	-0.134	0.785	-1.1	0.831
OTU358712	-0.34	0.373	-1.089	0.408	0.702269	0.0145	0.945	-0.397	0.426	1	0.288	0.183	-0.136	0.711	0.487689	0.00194	0.913	-0.033	0.0369	0.979588	-0.134	0.727	-0.883	0.616	0.910417	-0.497	0.147	-1.168	0.175	0.517819	0.103	0.598	-0.281	0.488	0.938873	0.348	0.382	-0.431	1.127	0.822187	-0.296	0.218	-0.767	0.175	0.513052	0.0348	0.884	-0.433	0.502
OTU358781	-0.827	0.175	-2.022	0.368	0.558772	-0.391	0.17	-0.95	0.167	0.5304	0.106	0.758	-0.568	0.78	0.9132	-0.034	0.153	-0.0805	0.0126	0.532089	0.517	0.293	-0.446	1.48	0.701658	-0.662	0.145	-1.552	0.228	0.517819	0.0091	0.974	-0.535	0.553	1	0.53	0.396	-0.694	1.754	0.830247	0.144	0.647	-0.472	0.76	0.8505	0.734	0.0595	-0.0294	1.497
OTU3588390	-0.00557	0.993	-1.174	1.163	1	-0.000706	0.999	-0.846	0.844	1	-0.00244	0.995	-0.811	0.806	1	-9.18e-05	0.998	-0.0608	0.0607	1	0.00463	0.992	-0.96	0.97	1	-0.00396	0.996	-1.542	1.534	1	-0.000181	1	-0.72	0.72	1	-0.000145	1	-1.825	1.825	1	0.00129	0.998	-0.829	0.831	1	-0.00112	0.998	-0.842	0.84
OTU359872	-0.289	0.311	-0.848	0.27	0.686337	-0.0289	0.854	-0.338	0.28	0.99674	-0.00397	0.979	-0.306	0.298	1	0.00135	0.917	-0.024	0.0267	0.979808	-0.357	0.173	-0.871	0.156	0.624	-0.444	0.0593	-0.906	0.0174	0.37523	0.228	0.14	-0.0748	0.53	0.615888	0.198	0.488	-0.361	0.758	0.86228	0.412	0.0342	0.0307	0.794	0.2052	-0.0243	0.902	-0.411	0.362
OTU3600504	-1.977	0.000369	-3.064	-0.889	0.0251842	-0.0602	0.841	-0.647	0.527	0.99674	-0.699	0.0139	-1.255	-0.142	0.14595	-0.0187	0.423	-0.0643	0.027	0.75973	1.587	0.00186	0.588	2.586	0.0634725	-1.722	0.000981	-2.746	-0.698	0.103133	-0.234	0.419	-0.803	0.334	0.847311	-0.0507	0.931	-1.191	1.089	0.988646	0.648	0.0669	-0.0452	1.342	0.287617	-0.34	0.331	-1.026	0.346
OTU360508	0.0248	0.923	-0.476	0.526	0.980463	-0.0352	0.802	-0.311	0.241	0.970936	-0.21	0.157	-0.5	0.0806	0.451168	0.0014	0.897	-0.0197	0.0225	0.973682	0.286	0.254	-0.206	0.779	0.671019	-0.0571	0.768	-0.437	0.322	0.939215	0.204	0.144	-0.0695	0.478	0.624	0.595	0.0146	0.117	1.072	0.251491	-0.194	0.237	-0.516	0.128	0.548314	0.14	0.437	-0.214	0.494
OTU360636	-0.841	0.000362	-1.303	-0.379	0.0251842	-0.0781	0.555	-0.338	0.182	0.895314	-0.208	0.123	-0.472	0.056	0.407018	0.0181	0.105	-0.00376	0.04	0.441	-0.011	0.958	-0.421	0.399	0.995464	-0.277	0.16	-0.664	0.11	0.532683	-0.133	0.301	-0.386	0.119	0.79658	0.0208	0.943	-0.548	0.589	0.988646	-0.132	0.401	-0.44	0.176	0.684206	-0.098	0.539	-0.411	0.215
OTU360730	0.193	0.697	-0.776	1.162	0.891246	-0.15	0.583	-0.684	0.385	0.897219	-0.572	0.0547	-1.155	0.0116	0.315467	-0.00221	0.915	-0.043	0.0385	0.979588	0.786	0.074	-0.0763	1.649	0.392719	0.294	0.473	-0.509	1.096	0.800463	0.445	0.0861	-0.0632	0.952	0.511948	-0.615	0.167	-1.487	0.257	0.655986	0.342	0.392	-0.441	1.125	0.676902	0.316	0.326	-0.314	0.946
OTU3609545	0.0936	0.55	-0.213	0.4	0.813821	-0.000433	0.996	-0.172	0.171	1	-0.409	4.58e-06	-0.584	-0.234	0.00125034	-0.000156	0.982	-0.0138	0.0135	0.996602	0.128	0.364	-0.148	0.405	0.761909	0.00221	0.987	-0.266	0.271	1	-0.0611	0.481	-0.231	0.109	0.884772	0.112	0.551	-0.255	0.479	0.882246	0.144	0.162	-0.0575	0.345	0.433588	0.0286	0.791	-0.183	0.24
OTU363389	-1.096	0.00265	-1.811	-0.381	0.0662645	-0.316	0.0967	-0.69	0.057	0.436349	-0.268	0.194	-0.673	0.137	0.49267	-0.0106	0.495	-0.0411	0.0199	0.783391	2.178	2.61e-10	1.502	2.853	1.42506e-07	-0.591	0.0402	-1.156	-0.0265	0.34692	-0.0271	0.884	-0.392	0.338	0.969205	-0.148	0.712	-0.936	0.639	0.924391	0.166	0.449	-0.263	0.594	0.730116	0.774	0.000324	0.352	1.196
OTU363735	0.138	0.715	-0.604	0.88	0.901594	0.0135	0.951	-0.417	0.444	1	0.584	0.0074	0.157	1.011	0.110528	0.046	0.0345	0.00336	0.0887	0.282635	-0.109	0.74	-0.753	0.535	0.918273	0.154	0.632	-0.477	0.785	0.893969	0.111	0.603	-0.308	0.531	0.938873	-0.772	0.0505	-1.546	0.00182	0.492358	0.383	0.12	-0.1	0.866	0.383158	-0.253	0.299	-0.729	0.224
OTU365717	-0.0367	0.917	-0.728	0.655	0.980463	0.0256	0.906	-0.399	0.45	1	-0.357	0.106	-0.791	0.0756	0.378275	0.00801	0.623	-0.0239	0.0399	0.863345	0.222	0.544	-0.495	0.939	0.863185	-0.31	0.399	-1.029	0.41	0.77239	0.287	0.209	-0.16	0.735	0.7315	0.114	0.814	-0.835	1.062	0.962	0.184	0.442	-0.284	0.651	0.72636	0.0627	0.798	-0.417	0.542
OTU368490	0.158	0.719	-0.702	1.017	0.904548	0.0624	0.796	-0.412	0.537	0.967964	-0.502	0.0435	-0.99	-0.0146	0.2834	-0.0444	0.0177	-0.0812	-0.00772	0.197229	0.941	0.0459	0.017	1.866	0.351099	-0.105	0.809	-0.961	0.75	0.945	0.248	0.288	-0.209	0.705	0.79658	-0.739	0.131	-1.697	0.219	0.59605	0.262	0.338	-0.275	0.799	0.642353	0.248	0.382	-0.309	0.806
OTU3746307	-0.243	0.603	-1.157	0.672	0.841808	0.256	0.245	-0.176	0.688	0.640048	-0.071	0.775	-0.557	0.415	0.919891	0.025	0.199	-0.0132	0.0632	0.59027	0.421	0.367	-0.494	1.336	0.761909	-0.479	0.174	-1.171	0.212	0.54288	0.44	0.0426	0.0146	0.865	0.388184	1.34	0.00575	0.389	2.291	0.22425	-0.308	0.328	-0.926	0.309	0.626182	0.521	0.113	-0.124	1.165
OTU3856404	0.468	0.357	-0.528	1.465	0.696293	-0.0569	0.846	-0.632	0.518	0.99674	-0.265	0.404	-0.885	0.356	0.682923	-0.0198	0.451	-0.0712	0.0316	0.768822	-0.841	0.0692	-1.747	0.0661	0.381648	-0.182	0.667	-1.01	0.647	0.918626	-0.13	0.643	-0.678	0.418	0.943212	-0.75	0.369	-2.386	0.886	0.815684	0.771	0.0649	-0.0477	1.59	0.281233	-0.278	0.411	-0.942	0.385
OTU3903651	0.457	0.457	-0.749	1.663	0.750142	0.845	0.0419	0.031	1.659	0.362519	-0.798	0.0306	-1.522	-0.0745	0.228871	-0.035	0.245	-0.0941	0.024	0.632748	-0.175	0.771	-1.348	0.999	0.931824	-0.804	0.166	-1.94	0.333	0.542731	0.353	0.338	-0.369	1.075	0.805886	-0.0742	0.929	-1.701	1.553	0.988646	-0.266	0.557	-1.153	0.622	0.79822	-0.0663	0.887	-0.977	0.844
OTU3910247	0.545	0.303	-0.493	1.584	0.68139	-0.0244	0.936	-0.624	0.576	1	0.0211	0.946	-0.583	0.626	0.997135	-0.00658	0.793	-0.0556	0.0424	0.929137	0.39	0.39	-0.5	1.28	0.784875	0.16	0.707	-0.672	0.992	0.918626	-0.155	0.587	-0.714	0.404	0.938873	-0.561	0.372	-1.792	0.67	0.819	-0.259	0.442	-0.918	0.401	0.72636	-0.115	0.725	-0.754	0.525
OTU3924627	-0.0943	0.616	-0.463	0.275	0.846913	0.177	0.105	-0.0369	0.391	0.437634	-0.173	0.123	-0.392	0.0466	0.407018	0.00946	0.272	-0.00742	0.0263	0.653293	-0.0855	0.627	-0.43	0.259	0.891285	-0.0458	0.785	-0.375	0.284	0.939215	0.187	0.0802	-0.0225	0.397	0.509177	-0.155	0.504	-0.611	0.3	0.86228	0.0956	0.455	-0.155	0.347	0.730116	-0.324	0.0155	-0.586	-0.0618
OTU3926480	-0.104	0.777	-0.824	0.616	0.929387	-0.0678	0.697	-0.409	0.273	0.918214	-0.117	0.493	-0.453	0.218	0.758248	0.0167	0.232	-0.0107	0.0441	0.632748	0.0444	0.879	-0.525	0.614	0.973497	-0.191	0.568	-0.848	0.465	0.854347	-0.00694	0.968	-0.349	0.335	1	-0.429	0.257	-1.17	0.312	0.73467	0.0618	0.773	-0.359	0.482	0.915045	-0.489	0.0214	-0.905	-0.0725
OTU3931537	-0.459	0.214	-1.182	0.265	0.604203	-0.0657	0.731	-0.441	0.309	0.923807	-0.00242	0.99	-0.384	0.379	1	-0.00855	0.564	-0.0376	0.0205	0.822621	0.404	0.187	-0.195	1.004	0.634174	-0.374	0.218	-0.969	0.221	0.6132	-0.0106	0.955	-0.381	0.36	0.998908	-0.101	0.795	-0.861	0.659	0.958507	0.414	0.0805	-0.0503	0.878	0.303124	0.195	0.383	-0.244	0.634
OTU3943186	0.951	0.0489	0.00471	1.898	0.361366	-0.292	0.244	-0.784	0.199	0.640048	0.854	0.001	0.345	1.363	0.042	-0.0215	0.35	-0.0666	0.0236	0.697445	-0.106	0.797	-0.918	0.705	0.931824	1.495	0.000146	0.723	2.266	0.079716	0.16	0.535	-0.346	0.666	0.927702	-0.594	0.26	-1.627	0.439	0.738373	0.393	0.15	-0.143	0.929	0.422165	-1.026	0.00117	-1.646	-0.407
OTU4103317	-0.84	0.0912	-1.814	0.135	0.469064	-0.341	0.231	-0.9	0.217	0.62131	-1.02	0.000482	-1.593	-0.447	0.0328965	0.0196	0.403	-0.0264	0.0657	0.747061	0.379	0.4	-0.503	1.261	0.792458	-0.537	0.215	-1.385	0.312	0.611406	0.164	0.559	-0.387	0.716	0.927702	-0.741	0.195	-1.861	0.379	0.680815	0.777	0.0287	0.0809	1.473	0.184355	0.122	0.735	-0.587	0.832
OTU41229	0.699	0.285	-0.582	1.98	0.680757	-0.13	0.659	-0.708	0.448	0.915785	0.0261	0.936	-0.613	0.666	0.988503	0.0101	0.642	-0.0325	0.0526	0.872803	-0.0536	0.919	-1.088	0.981	0.987492	-0.136	0.727	-0.9	0.628	0.925273	-0.204	0.482	-0.775	0.366	0.884772	0.175	0.799	-1.169	1.518	0.9588	0.629	0.0403	0.0279	1.23	0.216259	-0.337	0.375	-1.08	0.407
OTU4153054	-0.179	0.508	-0.707	0.35	0.776941	0.0862	0.561	-0.205	0.377	0.895314	-0.259	0.0917	-0.561	0.0421	0.373302	0.0062	0.587	-0.0162	0.0286	0.83682	-0.062	0.793	-0.525	0.401	0.931824	0.0982	0.631	-0.303	0.499	0.893969	0.114	0.422	-0.165	0.394	0.850229	-0.108	0.693	-0.647	0.431	0.924391	0.0977	0.569	-0.238	0.434	0.803521	-0.000704	0.997	-0.342	0.34
OTU4202174	-0.0304	0.871	-0.396	0.335	0.954952	-0.00999	0.923	-0.213	0.193	1	-0.183	0.0911	-0.396	0.0293	0.373302	-0.0129	0.135	-0.0298	0.00402	0.501429	-0.277	0.101	-0.609	0.0545	0.448341	0.207	0.176	-0.0928	0.507	0.542915	0.0252	0.802	-0.172	0.222	0.968527	-0.0561	0.788	-0.464	0.352	0.956107	0.086	0.466	-0.145	0.317	0.735364	0.227	0.0651	-0.0142	0.468
OTU4217963	-0.345	0.264	-0.952	0.261	0.6552	0.11	0.497	-0.208	0.429	0.861467	0.274	0.114	-0.0656	0.614	0.399	0.0125	0.382	-0.0155	0.0404	0.726732	-0.235	0.344	-0.723	0.252	0.754313	-0.602	0.0361	-1.165	-0.039	0.34692	0.0494	0.772	-0.285	0.384	0.960164	-0.562	0.115	-1.262	0.138	0.586822	-0.307	0.0779	-0.649	0.0343	0.301655	-0.104	0.615	-0.511	0.302
OTU4232048	0.055	0.786	-0.343	0.453	0.930924	-0.0904	0.404	-0.303	0.122	0.784149	-0.367	0.00057	-0.575	-0.158	0.0339066	0.00395	0.699	-0.0161	0.024	0.892182	-0.0608	0.783	-0.493	0.371	0.931824	-0.225	0.13	-0.515	0.0659	0.5109	0.165	0.127	-0.0471	0.377	0.602974	-0.0387	0.852	-0.445	0.367	0.97079	-0.159	0.195	-0.4	0.0815	0.481765	0.362	0.00584	0.105	0.62
OTU4244333	0.448	0.359	-0.51	1.406	0.696293	-0.0213	0.931	-0.503	0.46	1	-0.298	0.277	-0.835	0.239	0.57726	-0.0196	0.417	-0.067	0.0278	0.75973	-0.179	0.653	-0.959	0.601	0.89544	-0.0166	0.966	-0.791	0.758	0.999108	-0.0706	0.79	-0.59	0.449	0.964966	0.63	0.385	-0.792	2.052	0.822187	-0.0604	0.839	-0.643	0.522	0.940645	0.235	0.46	-0.389	0.859
OTU4256470	-0.561	0.211	-1.44	0.318	0.603173	-0.503	0.0668	-1.041	0.0349	0.38493	-0.255	0.309	-0.745	0.236	0.602349	0.000655	0.976	-0.0416	0.043	0.996602	-0.228	0.578	-1.03	0.574	0.87179	-0.331	0.426	-1.144	0.483	0.785217	0.078	0.765	-0.434	0.59	0.960164	-1.434	0.0122	-2.557	-0.312	0.242876	0.76	0.00976	0.184	1.337	0.0950232	-0.338	0.307	-0.985	0.31
OTU4288931	0.159	0.319	-0.153	0.471	0.691167	-0.0493	0.548	-0.21	0.112	0.895314	-0.0543	0.525	-0.222	0.113	0.772032	-0.00595	0.364	-0.0188	0.00691	0.7098	0.0752	0.577	-0.189	0.34	0.87179	-0.0244	0.836	-0.255	0.207	0.952935	-0.0171	0.83	-0.173	0.139	0.968527	0.281	0.0918	-0.0457	0.607	0.583458	0.117	0.237	-0.0768	0.311	0.548314	-0.0197	0.843	-0.215	0.175
OTU4294457	0.0423	0.922	-0.803	0.887	0.980463	0.34	0.165	-0.14	0.819	0.520751	-0.201	0.438	-0.708	0.306	0.717647	-0.0151	0.471	-0.0561	0.0259	0.772154	-0.789	0.0569	-1.601	0.023	0.358979	-0.294	0.445	-1.049	0.461	0.787297	0.528	0.0279	0.0573	0.998	0.340947	0.218	0.652	-0.73	1.166	0.921287	-0.418	0.153	-0.992	0.155	0.4284	0.476	0.0974	-0.0869	1.039
OTU4295707	-0.213	0.307	-0.621	0.195	0.68139	-0.121	0.291	-0.346	0.104	0.703035	-0.206	0.0851	-0.44	0.0284	0.373302	-0.0108	0.241	-0.0289	0.00725	0.632748	0.125	0.516	-0.253	0.504	0.843375	-0.0199	0.907	-0.353	0.313	0.982583	-0.0498	0.666	-0.276	0.176	0.943212	0.409	0.131	-0.122	0.939	0.59605	0.22	0.102	-0.044	0.485	0.358204	-0.018	0.9	-0.3	0.264
OTU4297222	-0.00198	0.997	-0.958	0.954	1	0.151	0.494	-0.282	0.585	0.858994	-0.312	0.191	-0.78	0.156	0.491915	-0.0486	0.0384	-0.0946	-0.0026	0.294992	-0.437	0.274	-1.221	0.346	0.680018	0.899	0.0274	0.1	1.697	0.3198	-0.556	0.0127	-0.993	-0.119	0.23114	-0.653	0.164	-1.573	0.267	0.652826	-0.32	0.264	-0.88	0.241	0.581226	-0.0624	0.813	-0.581	0.456
OTU4300127	-1.04	0.0315	-1.988	-0.0923	0.31005	-0.199	0.412	-0.674	0.276	0.786545	-0.427	0.101	-0.938	0.0839	0.378275	-0.021	0.241	-0.0562	0.0141	0.632748	0.184	0.672	-0.667	1.035	0.905956	0.0322	0.929	-0.673	0.737	0.991477	0.227	0.321	-0.221	0.675	0.804632	1.07	0.0335	0.0834	2.056	0.408313	-0.452	0.0992	-0.99	0.0854	0.354365	0.282	0.358	-0.319	0.883
OTU4300690	-0.26	0.506	-1.025	0.505	0.776056	0.00861	0.971	-0.456	0.474	1	-0.318	0.177	-0.78	0.143	0.480806	0.0318	0.0679	-0.00233	0.0658	0.35828	-0.00231	0.995	-0.73	0.725	1	-0.288	0.347	-0.889	0.312	0.731514	-0.168	0.416	-0.574	0.237	0.846402	0.419	0.326	-0.417	1.255	0.794625	0.233	0.39	-0.299	0.765	0.676	0.0958	0.733	-0.454	0.646
OTU4301511	0.0101	0.942	-0.26	0.28	0.98531	-0.019	0.799	-0.165	0.127	0.969453	0.0298	0.703	-0.124	0.183	0.908727	-0.00197	0.719	-0.0127	0.00876	0.902952	-0.0343	0.779	-0.273	0.205	0.931824	0.0985	0.378	-0.12	0.318	0.76	-0.0317	0.664	-0.175	0.111	0.943212	-0.151	0.336	-0.458	0.156	0.79481	0.0347	0.691	-0.136	0.206	0.881509	-0.0452	0.617	-0.222	0.132
OTU4302904	-1.214	0.171	-2.951	0.523	0.552462	-0.785	0.0555	-1.589	0.0183	0.362519	0.355	0.364	-0.411	1.122	0.64892	-0.00967	0.766	-0.0733	0.054	0.9228	-0.284	0.694	-1.699	1.132	0.910417	0.241	0.724	-1.099	1.581	0.923607	-0.717	0.133	-1.652	0.219	0.610235	0.184	0.833	-1.528	1.896	0.967698	0.776	0.195	-0.397	1.949	0.481765	0.0267	0.959	-1.001	1.054
OTU4303423	-0.687	0.113	-1.536	0.162	0.489667	0.413	0.0562	-0.0109	0.837	0.362519	0.431	0.0462	0.00718	0.854	0.293316	-0.0052	0.766	-0.0395	0.0291	0.9228	0.089	0.838	-0.766	0.944	0.957213	-0.273	0.456	-0.992	0.445	0.788858	0.0565	0.798	-0.376	0.489	0.96824	0.317	0.44	-0.486	1.119	0.847636	-0.245	0.306	-0.714	0.224	0.622	0.633	0.0336	0.0491	1.216
OTU4307092	-0.0733	0.829	-0.738	0.591	0.937598	-0.097	0.564	-0.426	0.232	0.895314	0.0768	0.667	-0.273	0.426	0.886088	0.0147	0.309	-0.0136	0.0429	0.683053	-0.803	0.0103	-1.417	-0.19	0.156217	-0.576	0.0278	-1.089	-0.063	0.3198	0.0453	0.781	-0.274	0.365	0.963457	0.172	0.668	-0.613	0.956	0.923162	-0.309	0.103	-0.681	0.0626	0.358204	0.0965	0.641	-0.309	0.502
OTU4307093	2.619	0.00141	1.011	4.226	0.051324	0.246	0.662	-0.855	1.347	0.915785	1.427	0.018	0.244	2.609	0.169448	0.112	0.0246	0.0143	0.209	0.22386	0.402	0.628	-1.226	2.031	0.891285	0.131	0.879	-1.551	1.812	0.969205	1.952	2.86e-05	1.038	2.866	0.0039039	-3.411	0.00367	-5.712	-1.11	0.222647	0.99	0.146	-0.343	2.323	0.417361	-0.955	0.174	-2.333	0.423
OTU4307094	0.245	0.58	-0.622	1.111	0.828266	-0.334	0.163	-0.804	0.136	0.51743	-0.254	0.298	-0.733	0.225	0.595636	0.00783	0.701	-0.0321	0.0477	0.892182	-0.434	0.272	-1.21	0.341	0.680018	0.162	0.664	-0.569	0.893	0.918626	0.0393	0.87	-0.431	0.51	0.969205	-0.325	0.513	-1.301	0.651	0.86228	-0.0914	0.732	-0.614	0.431	0.890138	0.196	0.504	-0.38	0.773
OTU4308811	0.611	0.11	-0.139	1.362	0.489667	-0.125	0.566	-0.551	0.301	0.895314	-0.0125	0.961	-0.508	0.483	1	-0.0201	0.259	-0.0549	0.0148	0.639882	0.101	0.789	-0.638	0.84	0.931824	0.228	0.446	-0.36	0.817	0.787297	0.217	0.281	-0.177	0.612	0.791143	-0.189	0.705	-1.167	0.789	0.924391	0.269	0.322	-0.263	0.801	0.625665	-0.148	0.553	-0.639	0.342
OTU4309301	0.401	0.155	-0.152	0.954	0.539045	0.155	0.35	-0.17	0.48	0.746484	0.0146	0.928	-0.303	0.333	0.988503	0.00312	0.817	-0.0233	0.0295	0.940713	-0.766	0.00286	-1.269	-0.263	0.0701064	0.362	0.135	-0.112	0.836	0.515667	0.381	0.0145	0.0756	0.686	0.247406	-0.178	0.608	-0.857	0.501	0.904081	-0.324	0.0766	-0.682	0.0346	0.29874	-0.322	0.0909	-0.696	0.0513
OTU4309760	0.0326	0.882	-0.398	0.463	0.965074	0.124	0.306	-0.113	0.362	0.720155	0.183	0.155	-0.0691	0.435	0.45016	-0.0252	0.0107	-0.0445	-0.00586	0.160849	-0.156	0.439	-0.553	0.24	0.809839	0.155	0.375	-0.188	0.499	0.758333	0.11	0.362	-0.126	0.346	0.826996	0.266	0.296	-0.233	0.764	0.7748	-0.0981	0.505	-0.387	0.19	0.763193	-0.00958	0.949	-0.306	0.287
OTU4310223	0.857	0.0921	-0.14	1.854	0.469064	-0.569	0.0431	-1.12	-0.0178	0.362519	-0.485	0.105	-1.071	0.101	0.378275	0.0364	0.0705	-0.00305	0.0758	0.359659	0.34	0.451	-0.545	1.226	0.811049	-0.0108	0.977	-0.758	0.737	1	-0.0847	0.731	-0.567	0.398	0.946142	-1.004	0.0659	-2.074	0.0658	0.51402	0.138	0.613	-0.396	0.672	0.825724	0.173	0.579	-0.437	0.782
OTU4315974	0.446	0.295	-0.388	1.279	0.68139	0.0985	0.694	-0.393	0.59	0.917492	-0.0927	0.699	-0.562	0.377	0.908727	-0.0122	0.505	-0.0478	0.0235	0.787111	-0.759	0.0296	-1.442	-0.075	0.273925	-0.254	0.5	-0.991	0.484	0.823099	0.432	0.0659	-0.0284	0.892	0.444215	-0.776	0.118	-1.749	0.197	0.587644	0.178	0.531	-0.378	0.734	0.787842	-0.215	0.455	-0.779	0.349
OTU4318122	-0.0273	0.963	-1.176	1.121	0.993102	-0.133	0.722	-0.868	0.602	0.922332	0.296	0.36	-0.337	0.928	0.646579	-0.0784	0.00834	-0.137	-0.0202	0.142301	-0.898	0.0747	-1.885	0.0895	0.392719	0.0949	0.846	-0.863	1.053	0.957478	0.253	0.468	-0.431	0.938	0.874714	-0.0403	0.951	-1.333	1.253	0.98904	0.233	0.563	-0.557	1.024	0.801938	-0.25	0.551	-1.074	0.573
OTU4318208	0.0503	0.766	-0.281	0.382	0.929387	-0.0792	0.398	-0.263	0.104	0.778882	-0.0683	0.479	-0.257	0.121	0.744545	-0.00908	0.29	-0.0259	0.00775	0.673787	-0.0871	0.559	-0.38	0.205	0.870188	-0.0218	0.88	-0.305	0.262	0.969205	0.0558	0.543	-0.124	0.235	0.927702	-0.0764	0.709	-0.478	0.325	0.924391	-0.165	0.124	-0.376	0.0452	0.389103	-0.167	0.133	-0.386	0.0512
OTU4318671	-0.345	0.418	-1.179	0.49	0.738602	0.43	0.0571	-0.0129	0.872	0.362519	-0.284	0.207	-0.725	0.157	0.500097	-0.0259	0.198	-0.0652	0.0135	0.59027	-0.662	0.0784	-1.4	0.0753	0.392719	-0.866	0.0135	-1.553	-0.179	0.2548	0.543	0.00923	0.134	0.952	0.186651	-0.241	0.593	-1.124	0.642	0.904033	0.248	0.35	-0.272	0.768	0.65	0.92	0.000863	0.379	1.461
OTU4324040	0.65	0.0187	0.108	1.192	0.217238	0.198	0.15	-0.0716	0.468	0.496364	0.211	0.164	-0.0861	0.507	0.461567	-0.0119	0.288	-0.034	0.0101	0.673787	-0.412	0.0662	-0.852	0.0276	0.373757	0.312	0.105	-0.065	0.689	0.462339	-0.0448	0.733	-0.303	0.213	0.946142	0.2	0.443	-0.311	0.711	0.847636	-0.285	0.074	-0.597	0.0276	0.294212	-0.376	0.0248	-0.704	-0.0477
OTU4324245	0.549	0.423	-0.793	1.891	0.739629	-0.371	0.331	-1.119	0.378	0.736008	0.715	0.0799	-0.0852	1.515	0.360718	0.0164	0.677	-0.0607	0.0934	0.884807	-0.0772	0.895	-1.228	1.074	0.9828	-0.45	0.452	-1.622	0.723	0.788858	0.755	0.0374	0.044	1.465	0.378156	-0.668	0.387	-2.181	0.845	0.822187	-0.513	0.222	-1.337	0.31	0.520223	-0.584	0.214	-1.505	0.337
OTU4326219	0.359	0.254	-0.258	0.976	0.6552	0.523	0.00667	0.145	0.9	0.131235	-0.289	0.143	-0.674	0.0972	0.43619	-0.000718	0.963	-0.0311	0.0296	0.996602	-0.676	0.0536	-1.362	0.0104	0.358979	-0.0686	0.821	-0.662	0.525	0.949716	-0.514	0.00688	-0.887	-0.141	0.15652	-0.0628	0.866	-0.79	0.664	0.97079	0.0726	0.763	-0.399	0.544	0.911593	-0.0493	0.839	-0.524	0.426
OTU4326866	0.0309	0.922	-0.586	0.648	0.980463	-0.185	0.274	-0.516	0.146	0.680018	-0.281	0.101	-0.616	0.0545	0.378275	0.00311	0.825	-0.0245	0.0307	0.940713	0.171	0.566	-0.412	0.753	0.870524	-0.0603	0.807	-0.544	0.424	0.945	-0.0327	0.844	-0.359	0.294	0.968527	-0.019	0.956	-0.691	0.654	0.990467	0.142	0.502	-0.274	0.559	0.763193	0.102	0.604	-0.282	0.486
OTU4326870	-0.277	0.262	-0.76	0.207	0.6552	-0.131	0.337	-0.399	0.137	0.736008	-0.148	0.294	-0.425	0.129	0.595636	0.0102	0.354	-0.0114	0.0319	0.700304	0.166	0.409	-0.229	0.561	0.792458	-0.138	0.505	-0.543	0.267	0.824671	-0.0479	0.708	-0.298	0.203	0.943212	0.141	0.604	-0.39	0.671	0.904033	-0.144	0.353	-0.447	0.16	0.65156	0.246	0.125	-0.0684	0.56
OTU4329571	7.44e-09	1	-2.475	2.475	1	-1.6e-09	1	-1.314	1.314	1	0	1	-1.083	1.083	1	1.33e-10	1	-0.105	0.105	1	-4.03e-09	1	-1.729	1.729	1	-1.24e-08	1	-2.944	2.944	1	2.3e-09	1	-1.147	1.147	1	1.33e-09	1	-2.019	2.019	1	2.69e-09	1	-1.684	1.684	1	-6.19e-09	1	-1.749	1.749
OTU4330423	0.749	0.149	-0.267	1.766	0.528273	0.129	0.604	-0.357	0.615	0.901049	-0.0368	0.887	-0.545	0.471	0.969096	0.0491	0.0237	0.00655	0.0916	0.22386	0.363	0.439	-0.555	1.28	0.809839	-0.212	0.547	-0.904	0.479	0.84522	0.183	0.443	-0.284	0.65	0.866946	-0.497	0.405	-1.669	0.674	0.830247	-0.42	0.114	-0.94	0.101	0.3705	-0.12	0.704	-0.737	0.498
OTU4330852	-0.158	0.622	-0.787	0.471	0.846913	0.246	0.177	-0.111	0.603	0.539899	-0.117	0.525	-0.479	0.244	0.772032	-0.000923	0.951	-0.0303	0.0284	0.990927	-0.0178	0.954	-0.619	0.583	0.995464	0.243	0.339	-0.255	0.74	0.730116	0.102	0.556	-0.237	0.44	0.927702	-0.69	0.0195	-1.27	-0.111	0.29575	-0.0165	0.936	-0.423	0.39	0.97448	0.126	0.564	-0.302	0.555
OTU4331360	-0.147	0.301	-0.424	0.131	0.68139	0.134	0.0903	-0.021	0.289	0.436317	0.165	0.043	0.00523	0.324	0.2834	0.00115	0.866	-0.0122	0.0145	0.960739	0.005	0.968	-0.242	0.252	1	-0.149	0.213	-0.383	0.0852	0.60889	-0.091	0.235	-0.241	0.059	0.752337	-0.114	0.5	-0.444	0.217	0.86228	0.356	8.12e-05	0.179	0.533	0.00295568	-0.198	0.0303	-0.378	-0.0189
OTU4332878	-0.0997	0.601	-0.474	0.274	0.841808	-0.0307	0.779	-0.245	0.183	0.955807	-0.172	0.142	-0.402	0.0576	0.435573	-0.00218	0.805	-0.0194	0.0151	0.933185	0.309	0.084	-0.0416	0.66	0.403274	-0.19	0.233	-0.503	0.123	0.619855	-0.0243	0.821	-0.235	0.186	0.968527	0.0174	0.946	-0.487	0.522	0.988646	0.375	0.00367	0.122	0.627	0.057252	0.0142	0.914	-0.242	0.27
OTU4334844	0.104	0.76	-0.562	0.77	0.929387	-0.237	0.173	-0.577	0.104	0.530663	0.0927	0.628	-0.283	0.468	0.848733	0.014	0.302	-0.0126	0.0407	0.683053	-0.734	0.00854	-1.282	-0.187	0.138427	0.257	0.338	-0.269	0.782	0.730116	0.23	0.18	-0.106	0.566	0.6825	0.0145	0.965	-0.627	0.656	0.995162	-0.226	0.311	-0.664	0.211	0.622	-0.0455	0.84	-0.488	0.397
OTU4335376	0.189	0.366	-0.22	0.598	0.696293	0.129	0.258	-0.0942	0.352	0.65774	0.17	0.16	-0.0673	0.407	0.457382	0.0103	0.223	-0.00625	0.0268	0.632748	0.22	0.202	-0.118	0.557	0.644712	-0.349	0.0536	-0.703	0.00541	0.36737	-0.00466	0.966	-0.216	0.207	1	-0.278	0.345	-0.856	0.299	0.79481	0.0566	0.641	-0.181	0.294	0.846696	-0.102	0.436	-0.358	0.154
OTU4336940	-0.132	0.684	-0.769	0.504	0.882894	-0.0716	0.71	-0.449	0.306	0.918626	-0.542	0.00847	-0.946	-0.139	0.115888	-0.00164	0.911	-0.0305	0.0272	0.979588	0.581	0.0645	-0.0348	1.196	0.373757	-0.726	0.0184	-1.331	-0.122	0.295482	-0.165	0.38	-0.533	0.203	0.829581	-0.34	0.366	-1.077	0.397	0.814561	0.335	0.104	-0.0683	0.738	0.359392	-0.0217	0.924	-0.467	0.424
OTU4338990	0.649	0.111	-0.15	1.449	0.489667	-0.00379	0.987	-0.451	0.444	1	-0.222	0.329	-0.668	0.224	0.621052	0.0374	0.052	-0.000331	0.0752	0.31668	-0.49	0.233	-1.295	0.315	0.662594	0.417	0.144	-0.143	0.976	0.517819	0.00471	0.982	-0.405	0.414	1	-0.338	0.517	-1.36	0.684	0.86228	0.0987	0.699	-0.401	0.598	0.881906	0.129	0.664	-0.454	0.712
OTU4341679	-0.0578	0.893	-0.901	0.785	0.967077	0.226	0.299	-0.2	0.651	0.716026	0.479	0.0571	-0.0145	0.973	0.315467	0.0175	0.259	-0.0129	0.0479	0.639882	0.476	0.208	-0.266	1.218	0.644712	-0.166	0.566	-0.732	0.401	0.854347	0.122	0.559	-0.287	0.531	0.927702	0.451	0.396	-0.591	1.493	0.830247	-0.271	0.328	-0.813	0.271	0.626182	-0.602	0.0247	-1.128	-0.0766
OTU4343627	-1.053	0.085	-2.251	0.145	0.469064	0.775	0.0237	0.103	1.446	0.269587	-0.341	0.267	-0.942	0.261	0.571297	-0.00726	0.79	-0.0607	0.0462	0.929137	0.478	0.354	-0.534	1.49	0.760118	-1.757	0.00205	-2.874	-0.64	0.11193	0.718	0.0217	0.105	1.331	0.2821	-1.592	0.00851	-2.778	-0.406	0.238329	1.489	5.55e-05	0.765	2.212	0.0024234	-0.404	0.322	-1.203	0.395
OTU4349261	0.0145	0.964	-0.622	0.651	0.993102	0.147	0.43	-0.219	0.513	0.809586	0.184	0.334	-0.189	0.556	0.622403	0.012	0.423	-0.0173	0.0412	0.75973	-0.236	0.432	-0.827	0.354	0.807781	0.224	0.398	-0.296	0.743	0.77239	0.186	0.277	-0.15	0.521	0.787719	-0.449	0.209	-1.148	0.251	0.689856	0.208	0.343	-0.222	0.639	0.645443	0.435	0.0641	-0.0254	0.895
OTU4354235	-0.00321	0.991	-0.566	0.56	1	-0.503	0.00254	-0.83	-0.176	0.088725	-0.213	0.208	-0.544	0.118	0.5003	0.0137	0.306	-0.0125	0.0398	0.683053	0.34	0.212	-0.194	0.874	0.645806	0.145	0.567	-0.351	0.64	0.854347	0.157	0.328	-0.158	0.473	0.804632	0.319	0.356	-0.358	0.996	0.806539	-0.379	0.0507	-0.759	0.00111	0.253965	0.0515	0.8	-0.346	0.449
OTU4354477	0.564	0.17	-0.242	1.369	0.552462	0.472	0.0479	0.00444	0.941	0.362519	-0.255	0.308	-0.746	0.235	0.602349	0.0359	0.0936	-0.00607	0.0779	0.419044	-0.492	0.212	-1.265	0.28	0.645806	-1.285	0.00133	-2.07	-0.5	0.103133	-0.0323	0.884	-0.466	0.401	0.969205	-0.288	0.611	-1.399	0.823	0.904081	0.39	0.207	-0.216	0.997	0.495711	0.193	0.537	-0.421	0.808
OTU4355075	-0.509	0.257	-1.39	0.371	0.6552	0.114	0.563	-0.271	0.499	0.895314	-0.0611	0.794	-0.518	0.396	0.926333	0.00773	0.656	-0.0263	0.0418	0.872803	-0.285	0.428	-0.989	0.419	0.807703	-0.0709	0.852	-0.815	0.674	0.961141	0.225	0.291	-0.192	0.642	0.79658	-0.0271	0.966	-1.276	1.221	0.995162	-0.185	0.46	-0.676	0.306	0.730116	-0.0361	0.892	-0.558	0.486
OTU4356065	0.331	0.17	-0.142	0.804	0.552462	-0.0886	0.507	-0.35	0.173	0.862374	-0.0757	0.586	-0.348	0.197	0.823838	-0.03	0.00614	-0.0515	-0.00855	0.124164	-0.0653	0.761	-0.486	0.356	0.930765	0.121	0.561	-0.287	0.528	0.854347	0.395	0.00248	0.139	0.652	0.08736	-0.542	0.0683	-1.125	0.0408	0.525237	0.223	0.133	-0.0683	0.515	0.401204	0.162	0.316	-0.155	0.478
OTU4359258	0.507	0.293	-0.438	1.452	0.680757	-0.11	0.654	-0.593	0.373	0.915785	-0.525	0.0897	-1.131	0.0812	0.373302	-0.0212	0.267	-0.0586	0.0162	0.650813	0.111	0.791	-0.707	0.928	0.931824	0.286	0.415	-0.401	0.973	0.775993	-0.00981	0.967	-0.477	0.457	1	0.572	0.231	-0.363	1.507	0.707665	-0.737	0.0195	-1.356	-0.118	0.143878	-0.534	0.11	-1.19	0.122
OTU4365130	0.762	0.412	-1.06	2.585	0.732743	0.0183	0.967	-0.855	0.892	1	-0.465	0.323	-1.389	0.458	0.618042	0.0138	0.706	-0.0579	0.0855	0.896456	1.407	0.0767	-0.151	2.966	0.392719	-0.194	0.768	-1.481	1.093	0.939215	-0.268	0.594	-1.251	0.716	0.938873	0.259	0.715	-1.132	1.65	0.924391	0.0945	0.865	-0.994	1.183	0.943677	-0.575	0.428	-1.997	0.847
OTU4365141	-2.338	3.33e-05	-3.442	-1.234	0.00454545	0.0034	0.989	-0.471	0.478	1	0.658	0.0123	0.143	1.174	0.139913	-0.0233	0.197	-0.0587	0.0121	0.59027	-0.212	0.632	-1.078	0.655	0.891285	-1.348	0.00474	-2.284	-0.413	0.137046	0.797	0.00169	0.299	1.294	0.07098	-0.717	0.17	-1.742	0.307	0.663	-0.397	0.178	-0.975	0.181	0.460607	-0.215	0.525	-0.879	0.449
OTU4368484	-0.677	0.36	-2.127	0.773	0.696293	0.499	0.118	-0.127	1.126	0.4602	0.438	0.221	-0.264	1.14	0.511297	0.0355	0.167	-0.0148	0.0858	0.552618	1.239	0.0341	0.0932	2.385	0.295533	-0.518	0.277	-1.453	0.417	0.672187	0.0757	0.798	-0.505	0.656	0.96824	-0.478	0.476	-1.791	0.835	0.86228	-0.0907	0.791	-0.76	0.579	0.918906	0.817	0.085	-0.113	1.747
OTU4372382	0.637	0.0331	0.0511	1.223	0.316495	0.209	0.182	-0.098	0.517	0.549017	-0.444	0.00786	-0.771	-0.117	0.112936	0.00103	0.939	-0.0255	0.0276	0.98595	-0.611	0.0122	-1.089	-0.133	0.1708	0.192	0.454	-0.31	0.693	0.788858	0.178	0.267	-0.136	0.493	0.783267	-0.235	0.45	-0.846	0.376	0.856098	0.296	0.122	-0.0794	0.672	0.38504	-0.0335	0.858	-0.399	0.332
OTU4372528	-0.0738	0.82	-0.71	0.562	0.937598	0.484	0.00673	0.134	0.834	0.131235	-0.206	0.271	-0.574	0.161	0.571297	-0.025	0.0656	-0.0517	0.00162	0.35828	0.508	0.101	-0.1	1.116	0.448341	-0.638	0.0218	-1.183	-0.0929	0.316946	-0.353	0.049	-0.705	-0.0016	0.388184	-0.581	0.121	-1.317	0.154	0.587644	-0.304	0.147	-0.715	0.107	0.418031	0.0664	0.756	-0.352	0.485
OTU4374302	-0.201	0.204	-0.513	0.11	0.595636	0.059	0.493	-0.11	0.228	0.858994	-0.224	0.0138	-0.401	-0.0456	0.14595	-0.00134	0.858	-0.016	0.0133	0.960739	-0.179	0.201	-0.452	0.095	0.644712	-0.254	0.0583	-0.517	0.00888	0.37523	0.0234	0.785	-0.145	0.192	0.963457	0.0326	0.858	-0.323	0.389	0.97079	0.303	0.00346	0.0999	0.506	0.0555635	0.0194	0.852	-0.184	0.223
OTU4381430	-0.285	0.283	-0.806	0.235	0.680696	-0.000469	0.997	-0.278	0.277	1	-0.436	0.0022	-0.715	-0.157	0.06006	0.0246	0.0278	0.00268	0.0465	0.240933	0.261	0.251	-0.184	0.706	0.671019	-0.338	0.146	-0.793	0.117	0.517819	0.193	0.173	-0.0846	0.47	0.679636	0.0531	0.858	-0.528	0.634	0.97079	0.225	0.174	-0.0991	0.548	0.454565	-0.178	0.306	-0.518	0.163
OTU4381553	0.529	0.594	-1.417	2.474	0.840218	0.988	0.124	-0.272	2.247	0.466924	-0.455	0.387	-1.486	0.576	0.6641	-0.0305	0.465	-0.112	0.0512	0.772154	-1.968	0.0247	-3.685	-0.251	0.246196	0.304	0.707	-1.28	1.887	0.918626	0.537	0.269	-0.415	1.49	0.783267	0.842	0.582	-2.151	3.835	0.899746	-0.0925	0.878	-1.27	1.085	0.943677	-0.836	0.263	-2.301	0.629
OTU4383953	0.00111	0.997	-0.654	0.656	1	0.000313	0.999	-0.349	0.349	1	-0.00193	0.992	-0.359	0.355	1	6.91e-05	0.996	-0.0269	0.027	1	-0.000476	0.999	-0.623	0.622	1	-0.000223	0.999	-0.603	0.603	1	-8.2e-05	1	-0.372	0.372	1	0.000504	0.999	-0.681	0.682	1	-0.00157	0.994	-0.41	0.407	1	-0.000271	0.999	-0.412	0.412
OTU4385326	-0.0629	0.781	-0.507	0.381	0.929387	0.242	0.0704	-0.0202	0.505	0.38493	-0.0446	0.752	-0.321	0.232	0.9132	0.00811	0.477	-0.0142	0.0305	0.772154	0.143	0.517	-0.29	0.577	0.843375	-0.484	0.0139	-0.869	-0.0984	0.2548	-0.14	0.284	-0.396	0.116	0.791143	0.71	0.0147	0.14	1.281	0.251491	0.315	0.0375	0.0182	0.612	0.210127	-0.141	0.371	-0.449	0.167
OTU4387092	0.677	0.179	-0.311	1.665	0.568221	0.547	0.0862	-0.0779	1.173	0.430844	-0.752	0.0173	-1.372	-0.133	0.167632	-0.0105	0.665	-0.0582	0.0371	0.875437	-0.993	0.0245	-1.859	-0.128	0.246196	-0.814	0.119	-1.839	0.211	0.4998	-0.473	0.1	-1.038	0.0913	0.546	-0.47	0.429	-1.634	0.694	0.839548	0.926	0.00992	0.222	1.629	0.0950232	-0.505	0.186	-1.253	0.243
OTU4388775	0.338	0.443	-0.524	1.2	0.750142	0.962	7.07e-05	0.487	1.436	0.0128674	0.147	0.587	-0.382	0.675	0.823838	0.0151	0.466	-0.0254	0.0555	0.772154	-1.209	0.00182	-1.969	-0.449	0.0634725	-0.822	0.0238	-1.534	-0.109	0.316946	0.818	0.000524	0.356	1.28	0.0317893	-0.562	0.321	-1.67	0.547	0.794625	-0.0732	0.801	-0.641	0.495	0.925776	1.06	0.0007	0.447	1.672
OTU4391262	0.531	0.208	-0.294	1.356	0.6006	0.413	0.102	-0.0826	0.909	0.437634	-0.258	0.304	-0.75	0.234	0.59922	0.0424	0.0235	0.00572	0.0792	0.22386	-0.413	0.262	-1.133	0.308	0.671019	-1.184	0.000593	-1.859	-0.508	0.103133	0.034	0.879	-0.402	0.47	0.969205	0.266	0.619	-0.782	1.314	0.906594	0.362	0.183	-0.17	0.893	0.469099	-0.312	0.298	-0.901	0.276
OTU4396235	0.379	0.262	-0.282	1.04	0.6552	0.177	0.396	-0.232	0.585	0.777755	0.108	0.581	-0.275	0.491	0.819705	-0.0245	0.146	-0.0574	0.00849	0.52102	-0.543	0.103	-1.195	0.109	0.449904	0.00742	0.982	-0.647	0.662	1	0.0187	0.929	-0.39	0.427	0.98876	-0.164	0.687	-0.964	0.636	0.924391	0.949	5.77e-05	0.487	1.412	0.0024234	-0.533	0.0454	-1.056	-0.011
OTU4396292	-0.239	0.05	-0.478	4.14e-05	0.361366	-0.0604	0.385	-0.197	0.0759	0.765587	-0.117	0.105	-0.259	0.0246	0.378275	0.00442	0.442	-0.00684	0.0157	0.766133	0.000185	0.999	-0.222	0.222	1	-0.194	0.0664	-0.401	0.0131	0.376571	0.0923	0.178	-0.042	0.227	0.679636	-0.148	0.324	-0.443	0.146	0.794625	0.0298	0.716	-0.13	0.19	0.881906	0.0415	0.631	-0.128	0.211
OTU4396297	-0.127	0.355	-0.396	0.142	0.696293	0.0116	0.878	-0.137	0.16	0.999304	-0.151	0.0572	-0.306	0.00463	0.315467	-0.000502	0.938	-0.0132	0.0122	0.98595	0.112	0.35	-0.123	0.347	0.758333	-0.0938	0.414	-0.318	0.131	0.775993	0.0679	0.357	-0.0767	0.213	0.825941	-0.0681	0.68	-0.392	0.256	0.923582	-0.0154	0.858	-0.184	0.153	0.943677	-0.0502	0.588	-0.231	0.131
OTU4396298	1.587	0.009	0.396	2.777	0.12285	-0.684	0.158	-1.633	0.265	0.507459	-0.642	0.15	-1.517	0.232	0.442703	-0.0053	0.869	-0.068	0.0574	0.960739	-0.0502	0.926	-1.105	1.004	0.987492	0.346	0.528	-0.729	1.422	0.837936	-0.0854	0.813	-0.792	0.621	0.968527	0.902	0.23	-0.571	2.375	0.707665	0.564	0.216	-0.33	1.458	0.510545	-0.872	0.081	-1.853	0.108
OTU4396688	-0.515	0.115	-1.157	0.126	0.492227	-0.0689	0.734	-0.466	0.329	0.923807	-0.314	0.106	-0.695	0.0667	0.378275	0.00288	0.827	-0.0229	0.0287	0.940713	-0.0349	0.908	-0.626	0.556	0.9828	0.121	0.675	-0.446	0.688	0.918626	-0.128	0.508	-0.508	0.251	0.897631	-0.21	0.598	-0.991	0.57	0.904033	-0.65	0.00582	-1.112	-0.188	0.0751702	0.224	0.31	-0.208	0.656
OTU4397092	0.00706	0.964	-0.3	0.314	0.993102	0.0938	0.268	-0.0723	0.26	0.671229	-0.298	0.00131	-0.479	-0.116	0.05109	0.0122	0.0952	-0.00213	0.0265	0.419187	0.0036	0.98	-0.272	0.28	1	-0.333	0.0124	-0.594	-0.0721	0.2548	-0.0623	0.457	-0.227	0.102	0.874714	-0.0988	0.584	-0.452	0.255	0.899746	0.0612	0.543	-0.136	0.259	0.79822	-0.0124	0.902	-0.21	0.185
OTU4397200	1.004	0.0653	-0.0637	2.072	0.411361	-0.119	0.643	-0.624	0.386	0.915785	0.108	0.712	-0.466	0.683	0.908727	-0.011	0.615	-0.0539	0.0319	0.856607	-0.53	0.227	-1.39	0.33	0.655778	-0.547	0.159	-1.309	0.215	0.532601	-0.151	0.557	-0.654	0.352	0.927702	0.072	0.902	-1.073	1.217	0.986498	-0.566	0.0535	-1.141	0.00857	0.258504	-0.00632	0.984	-0.609	0.597
OTU4404187	0.451	0.358	-0.511	1.413	0.696293	0.00855	0.975	-0.523	0.54	1	0.158	0.593	-0.422	0.739	0.823838	0.0263	0.273	-0.0207	0.0734	0.653293	-0.354	0.452	-1.279	0.57	0.811049	-0.297	0.469	-1.101	0.507	0.797738	0.112	0.682	-0.423	0.646	0.943212	-0.99	0.0585	-2.015	0.0357	0.51402	0.251	0.491	-0.463	0.964	0.757059	-0.163	0.636	-0.836	0.51
OTU4404220	-0.25	0.496	-0.97	0.47	0.771556	-0.0791	0.706	-0.491	0.332	0.918214	0.406	0.0698	-0.0328	0.844	0.349153	-0.0603	0.000421	-0.0937	-0.0268	0.034788	-0.219	0.516	-0.881	0.443	0.843375	-0.291	0.353	-0.905	0.323	0.73846	-0.173	0.386	-0.565	0.218	0.829581	-0.483	0.225	-1.262	0.297	0.706034	0.122	0.619	-0.36	0.604	0.828368	-0.171	0.502	-0.669	0.328
OTU4405104	0.0798	0.828	-0.641	0.801	0.937598	0.0352	0.868	-0.381	0.451	0.998893	-0.195	0.355	-0.609	0.219	0.641821	0.0119	0.447	-0.0189	0.0428	0.768822	0.357	0.291	-0.306	1.021	0.701658	-0.402	0.136	-0.931	0.127	0.515667	-0.477	0.0182	-0.872	-0.0811	0.27846	-0.232	0.58	-1.053	0.589	0.899746	0.131	0.585	-0.34	0.602	0.808737	0.348	0.212	-0.199	0.896
OTU4408801	-0.373	0.0352	-0.721	-0.026	0.32032	-0.0772	0.419	-0.264	0.11	0.794354	-0.0508	0.604	-0.243	0.141	0.83069	0.000218	0.977	-0.0144	0.0148	0.996602	0.093	0.531	-0.198	0.384	0.852724	-0.216	0.125	-0.493	0.0599	0.505556	-0.137	0.131	-0.316	0.0407	0.610235	0.0686	0.717	-0.303	0.44	0.924391	0.272	0.0119	0.0601	0.484	0.104797	0.0211	0.849	-0.195	0.237
OTU4409280	0.194	0.312	-0.182	0.57	0.686337	0.133	0.221	-0.0803	0.347	0.605465	0.132	0.247	-0.0912	0.355	0.54822	-0.0142	0.118	-0.032	0.0036	0.470277	-0.0803	0.645	-0.422	0.261	0.893833	-0.224	0.154	-0.532	0.0841	0.532177	0.0528	0.62	-0.156	0.261	0.943212	0.713	0.00194	0.262	1.164	0.17654	-0.0424	0.742	-0.295	0.21	0.89631	-0.0669	0.627	-0.337	0.203
OTU4410166	-0.0549	0.761	-0.41	0.3	0.929387	0.0299	0.763	-0.164	0.224	0.945905	-0.131	0.214	-0.339	0.0757	0.505818	-0.00488	0.58	-0.0221	0.0124	0.831181	-0.0082	0.959	-0.318	0.302	0.995464	-0.0191	0.901	-0.32	0.281	0.978024	0.142	0.149	-0.0507	0.334	0.632864	-0.354	0.102	-0.778	0.0699	0.586822	-0.211	0.0695	-0.438	0.0168	0.289672	-0.0763	0.525	-0.311	0.159
OTU4412540	0.0604	0.826	-0.479	0.6	0.937598	-0.0723	0.632	-0.368	0.223	0.915268	-0.162	0.31	-0.474	0.151	0.602349	0.0219	0.0908	-0.00348	0.0472	0.417529	0.0224	0.934	-0.504	0.548	0.991282	0.176	0.44	-0.27	0.621	0.787297	0.194	0.187	-0.0937	0.481	0.69888	0.653	0.0338	0.0499	1.256	0.408313	0.183	0.309	-0.17	0.536	0.622	0.0203	0.914	-0.347	0.388
OTU4414476	-1.007	0.000433	-1.568	-0.446	0.0260988	0.0786	0.61	-0.223	0.38	0.905054	-0.193	0.213	-0.497	0.111	0.505643	0.00733	0.56	-0.0173	0.032	0.822621	0.407	0.0752	-0.0414	0.855	0.392719	0.183	0.413	-0.255	0.621	0.775993	-0.105	0.471	-0.389	0.18	0.874714	-0.863	0.00557	-1.473	-0.253	0.22425	0.0471	0.784	-0.289	0.383	0.915045	0.181	0.298	-0.16	0.521
OTU4419459	-0.778	0.0143	-1.4	-0.156	0.17745	-0.0794	0.66	-0.434	0.275	0.915785	0.371	0.0426	0.0124	0.73	0.2834	-0.00814	0.591	-0.0379	0.0216	0.840328	0.471	0.119	-0.122	1.064	0.492227	-0.368	0.188	-0.915	0.179	0.570267	0.591	0.000593	0.254	0.927	0.0323778	0.0891	0.813	-0.651	0.829	0.962	0.0684	0.74	-0.336	0.473	0.895876	0.354	0.114	-0.0849	0.793
OTU4422456	0.76	0.242	-0.513	2.033	0.638319	1.06	0.00552	0.311	1.809	0.131235	0.0353	0.932	-0.772	0.843	0.988503	0.00841	0.793	-0.0544	0.0713	0.929137	-1.348	0.022	-2.501	-0.195	0.235529	0.194	0.732	-0.916	1.304	0.92858	0.871	0.0202	0.136	1.606	0.27846	-1.124	0.198	-2.835	0.586	0.680815	0.0647	0.885	-0.815	0.945	0.947471	1.133	0.011	0.26	2.006
OTU4424239	-0.447	0.216	-1.156	0.261	0.604203	0.634	0.0057	0.185	1.084	0.131235	0.369	0.098	-0.0682	0.807	0.378275	-0.0647	0.000437	-0.101	-0.0286	0.034788	-0.461	0.217	-1.194	0.272	0.645806	-0.0543	0.884	-0.784	0.675	0.969205	-0.129	0.594	-0.603	0.345	0.938873	-0.0636	0.889	-0.959	0.832	0.978617	-1.322	1.05e-06	-1.852	-0.791	0.0001092	0.309	0.26	-0.228	0.846
OTU4425214	-0.0451	0.849	-0.509	0.419	0.944402	0.274	0.0545	-0.00533	0.553	0.362519	0.0995	0.467	-0.169	0.368	0.741227	-0.0405	0.00121	-0.0649	-0.016	0.05551	-0.238	0.302	-0.689	0.214	0.713818	0.0908	0.689	-0.354	0.535	0.918626	-0.0504	0.72	-0.326	0.225	0.946142	-0.0632	0.828	-0.633	0.507	0.967698	-0.156	0.358	-0.49	0.177	0.65156	0.212	0.214	-0.122	0.546
OTU4425571	0.149	0.663	-0.523	0.821	0.870188	0.303	0.132	-0.0908	0.697	0.472026	-0.337	0.0981	-0.737	0.0623	0.378275	0.0469	0.00318	0.0157	0.0781	0.10166	-0.402	0.199	-1.017	0.212	0.642923	-0.86	0.00356	-1.438	-0.281	0.137046	0.0294	0.878	-0.346	0.404	0.969205	-0.568	0.192	-1.421	0.285	0.680815	0.801	0.000391	0.358	1.244	0.0110019	-0.00893	0.971	-0.495	0.477
OTU4425663	0.838	0.0307	0.078	1.598	0.31005	-0.0394	0.858	-0.472	0.393	0.99674	-0.261	0.242	-0.698	0.176	0.546	0.0202	0.299	-0.0179	0.0584	0.683053	0.466	0.196	-0.241	1.173	0.642923	-0.0838	0.79	-0.7	0.532	0.939215	-0.164	0.453	-0.592	0.264	0.874714	0.266	0.606	-0.746	1.279	0.904033	0.365	0.156	-0.139	0.87	0.430182	0.0224	0.932	-0.495	0.54
OTU4425669	-0.0331	0.917	-0.653	0.587	0.980463	0.25	0.138	-0.0805	0.58	0.483	-0.0258	0.891	-0.395	0.343	0.969096	0.0144	0.302	-0.0129	0.0417	0.683053	0.28	0.355	-0.313	0.873	0.760118	-0.244	0.363	-0.77	0.281	0.747158	0.144	0.366	-0.168	0.457	0.827878	-0.323	0.345	-0.994	0.348	0.79481	-0.0459	0.815	-0.43	0.338	0.934697	0.0293	0.893	-0.396	0.455
OTU4427290	0.3	0.505	-0.583	1.182	0.776056	-0.372	0.184	-0.92	0.177	0.551967	0.0178	0.956	-0.61	0.645	1	-0.0114	0.609	-0.0551	0.0323	0.854792	0.836	0.0489	0.00405	1.667	0.351099	0.496	0.211	-0.281	1.274	0.60889	0.0368	0.884	-0.458	0.532	0.969205	0.335	0.54	-0.736	1.406	0.878769	-0.384	0.245	-1.03	0.262	0.55965	-0.585	0.0839	-1.249	0.0784
OTU4428676	-0.00967	0.956	-0.353	0.334	0.993102	-0.125	0.187	-0.31	0.0604	0.554854	-0.0592	0.568	-0.262	0.144	0.809734	-0.00652	0.392	-0.0214	0.0084	0.732986	0.0472	0.76	-0.255	0.35	0.930765	0.0691	0.625	-0.208	0.346	0.893969	-0.102	0.274	-0.286	0.0812	0.783267	-0.346	0.102	-0.76	0.0685	0.586822	0.114	0.317	-0.109	0.338	0.624845	-0.194	0.101	-0.425	0.0376
OTU4432431	-0.423	0.237	-1.123	0.278	0.636117	0.111	0.577	-0.279	0.501	0.897219	0.0439	0.818	-0.33	0.418	0.940269	0.0223	0.188	-0.0109	0.0555	0.583227	-0.364	0.31	-1.067	0.338	0.717203	0.00643	0.989	-0.916	0.929	1	-0.00066	0.997	-0.361	0.359	1	-0.2	0.574	-0.899	0.498	0.899746	0.248	0.407	-0.339	0.835	0.69013	0.0469	0.827	-0.373	0.467
OTU4433823	-3.76e-06	1	-1.485	1.485	1	5.75e-06	1	-1.154	1.154	1	-1.75e-06	1	-0.995	0.995	1	-2.23e-07	1	-0.0875	0.0875	1	6.14e-06	1	-1.752	1.752	1	-1.63e-05	1	-2.646	2.646	1	2.32e-06	1	-0.909	0.909	1	-3.52e-05	1	-4.589	4.589	1	1.18e-05	1	-1.442	1.442	1	-1.17e-06	1	-1.051	1.051
OTU4433947	-0.527	0.42	-1.808	0.754	0.739629	-0.125	0.668	-0.694	0.445	0.915785	-0.295	0.343	-0.903	0.314	0.634541	-0.0127	0.63	-0.0642	0.0388	0.868947	-0.755	0.0969	-1.646	0.136	0.440895	-0.285	0.614	-1.39	0.82	0.893586	0.598	0.0509	-0.0023	1.198	0.388184	-1.005	0.103	-2.213	0.204	0.586822	0.931	0.0245	0.12	1.742	0.165148	0.0442	0.9	-0.649	0.737
OTU4434334	-0.365	0.171	-0.888	0.157	0.552462	0.374	0.0147	0.0733	0.674	0.211216	-0.196	0.184	-0.486	0.0931	0.487689	-0.00492	0.666	-0.0273	0.0174	0.875437	0.256	0.317	-0.245	0.756	0.729529	-0.369	0.131	-0.847	0.109	0.5109	-0.194	0.201	-0.491	0.103	0.722013	-0.517	0.115	-1.158	0.125	0.586822	-0.128	0.455	-0.464	0.208	0.730116	0.0963	0.595	-0.259	0.451
OTU4434579	0.12	0.684	-0.456	0.695	0.882894	0.288	0.046	0.00513	0.571	0.362519	-0.126	0.464	-0.463	0.211	0.740204	-0.0138	0.243	-0.037	0.00936	0.632748	-0.1	0.708	-0.624	0.424	0.910417	-0.362	0.089	-0.779	0.0551	0.430574	-0.113	0.441	-0.401	0.175	0.866137	0.0657	0.865	-0.692	0.824	0.97079	-0.185	0.29	-0.529	0.158	0.609	0.324	0.0784	-0.0368	0.685
OTU4436552	-0.198	0.224	-0.517	0.121	0.614593	0.0385	0.677	-0.143	0.22	0.915785	-0.233	0.0148	-0.42	-0.0457	0.152468	0.00453	0.55	-0.0103	0.0193	0.818256	-0.127	0.388	-0.417	0.162	0.784875	0.0366	0.791	-0.234	0.308	0.939215	-0.0542	0.548	-0.231	0.122	0.927702	-0.239	0.222	-0.624	0.145	0.706034	0.0249	0.816	-0.185	0.235	0.934697	0.0171	0.875	-0.197	0.231
OTU4437359	-0.535	0.00249	-0.881	-0.188	0.0662645	-0.0653	0.517	-0.263	0.132	0.873938	0.0326	0.747	-0.165	0.23	0.9132	-0.00548	0.474	-0.0205	0.00951	0.772154	-0.179	0.258	-0.489	0.131	0.671019	-0.0445	0.757	-0.326	0.237	0.939215	-8.63e-05	0.999	-0.191	0.19	1	0.219	0.289	-0.186	0.625	0.7748	0.182	0.11	-0.0412	0.405	0.3705	0.0885	0.459	-0.146	0.323
OTU4439360	-0.267	0.607	-1.284	0.75	0.841808	-0.0816	0.736	-0.557	0.394	0.923807	-0.213	0.406	-0.714	0.289	0.684185	-0.0245	0.271	-0.0681	0.0191	0.653293	-0.743	0.0487	-1.483	-0.00416	0.351099	-0.349	0.424	-1.206	0.507	0.784759	0.638	0.0135	0.132	1.144	0.237774	-0.883	0.0773	-1.862	0.0968	0.534251	1.001	0.00241	0.354	1.647	0.0424471	-0.182	0.549	-0.779	0.414
OTU4439603	-0.0112	0.963	-0.484	0.461	0.993102	0.291	0.0448	0.00671	0.576	0.362519	-0.256	0.0723	-0.536	0.0232	0.349153	-0.00441	0.726	-0.029	0.0202	0.902952	-0.091	0.692	-0.542	0.36	0.910417	-0.0203	0.928	-0.459	0.418	0.991477	0.152	0.283	-0.126	0.43	0.791143	0.0436	0.887	-0.557	0.644	0.978617	-0.34	0.0543	-0.686	0.00631	0.260068	0.0865	0.627	-0.262	0.435
OTU4440670	0.716	0.149	-0.257	1.688	0.528273	0.0471	0.869	-0.514	0.608	0.998893	0.366	0.216	-0.214	0.946	0.508345	0.00597	0.824	-0.0467	0.0586	0.940713	-0.89	0.0535	-1.794	0.0133	0.358979	-0.446	0.293	-1.278	0.385	0.692545	0.009	0.976	-0.577	0.595	1	-0.271	0.641	-1.41	0.868	0.919953	0.044	0.9	-0.643	0.731	0.957876	-0.207	0.525	-0.845	0.431
OTU4441081	0.297	0.457	-0.487	1.081	0.750142	-0.419	0.0312	-0.8	-0.0378	0.315467	0.11	0.596	-0.297	0.516	0.823838	-0.0226	0.173	-0.0551	0.00992	0.56225	0.644	0.0616	-0.0312	1.319	0.373757	-0.374	0.235	-0.991	0.244	0.619855	0.0523	0.787	-0.327	0.431	0.963457	-0.735	0.105	-1.623	0.154	0.586822	-0.0414	0.846	-0.459	0.377	0.942686	0.0495	0.842	-0.439	0.538
OTU4442130	-0.023	0.939	-0.607	0.561	0.98531	0.566	0.0011	0.226	0.906	0.0635345	0.156	0.371	-0.185	0.497	0.64892	0.0181	0.231	-0.0115	0.0478	0.632748	-0.233	0.415	-0.794	0.328	0.792458	0.103	0.702	-0.427	0.634	0.918626	0.366	0.0294	0.0366	0.694	0.34154	-0.996	0.0151	-1.8	-0.193	0.251491	0.0689	0.759	-0.37	0.508	0.908803	0.161	0.426	-0.236	0.558
OTU4445673	-0.611	0.383	-1.983	0.762	0.708875	0.772	0.089	-0.118	1.661	0.436317	-0.471	0.257	-1.284	0.343	0.563472	0.0719	0.0369	0.00438	0.139	0.2886	-1.925	0.00213	-3.153	-0.696	0.0684106	0.694	0.311	-0.649	2.038	0.713471	-0.526	0.189	-1.31	0.259	0.69888	-0.0263	0.979	-1.947	1.894	1	0.181	0.719	-0.805	1.167	0.881906	-0.674	0.212	-1.733	0.385
OTU4446902	0.364	0.459	-0.598	1.326	0.750142	0.42	0.143	-0.142	0.981	0.491057	0.159	0.579	-0.402	0.72	0.819	0.0697	0.00806	0.0181	0.121	0.142301	-1.113	0.0173	-2.03	-0.196	0.205343	-0.436	0.291	-1.246	0.373	0.690809	-0.28	0.304	-0.815	0.254	0.798	-0.246	0.714	-1.562	1.07	0.924391	0.328	0.308	-0.303	0.959	0.622	-0.0601	0.859	-0.722	0.602
OTU4448492	-0.175	0.259	-0.479	0.129	0.6552	0.0778	0.371	-0.0928	0.248	0.763579	-0.245	0.00717	-0.424	-0.0664	0.110528	0.00979	0.2	-0.00519	0.0248	0.59027	0.29	0.0371	0.0173	0.562	0.316509	-0.379	0.00321	-0.63	-0.127	0.137046	0.0658	0.446	-0.103	0.235	0.8697	-0.215	0.238	-0.571	0.142	0.714	0.0119	0.907	-0.188	0.211	0.957876	-0.0023	0.983	-0.209	0.205
OTU4450025	-0.742	0.0402	-1.451	-0.0331	0.334934	-0.268	0.201	-0.678	0.143	0.580667	-0.184	0.388	-0.6	0.233	0.6641	-0.00684	0.664	-0.0376	0.024	0.875437	-0.403	0.207	-1.03	0.224	0.644712	0.163	0.593	-0.433	0.758	0.874189	0.186	0.336	-0.192	0.564	0.804632	-0.0675	0.862	-0.831	0.696	0.97079	-0.681	0.00384	-1.142	-0.219	0.0574038	0.0443	0.855	-0.431	0.52
OTU4450214	0.26	0.305	-0.237	0.757	0.68139	-0.231	0.0957	-0.504	0.0408	0.436349	-0.195	0.189	-0.487	0.096	0.491915	0.0238	0.0442	0.000622	0.047	0.305484	-0.105	0.655	-0.567	0.357	0.89544	0.0371	0.847	-0.34	0.414	0.957478	0.326	0.0165	0.0596	0.593	0.271394	0.638	0.0129	0.135	1.141	0.242876	0.0866	0.626	-0.262	0.435	0.83162	0.000246	0.999	-0.339	0.339
OTU4451251	0.435	0.29	-0.37	1.241	0.680757	0.176	0.468	-0.3	0.653	0.832339	-0.233	0.368	-0.742	0.275	0.64892	0.0187	0.313	-0.0176	0.0549	0.683558	-1.075	0.0394	-2.098	-0.0522	0.321081	-0.133	0.694	-0.793	0.528	0.918626	-0.401	0.0832	-0.855	0.0526	0.511948	-0.814	0.0653	-1.68	0.0516	0.51402	0.0284	0.928	-0.593	0.649	0.968811	-0.234	0.374	-0.749	0.281
OTU4451906	-0.237	0.174	-0.578	0.105	0.558772	-0.146	0.124	-0.332	0.0399	0.466924	-0.0616	0.537	-0.257	0.134	0.781872	-0.00724	0.357	-0.0226	0.00817	0.701158	0.155	0.318	-0.15	0.46	0.729529	-0.103	0.463	-0.38	0.173	0.794182	-0.0294	0.75	-0.21	0.151	0.960164	0.104	0.605	-0.291	0.499	0.904033	0.0565	0.606	-0.158	0.271	0.819	0.219	0.0588	-0.00816	0.446
OTU4453501	-0.0341	0.897	-0.548	0.479	0.967077	0.22	0.133	-0.067	0.508	0.472026	-0.223	0.138	-0.517	0.0714	0.43368	-0.000722	0.956	-0.0261	0.0247	0.99235	-0.474	0.0548	-0.958	0.0097	0.358979	-0.329	0.172	-0.801	0.143	0.54288	0.147	0.298	-0.13	0.425	0.79658	-0.0839	0.797	-0.723	0.555	0.958507	0.155	0.388	-0.197	0.507	0.676	0.136	0.46	-0.224	0.495
OTU4453773	0.781	0.0435	0.0227	1.539	0.349279	-0.4	0.0434	-0.789	-0.0118	0.362519	-0.0631	0.757	-0.463	0.337	0.9132	0.0139	0.344	-0.0148	0.0425	0.695092	0.246	0.413	-0.343	0.835	0.792458	-0.384	0.174	-0.937	0.17	0.54288	0.265	0.156	-0.102	0.632	0.634978	0.264	0.526	-0.551	1.079	0.867662	0.22	0.328	-0.22	0.659	0.626182	0.342	0.144	-0.117	0.802
OTU4454531	0.0516	0.89	-0.682	0.785	0.967077	0.373	0.0922	-0.0611	0.807	0.436349	-0.13	0.568	-0.574	0.315	0.809734	0.0468	0.0159	0.00876	0.0849	0.184711	0.131	0.726	-0.601	0.863	0.910417	-0.788	0.043	-1.551	-0.0248	0.354493	0.186	0.41	-0.257	0.63	0.844755	-0.658	0.197	-1.657	0.341	0.680815	0.651	0.0125	0.14	1.163	0.105	-0.106	0.716	-0.68	0.467
OTU4455767	0.116	0.804	-0.803	1.035	0.937598	0.673	0.0368	0.0412	1.305	0.342407	0.0897	0.748	-0.459	0.638	0.9132	-0.0233	0.499	-0.0908	0.0442	0.786052	-0.093	0.85	-1.058	0.872	0.962863	0.262	0.626	-0.791	1.315	0.893969	-0.269	0.381	-0.87	0.333	0.829581	-0.224	0.725	-1.476	1.027	0.924391	-0.859	0.00981	-1.51	-0.207	0.0950232	0.507	0.144	-0.174	1.188
OTU4457427	0.393	0.33	-0.398	1.185	0.695842	-0.667	0.00168	-1.082	-0.251	0.07056	-0.201	0.435	-0.705	0.303	0.715392	0.00468	0.778	-0.0279	0.0372	0.925464	0.24	0.557	-0.56	1.039	0.870188	-0.75	0.019	-1.376	-0.123	0.2964	0.421	0.0619	-0.021	0.863	0.432653	0.152	0.728	-0.705	1.009	0.924391	0.613	0.0219	0.0889	1.137	0.155291	-0.58	0.036	-1.121	-0.0379
OTU4458576	-0.202	0.385	-0.657	0.253	0.710169	-0.171	0.156	-0.406	0.0649	0.504	-0.0894	0.465	-0.329	0.15	0.740204	-0.0157	0.129	-0.036	0.0046	0.492545	0.0119	0.951	-0.368	0.392	0.995464	-0.253	0.179	-0.623	0.116	0.54905	-0.254	0.0345	-0.489	-0.0184	0.36225	0.333	0.165	-0.138	0.804	0.652826	0.261	0.0736	-0.0249	0.547	0.294212	-0.076	0.589	-0.352	0.2
OTU4458959	-0.1	0.821	-0.966	0.765	0.937598	0.444	0.0868	-0.0642	0.953	0.430844	-0.427	0.0922	-0.925	0.07	0.373302	-0.00914	0.685	-0.0534	0.0351	0.889682	-0.18	0.638	-0.93	0.57	0.8932	-0.218	0.568	-0.967	0.53	0.854347	-0.0629	0.784	-0.513	0.388	0.963457	-0.518	0.374	-1.66	0.624	0.820096	0.334	0.246	-0.23	0.898	0.55965	0.735	0.0209	0.112	1.359
OTU4459634	0.6	0.331	-0.608	1.808	0.695842	0.105	0.766	-0.584	0.793	0.946235	-0.312	0.367	-0.988	0.365	0.64892	0.0583	0.0497	6.86e-05	0.116	0.31668	-0.836	0.205	-2.129	0.456	0.644712	1.419	0.0305	0.134	2.704	0.3234	-0.729	0.0314	-1.393	-0.0651	0.34944	-1.327	0.0652	-2.738	0.0835	0.51402	-0.077	0.841	-0.828	0.674	0.940955	-0.992	0.0132	-1.777	-0.208
OTU4462107	-0.243	0.287	-0.69	0.204	0.680757	-0.107	0.412	-0.363	0.149	0.786545	-0.0992	0.475	-0.372	0.173	0.744545	-0.00769	0.422	-0.0265	0.0111	0.75973	-0.342	0.107	-0.757	0.0741	0.460016	0.194	0.238	-0.128	0.517	0.62475	0.0448	0.726	-0.206	0.296	0.946142	-0.0216	0.936	-0.546	0.502	0.988646	0.177	0.239	-0.117	0.471	0.550608	0.116	0.475	-0.202	0.433
OTU4463108	-0.374	0.436	-1.316	0.568	0.748604	0.23	0.387	-0.291	0.752	0.765587	-0.501	0.0567	-1.015	0.0143	0.315467	-0.03	0.123	-0.0682	0.00814	0.483151	-0.422	0.31	-1.237	0.393	0.717203	-0.803	0.041	-1.573	-0.033	0.34692	0.628	0.0198	0.0997	1.156	0.27846	0.767	0.191	-0.382	1.916	0.680815	-0.759	0.0113	-1.345	-0.172	0.10283	0.456	0.161	-0.181	1.093
OTU4464173	-0.173	0.554	-0.746	0.4	0.815321	-0.497	0.0026	-0.821	-0.174	0.088725	-0.253	0.131	-0.581	0.0751	0.418281	0.00762	0.555	-0.0177	0.0329	0.820476	0.324	0.257	-0.236	0.884	0.671019	0.0821	0.742	-0.406	0.57	0.929202	0.295	0.0683	-0.0221	0.612	0.454778	-0.233	0.484	-0.886	0.419	0.86228	-0.173	0.374	-0.553	0.208	0.666938	0.221	0.278	-0.178	0.619
OTU4465124	0.379	0.239	-0.252	1.01	0.636117	0.148	0.419	-0.211	0.508	0.794354	-0.307	0.118	-0.692	0.0781	0.405208	0.00313	0.823	-0.0243	0.0306	0.940713	-0.243	0.418	-0.832	0.345	0.792458	0.475	0.0733	-0.0448	0.995	0.388561	-0.0803	0.666	-0.445	0.284	0.943212	-0.577	0.108	-1.281	0.126	0.586822	0.0988	0.666	-0.35	0.548	0.861697	-0.0577	0.8	-0.505	0.389
OTU4467447	0	1	-1.349	1.349	1	0	1	-0.759	0.759	1	0	1	-0.708	0.708	1	0	1	-0.0664	0.0664	1	0	1	-1.009	1.009	1	0	1	-1.425	1.425	1	0	1	-0.785	0.785	1	0	1	-1.124	1.124	1	0	1	-0.953	0.953	1	0	1	-0.864	0.864
OTU4468384	0.233	0.339	-0.244	0.71	0.695842	-0.148	0.268	-0.41	0.114	0.671229	-0.0936	0.496	-0.363	0.176	0.75985	-0.00824	0.5	-0.0322	0.0157	0.786052	-0.58	0.00665	-0.998	-0.161	0.122304	0.204	0.325	-0.202	0.609	0.728743	0.0887	0.502	-0.171	0.348	0.894586	-0.807	0.00731	-1.397	-0.217	0.238329	0.25	0.114	-0.0603	0.56	0.3705	-0.0807	0.608	-0.389	0.228
OTU4468466	-0.248	0.482	-0.938	0.443	0.759379	0.0138	0.942	-0.355	0.382	1	0.0641	0.76	-0.347	0.475	0.9132	0.0288	0.0687	-0.00221	0.0598	0.35828	0.145	0.635	-0.455	0.746	0.891285	-0.111	0.658	-0.605	0.382	0.9165	0.211	0.239	-0.14	0.563	0.753103	-0.111	0.762	-0.833	0.61	0.939514	0.113	0.588	-0.296	0.522	0.808737	0.16	0.483	-0.287	0.607
OTU4469007	0.463	0.117	-0.116	1.041	0.492227	-0.323	0.037	-0.626	-0.0194	0.342407	0.00843	0.959	-0.31	0.326	1	-0.0212	0.103	-0.0466	0.00425	0.439359	0.294	0.242	-0.199	0.788	0.670721	0.534	0.0286	0.056	1.012	0.3198	-0.179	0.237	-0.476	0.118	0.752337	-0.299	0.352	-0.93	0.331	0.8008	-0.0501	0.78	-0.402	0.302	0.915045	-0.0475	0.81	-0.435	0.34
OTU4469164	-0.136	0.777	-1.076	0.804	0.929387	-0.0171	0.952	-0.577	0.543	1	-0.672	0.0198	-1.238	-0.107	0.177226	0.00018	0.994	-0.0466	0.047	1	0.512	0.278	-0.413	1.437	0.68373	-0.756	0.108	-1.679	0.167	0.468	-0.101	0.707	-0.629	0.427	0.943212	0.413	0.469	-0.706	1.532	0.86228	0.515	0.179	-0.237	1.267	0.461009	-0.245	0.455	-0.888	0.398
OTU4471251	0.241	0.668	-0.858	1.34	0.871776	-0.691	0.0263	-1.3	-0.0813	0.28035	0.25	0.435	-0.378	0.879	0.715392	0.0521	0.0442	0.00135	0.103	0.305484	-0.451	0.412	-1.529	0.627	0.792458	-0.949	0.0339	-1.825	-0.0723	0.342767	-0.669	0.0393	-1.306	-0.0328	0.388184	-0.201	0.763	-1.505	1.103	0.939514	0.532	0.121	-0.14	1.204	0.384105	-0.684	0.0652	-1.412	0.0432
OTU4472130	-0.187	0.197	-0.471	0.0971	0.595636	-0.11	0.166	-0.265	0.0455	0.520897	-0.1	0.228	-0.264	0.0629	0.525266	-0.0106	0.122	-0.024	0.00284	0.482696	-0.147	0.252	-0.398	0.104	0.671019	0.0291	0.809	-0.207	0.266	0.945	0.16	0.0403	0.00703	0.312	0.388184	-0.0321	0.843	-0.35	0.286	0.97079	0.133	0.157	-0.0511	0.317	0.430764	0.0376	0.706	-0.158	0.233
OTU4472399	0.108	0.743	-0.537	0.752	0.919059	0.465	0.0159	0.0869	0.844	0.2226	-0.282	0.17	-0.685	0.121	0.471168	0.0222	0.218	-0.0131	0.0576	0.626463	0.304	0.35	-0.333	0.94	0.758333	0.488	0.121	-0.129	1.106	0.504321	0.175	0.368	-0.206	0.556	0.827878	-0.628	0.139	-1.461	0.204	0.617024	0.0919	0.666	-0.326	0.509	0.861697	-0.363	0.113	-0.812	0.0864
OTU4472721	-0.682	0.119	-1.538	0.175	0.492227	-0.226	0.306	-0.659	0.207	0.720155	-0.583	0.00567	-0.997	-0.17	0.103194	-0.0186	0.242	-0.0498	0.0126	0.632748	0.0843	0.804	-0.581	0.749	0.933856	-0.224	0.492	-0.862	0.415	0.81817	-0.042	0.843	-0.457	0.373	0.968527	0.371	0.385	-0.466	1.209	0.822187	0.54	0.0561	-0.0141	1.095	0.261529	-0.143	0.58	-0.651	0.364
OTU4473509	-0.196	0.263	-0.539	0.147	0.6552	0.2	0.0437	0.00565	0.394	0.362519	-0.249	0.0116	-0.443	-0.0557	0.134757	0.00715	0.374	-0.00862	0.0229	0.720951	0.278	0.064	-0.0162	0.572	0.373757	-0.259	0.0806	-0.55	0.0316	0.408489	-0.0154	0.873	-0.204	0.173	0.969205	-0.162	0.42	-0.556	0.232	0.836804	0.237	0.0273	0.0266	0.448	0.17745	-0.287	0.0162	-0.521	-0.053
OTU4473788	-1.167	0.105	-2.579	0.244	0.485847	-0.588	0.13	-1.351	0.174	0.472026	0.209	0.614	-0.604	1.023	0.84021	-0.0704	0.0214	-0.13	-0.0104	0.216378	0.222	0.697	-0.897	1.341	0.910417	0.677	0.213	-0.389	1.742	0.60889	-0.445	0.232	-1.173	0.284	0.752337	-1.01	0.205	-2.572	0.552	0.686687	0.08	0.872	-0.896	1.056	0.943677	0.0568	0.89	-0.748	0.862
OTU4476186	0.671	0.328	-0.673	2.014	0.695842	0.0397	0.913	-0.672	0.752	1	-0.506	0.188	-1.26	0.248	0.491915	-0.084	0.0431	-0.165	-0.00259	0.305484	-0.377	0.587	-1.736	0.983	0.8805	-0.304	0.588	-1.403	0.795	0.870049	0.62	0.15	-0.224	1.464	0.632864	-0.0462	0.953	-1.581	1.488	0.989236	-0.265	0.591	-1.232	0.702	0.808737	0.611	0.168	-0.257	1.479
OTU4476780	-1.073	0.0442	-2.119	-0.0277	0.349757	0.762	0.022	0.11	1.413	0.266933	0.267	0.374	-0.321	0.855	0.650331	0.0177	0.47	-0.0304	0.0659	0.772154	-0.157	0.707	-0.977	0.663	0.910417	-0.308	0.547	-1.312	0.696	0.84522	-0.528	0.0959	-1.15	0.0935	0.531109	-1.619	0.00768	-2.81	-0.429	0.238329	0.848	0.0741	-0.0826	1.779	0.294212	0.928	0.0111	0.212	1.645
OTU4477696	0.175	0.392	-0.226	0.577	0.715826	0.123	0.296	-0.108	0.355	0.711965	-0.154	0.194	-0.388	0.0788	0.49267	-0.00889	0.338	-0.0271	0.00928	0.695092	-0.208	0.274	-0.581	0.165	0.680018	-0.399	0.0261	-0.751	-0.0475	0.3198	0.047	0.68	-0.176	0.27	0.943212	0.086	0.727	-0.398	0.57	0.924391	0.197	0.16	-0.078	0.472	0.432475	0.102	0.488	-0.186	0.39
OTU4480861	-1.122	0.00013	-1.697	-0.547	0.014196	-0.195	0.207	-0.497	0.108	0.588656	0.0255	0.872	-0.284	0.335	0.966852	0.00932	0.374	-0.0112	0.0299	0.720951	0.0543	0.83	-0.441	0.549	0.954063	-0.565	0.014	-1.015	-0.114	0.2548	-0.0146	0.92	-0.3	0.27	0.984941	0.358	0.343	-0.382	1.097	0.79481	-0.0286	0.864	-0.356	0.298	0.943677	0.0527	0.778	-0.313	0.419
OTU4481613	-0.0388	0.838	-0.411	0.334	0.937598	0.0102	0.923	-0.196	0.216	1	-0.2	0.0758	-0.42	0.0208	0.358602	0.0104	0.233	-0.00671	0.0276	0.632748	-0.182	0.262	-0.499	0.136	0.671019	-0.333	0.0333	-0.64	-0.0265	0.342767	-0.0197	0.849	-0.223	0.183	0.968527	0.214	0.334	-0.219	0.646	0.79481	-0.216	0.0677	-0.448	0.0157	0.288783	0.052	0.662	-0.181	0.285
OTU4483337	-0.454	0.0547	-0.918	0.00907	0.378053	0.242	0.049	0.00107	0.483	0.362519	0.038	0.768	-0.215	0.291	0.917567	-0.00169	0.869	-0.0218	0.0184	0.960739	0.0518	0.788	-0.326	0.43	0.931824	-0.374	0.0469	-0.743	-0.00507	0.362005	0.0623	0.613	-0.179	0.304	0.942811	-0.181	0.484	-0.687	0.325	0.86228	0.0785	0.573	-0.194	0.351	0.804262	-0.339	0.0191	-0.624	-0.0555
OTU46910	-0.343	0.326	-1.026	0.34	0.695842	0.0988	0.608	-0.279	0.476	0.904545	-0.0359	0.867	-0.455	0.383	0.966852	-0.00434	0.78	-0.0347	0.0261	0.925826	-0.0424	0.902	-0.714	0.629	0.9828	-0.173	0.585	-0.795	0.448	0.869446	-0.28	0.133	-0.646	0.0857	0.610235	-0.46	0.247	-1.239	0.319	0.726064	0.0635	0.779	-0.379	0.506	0.915045	0.129	0.597	-0.349	0.607
OTU48084	0.108	0.783	-0.662	0.878	0.929387	0.0566	0.785	-0.35	0.463	0.958859	-0.353	0.127	-0.806	0.0999	0.41275	0.00902	0.585	-0.0233	0.0413	0.836152	0.129	0.714	-0.562	0.821	0.910417	0.199	0.509	-0.392	0.79	0.824671	0.0216	0.914	-0.368	0.411	0.984941	0.217	0.621	-0.643	1.078	0.906594	-0.0125	0.957	-0.472	0.447	0.987754	0.487	0.058	-0.0165	0.991
OTU509621	-0.0859	0.846	-0.95	0.778	0.944402	0.0552	0.815	-0.407	0.517	0.982318	-0.409	0.125	-0.932	0.114	0.411145	0.00304	0.888	-0.0392	0.0453	0.969696	-0.344	0.459	-1.255	0.567	0.811049	-0.242	0.53	-0.996	0.512	0.837936	-0.209	0.37	-0.667	0.248	0.827878	0.976	0.196	-0.504	2.455	0.680815	-0.559	0.0483	-1.114	-0.00424	0.247486	0.511	0.0969	-0.0922	1.113
OTU509709	-0.444	0.253	-1.204	0.316	0.6552	0.153	0.443	-0.238	0.545	0.817155	0.45	0.0411	0.0183	0.881	0.280508	-0.0105	0.574	-0.0471	0.0261	0.826923	0.472	0.168	-0.199	1.142	0.615624	0.405	0.248	-0.281	1.091	0.635299	-0.0874	0.676	-0.497	0.322	0.943212	-0.285	0.524	-1.159	0.59	0.867662	0.459	0.0485	0.00293	0.915	0.247486	-0.159	0.542	-0.668	0.351
OTU518820	0.609	0.349	-0.665	1.883	0.696293	-0.675	0.0837	-1.439	0.0899	0.425172	1.241	0.00527	0.369	2.112	0.0992214	-0.0619	0.0451	-0.123	-0.00134	0.307808	-0.317	0.643	-1.659	1.024	0.893833	1.299	0.0564	-0.0353	2.634	0.37523	0.349	0.302	-0.314	1.011	0.79658	-1.019	0.156	-2.427	0.389	0.645273	0.263	0.533	-0.563	1.088	0.788667	-1.463	0.00163	-2.373	-0.553
OTU520657	1.496	0.0184	0.253	2.74	0.217238	-0.341	0.372	-1.088	0.407	0.763579	1.021	0.00878	0.257	1.785	0.116924	-0.0525	0.0978	-0.115	0.00965	0.4238	0.685	0.251	-0.485	1.855	0.671019	0.609	0.272	-0.478	1.695	0.668973	0.683	0.0489	0.00343	1.362	0.388184	-2.069	0.0107	-3.657	-0.48	0.242876	-0.554	0.189	-1.38	0.272	0.473367	-0.486	0.265	-1.34	0.368
OTU520720	0.546	0.182	-0.255	1.348	0.571103	-0.358	0.0504	-0.716	0.00055	0.362519	-0.0262	0.886	-0.385	0.333	0.969096	0.00217	0.871	-0.0241	0.0284	0.960739	-1.493	0.000656	-2.351	-0.634	0.029848	0.452	0.103	-0.0913	0.994	0.462339	0.122	0.511	-0.242	0.486	0.900019	0.158	0.685	-0.605	0.92	0.924391	0.0076	0.974	-0.443	0.458	0.990324	0.706	0.00247	0.249	1.162
OTU522433	-1.15	0.142	-2.684	0.384	0.51688	-0.653	0.0994	-1.43	0.124	0.437634	0.711	0.127	-0.202	1.623	0.41275	0.0271	0.538	-0.0591	0.113	0.81524	-0.116	0.854	-1.356	1.124	0.963397	0.0377	0.95	-1.139	1.215	0.994724	-0.38	0.378	-1.225	0.465	0.829581	0.359	0.748	-1.832	2.55	0.937968	1.484	0.000687	0.627	2.34	0.0156293	-0.294	0.506	-1.16	0.572
OTU524371	1.36	0.0638	-0.0783	2.799	0.411361	0.495	0.107	-0.108	1.098	0.44006	0.389	0.204	-0.211	0.989	0.497467	0.0431	0.155	-0.0164	0.102	0.535633	0.46	0.418	-0.653	1.574	0.792458	0.108	0.824	-0.846	1.062	0.951171	1.043	0.000375	0.468	1.618	0.02925	-0.801	0.214	-2.066	0.463	0.6955	0.181	0.571	-0.445	0.806	0.803521	-0.0692	0.863	-0.858	0.719
OTU524444	0.091	0.825	-0.714	0.896	0.937598	-0.766	0.00116	-1.228	-0.304	0.0635345	0.0884	0.714	-0.384	0.561	0.908727	0.012	0.568	-0.0291	0.0531	0.822621	-0.977	0.0149	-1.763	-0.19	0.193005	0.435	0.156	-0.166	1.035	0.53235	-0.347	0.151	-0.821	0.127	0.632864	-0.336	0.429	-1.168	0.496	0.839548	-0.155	0.586	-0.711	0.402	0.808737	0.795	0.00344	0.262	1.327
OTU524842	-0.651	0.0342	-1.254	-0.0483	0.316495	0.131	0.379	-0.161	0.424	0.765587	-0.225	0.146	-0.529	0.0787	0.438	-0.0085	0.478	-0.032	0.015	0.772154	0.0696	0.803	-0.477	0.617	0.933856	0.0229	0.914	-0.392	0.438	0.988206	0.0747	0.607	-0.21	0.359	0.938873	0.034	0.893	-0.46	0.528	0.979072	-0.00656	0.972	-0.377	0.363	0.990134	0.0192	0.919	-0.35	0.389
OTU527762	0.126	0.711	-0.54	0.791	0.898625	0.0775	0.69	-0.304	0.459	0.916642	0.125	0.589	-0.329	0.58	0.823838	0.00631	0.679	-0.0236	0.0362	0.884807	-0.637	0.0266	-1.199	-0.0738	0.25935	0.105	0.733	-0.498	0.707	0.92858	0.0382	0.85	-0.358	0.434	0.968527	0.726	0.125	-0.201	1.653	0.587644	-0.0193	0.937	-0.5	0.461	0.97448	-0.549	0.0325	-1.052	-0.0456
OTU527941	0.145	0.526	-0.302	0.592	0.795557	0.00498	0.964	-0.213	0.223	1	0.00251	0.984	-0.242	0.247	1	0.00625	0.49	-0.0115	0.024	0.78	0.138	0.381	-0.171	0.447	0.780291	0.0678	0.703	-0.28	0.416	0.918626	0.336	0.00285	0.115	0.557	0.0915353	-1.336	0.00519	-2.273	-0.399	0.22425	-0.0448	0.704	-0.276	0.186	0.881906	-0.0546	0.676	-0.31	0.201
OTU529740	-0.0116	0.963	-0.503	0.48	0.993102	-0.159	0.255	-0.434	0.115	0.656745	0.0253	0.862	-0.259	0.31	0.966852	-0.0306	0.00412	-0.0514	-0.00968	0.102251	0.593	0.0152	0.114	1.072	0.193005	0.0538	0.791	-0.344	0.451	0.939215	0.0285	0.833	-0.236	0.293	0.968527	0.0216	0.942	-0.563	0.606	0.988646	0.277	0.0966	-0.0498	0.604	0.351624	0.0131	0.938	-0.321	0.347
OTU529873	-0.43	0.655	-2.321	1.46	0.861759	-0.953	0.064	-1.962	0.0556	0.38493	0.691	0.249	-0.484	1.866	0.550403	-0.0435	0.316	-0.128	0.0415	0.683558	0.593	0.547	-1.339	2.526	0.863185	-0.0262	0.973	-1.568	1.515	1	0.217	0.678	-0.806	1.24	0.943212	0.751	0.518	-1.528	3.029	0.86228	0.322	0.576	-0.807	1.452	0.8064	0.595	0.356	-0.669	1.86
OTU530437	0.107	0.69	-0.42	0.635	0.886447	-0.116	0.443	-0.413	0.18	0.817155	-0.272	0.106	-0.601	0.0577	0.378275	-0.0236	0.0559	-0.0479	0.000591	0.330535	0.528	0.0214	0.0781	0.978	0.233688	0.136	0.527	-0.286	0.559	0.837936	-0.0138	0.927	-0.307	0.279	0.988559	0.0243	0.936	-0.571	0.619	0.988646	0.459	0.0157	0.0867	0.832	0.127668	0.0604	0.732	-0.286	0.406
OTU531299	-0.954	0.218	-2.471	0.563	0.604203	-0.16	0.722	-1.042	0.722	0.922332	0.451	0.287	-0.379	1.282	0.589105	0.0353	0.183	-0.0167	0.0873	0.57096	-1.715	0.00789	-2.98	-0.45	0.138427	-0.343	0.577	-1.545	0.86	0.86077	-0.0604	0.884	-0.87	0.749	0.969205	-1.181	0.21	-3.026	0.664	0.689856	0.162	0.717	-0.713	1.036	0.881906	0.982	0.112	-0.23	2.194
OTU533613	-0.297	0.489	-1.138	0.544	0.765026	0.216	0.342	-0.229	0.661	0.738071	0.0719	0.755	-0.38	0.523	0.9132	-0.000475	0.98	-0.0368	0.0358	0.996602	0.346	0.338	-0.363	1.055	0.753257	-0.192	0.545	-0.814	0.43	0.84522	-0.0431	0.837	-0.455	0.369	0.968527	0.251	0.636	-0.789	1.292	0.918667	-0.126	0.648	-0.666	0.415	0.8505	0.205	0.473	-0.355	0.766
OTU536831	0.246	0.456	-0.401	0.893	0.750142	0.103	0.568	-0.25	0.456	0.895314	0.184	0.325	-0.182	0.549	0.618042	0.0165	0.247	-0.0115	0.0445	0.632748	-0.516	0.0757	-1.086	0.0535	0.392719	0.188	0.464	-0.314	0.69	0.794182	-0.217	0.204	-0.552	0.118	0.728	0.487	0.2	-0.257	1.23	0.680815	-0.226	0.322	-0.672	0.221	0.625665	0.0351	0.868	-0.378	0.449
OTU536866	0.421	0.217	-0.246	1.088	0.604203	0.209	0.31	-0.194	0.612	0.726438	-0.0653	0.745	-0.459	0.329	0.9132	-0.036	0.0511	-0.0722	0.000175	0.31668	-0.342	0.293	-0.98	0.296	0.701658	0.245	0.466	-0.413	0.903	0.795112	-0.0209	0.918	-0.417	0.376	0.984941	-0.179	0.671	-1.005	0.647	0.923162	-0.227	0.322	-0.675	0.222	0.625665	-0.0534	0.822	-0.519	0.412
OTU540055	-0.444	0.347	-1.369	0.481	0.696293	-0.0664	0.809	-0.606	0.473	0.977243	0.186	0.504	-0.359	0.731	0.761091	0.0173	0.44	-0.0267	0.0613	0.766133	0.182	0.634	-0.567	0.932	0.891285	0.182	0.627	-0.552	0.916	0.893969	0.221	0.35	-0.243	0.685	0.823707	-0.389	0.401	-1.297	0.519	0.830247	-0.106	0.718	-0.684	0.471	0.881906	0.182	0.56	-0.428	0.791
OTU546557	0.54	0.48	-0.958	2.038	0.759379	-0.194	0.627	-0.976	0.588	0.915268	0.218	0.602	-0.601	1.037	0.83003	-0.0393	0.248	-0.106	0.0275	0.632748	-1.049	0.142	-2.45	0.352	0.5577	0.533	0.435	-0.804	1.87	0.787297	-0.742	0.102	-1.632	0.148	0.546	0.414	0.683	-1.573	2.401	0.924391	-0.401	0.456	-1.455	0.653	0.730116	-0.299	0.519	-1.206	0.609
OTU562244	-0.208	0.369	-0.661	0.246	0.697142	0.00467	0.969	-0.228	0.237	1	-0.0237	0.847	-0.265	0.217	0.962863	0.0126	0.198	-0.00657	0.0318	0.59027	0.186	0.341	-0.196	0.568	0.754313	-0.335	0.0542	-0.676	0.00603	0.36737	0.136	0.23	-0.0861	0.358	0.752337	0.172	0.504	-0.333	0.677	0.86228	0.257	0.0722	-0.0232	0.537	0.294212	0.0214	0.886	-0.271	0.314
OTU578016	-1.058	0.00523	-1.8	-0.315	0.09464	-0.102	0.623	-0.51	0.306	0.914403	-0.0161	0.936	-0.407	0.375	0.988503	-0.00903	0.556	-0.0391	0.021	0.820476	0.576	0.063	-0.0311	1.183	0.373757	-0.282	0.396	-0.932	0.369	0.77239	-0.0808	0.671	-0.454	0.292	0.943212	0.0163	0.969	-0.807	0.84	0.996373	0.556	0.019	0.0913	1.021	0.14211	-0.318	0.172	-0.774	0.139
OTU579541	0.532	0.186	-0.257	1.32	0.577023	-0.38	0.0841	-0.811	0.0511	0.425172	-0.158	0.51	-0.627	0.312	0.76262	-0.0257	0.16	-0.0615	0.0101	0.535951	0.252	0.507	-0.493	0.998	0.841404	0.412	0.17	-0.177	1.001	0.54288	-0.136	0.508	-0.537	0.266	0.897631	0.923	0.0415	0.0353	1.81	0.460494	-0.876	0.000464	-1.366	-0.385	0.012064	0.0142	0.96	-0.547	0.575
OTU580629	-1.177	0.00267	-1.946	-0.409	0.0662645	0.237	0.34	-0.25	0.723	0.738071	-0.428	0.0837	-0.914	0.057	0.371546	0.000243	0.989	-0.0353	0.0358	1	0.403	0.286	-0.338	1.144	0.700251	-0.406	0.281	-1.144	0.332	0.678291	-0.255	0.295	-0.733	0.222	0.79658	-0.349	0.411	-1.182	0.484	0.831133	-0.548	0.0358	-1.06	-0.0364	0.206331	-0.129	0.66	-0.707	0.448
OTU581201	-0.298	0.39	-0.977	0.381	0.715826	0.271	0.123	-0.0737	0.616	0.466924	-0.23	0.2	-0.583	0.122	0.497467	-0.00639	0.667	-0.0355	0.0227	0.875437	-0.0159	0.959	-0.624	0.592	0.995464	-0.224	0.38	-0.724	0.276	0.76	0.0338	0.853	-0.323	0.39	0.968527	0.188	0.55	-0.428	0.804	0.882246	0.599	0.00825	0.154	1.043	0.09009	-0.119	0.611	-0.58	0.341
OTU591439	-0.171	0.654	-0.919	0.577	0.861759	-0.06	0.762	-0.449	0.329	0.945905	-0.241	0.245	-0.646	0.165	0.54822	0.00472	0.792	-0.0304	0.0398	0.929137	1.636	1.77e-05	0.889	2.383	0.0032214	-0.305	0.275	-0.854	0.243	0.670313	-0.0216	0.915	-0.419	0.376	0.984941	-0.186	0.579	-0.845	0.472	0.899746	0.176	0.486	-0.319	0.67	0.755403	0.0309	0.9	-0.449	0.511
OTU619140	-1.143	0.104	-2.519	0.233	0.485847	0.236	0.494	-0.439	0.911	0.858994	-0.494	0.191	-1.234	0.246	0.491915	-0.0575	0.0631	-0.118	0.00314	0.351557	-1.705	0.00254	-2.813	-0.598	0.0701064	-0.421	0.452	-1.519	0.677	0.788858	-0.186	0.604	-0.888	0.517	0.938873	-0.822	0.325	-2.459	0.816	0.794625	-0.199	0.605	-0.951	0.554	0.819	0.166	0.688	-0.644	0.975
OTU64384	-0.997	0.0496	-1.991	-0.0019	0.361366	-0.0141	0.956	-0.519	0.491	1	0.186	0.486	-0.337	0.708	0.749593	-0.0144	0.465	-0.0531	0.0243	0.772154	-1.161	0.0028	-1.922	-0.4	0.0701064	-0.379	0.334	-1.148	0.39	0.730116	0.913	0.000347	0.413	1.413	0.02925	-0.0165	0.975	-1.055	1.022	0.99878	0.332	0.272	-0.26	0.925	0.589333	0.187	0.567	-0.453	0.826
OTU656881	0.377	0.395	-0.492	1.247	0.718326	0.0151	0.952	-0.475	0.505	1	-0.457	0.0799	-0.968	0.0545	0.360718	0.0713	0.000413	0.0317	0.111	0.034788	-0.609	0.13	-1.396	0.179	0.525778	-1.096	0.00316	-1.824	-0.368	0.137046	0.0986	0.694	-0.392	0.59	0.943212	-0.821	0.137	-1.905	0.262	0.613131	0.768	0.00885	0.193	1.344	0.092925	0.118	0.713	-0.512	0.749
OTU661266	0.1	0.705	-0.418	0.619	0.896456	-0.182	0.209	-0.466	0.102	0.591264	-0.00197	0.99	-0.309	0.305	1	-0.0331	0.0187	-0.0607	-0.0055	0.19845	0.0391	0.879	-0.465	0.543	0.973497	0.448	0.0435	0.0131	0.883	0.354493	-0.212	0.137	-0.492	0.0677	0.613131	0.211	0.53	-0.446	0.867	0.869009	-0.242	0.162	-0.582	0.0976	0.433588	0.356	0.0369	0.0217	0.689
OTU663226	-0.772	0.049	-1.541	-0.00342	0.361366	0.174	0.374	-0.209	0.557	0.764809	0.275	0.178	-0.126	0.676	0.481129	0.0295	0.0826	-0.00381	0.0628	0.38879	-0.662	0.0302	-1.26	-0.0633	0.27482	0.126	0.667	-0.447	0.699	0.918626	0.471	0.0184	0.0793	0.863	0.27846	-0.949	0.111	-2.114	0.217	0.586822	-0.0301	0.902	-0.509	0.449	0.957876	0.234	0.372	-0.279	0.747
OTU663500	0.22	0.353	-0.244	0.683	0.696293	0.0403	0.771	-0.231	0.312	0.948122	-0.385	0.00721	-0.666	-0.104	0.110528	-0.00548	0.635	-0.0281	0.0171	0.868947	-0.243	0.291	-0.694	0.208	0.701658	0.291	0.158	-0.113	0.694	0.532519	0.223	0.105	-0.0463	0.491	0.55125	-0.567	0.0919	-1.225	0.0922	0.583458	-0.0522	0.751	-0.374	0.27	0.9036	-0.076	0.659	-0.414	0.262
OTU668514	-0.948	0.162	-2.277	0.38	0.54265	0.413	0.22	-0.247	1.074	0.605465	-0.273	0.439	-0.964	0.418	0.717647	0.0818	0.0154	0.0156	0.148	0.182791	-1.273	0.0205	-2.35	-0.196	0.228429	-1.696	0.00384	-2.846	-0.546	0.137046	0.627	0.0519	-0.00504	1.26	0.388184	0.378	0.577	-0.95	1.706	0.899746	1.121	0.00262	0.391	1.851	0.0447038	0.541	0.193	-0.274	1.355
OTU712142	0.367	0.355	-0.411	1.145	0.696293	0.261	0.172	-0.113	0.635	0.530576	0.203	0.321	-0.198	0.604	0.618042	0.00437	0.778	-0.026	0.0347	0.925464	-0.242	0.459	-0.882	0.398	0.811049	0.266	0.391	-0.342	0.875	0.769899	-0.0831	0.663	-0.457	0.291	0.943212	1.022	0.0204	0.158	1.887	0.297426	-0.126	0.578	-0.569	0.317	0.806464	0.185	0.452	-0.298	0.669
OTU72820	1.248	0.1	-0.24	2.735	0.478947	2.507	1.52e-08	1.639	3.375	8.2992e-06	-1.477	0.0019	-2.408	-0.545	0.0557495	0.0154	0.735	-0.0738	0.105	0.912068	-0.38	0.616	-1.867	1.106	0.891285	-0.61	0.344	-1.873	0.653	0.730116	1.547	0.000464	0.681	2.413	0.031668	-1.241	0.2	-3.14	0.657	0.680815	-1.09	0.0223	-2.024	-0.155	0.1561	-0.114	0.839	-1.221	0.992
OTU738351	0.153	0.7	-0.626	0.932	0.892991	-0.0842	0.721	-0.547	0.379	0.922332	0.256	0.267	-0.196	0.709	0.571297	-0.0443	0.0122	-0.0789	-0.00965	0.1703	0.183	0.624	-0.55	0.916	0.891285	0.502	0.172	-0.218	1.221	0.54288	0.227	0.31	-0.211	0.666	0.804632	0.589	0.249	-0.412	1.591	0.726064	0.251	0.373	-0.301	0.803	0.666938	-0.347	0.214	-0.893	0.2
OTU782953	0.111	0.721	-0.499	0.722	0.904979	0.311	0.0928	-0.0516	0.673	0.436349	-0.367	0.0483	-0.731	-0.00272	0.29968	0.0457	0.00205	0.0166	0.0748	0.083356	-0.346	0.23	-0.911	0.219	0.660346	-0.894	0.000885	-1.421	-0.367	0.103133	0.0664	0.709	-0.282	0.415	0.943212	-0.648	0.106	-1.433	0.137	0.586822	0.839	7.43e-05	0.424	1.254	0.0028977	0.00355	0.988	-0.445	0.452
OTU793109	-0.178	0.477	-0.67	0.314	0.759379	-0.0541	0.694	-0.323	0.215	0.917492	0.0011	0.994	-0.286	0.288	1	-0.00695	0.542	-0.0293	0.0154	0.81524	-0.419	0.0679	-0.869	0.0308	0.3783	0.0472	0.813	-0.344	0.438	0.946478	0.111	0.404	-0.15	0.373	0.841924	-0.47	0.107	-1.041	0.101	0.586822	0.0253	0.882	-0.31	0.36	0.946114	0.00433	0.98	-0.342	0.35
OTU798581	0.836	0.0375	0.0481	1.623	0.325	0.23	0.238	-0.152	0.612	0.633466	-0.342	0.129	-0.783	0.0992	0.414318	0.0199	0.264	-0.0151	0.055	0.646386	0.166	0.649	-0.548	0.88	0.89544	-0.0126	0.968	-0.633	0.608	0.999108	-0.242	0.234	-0.641	0.157	0.752337	-1.043	0.012	-1.857	-0.229	0.242876	-0.169	0.556	-0.734	0.395	0.79822	-0.0266	0.905	-0.466	0.413
OTU816702	-0.251	0.706	-1.557	1.054	0.896456	-0.277	0.456	-1.006	0.451	0.82804	-0.453	0.24	-1.209	0.303	0.543734	0.0731	0.0326	0.00604	0.14	0.27384	-0.768	0.183	-1.898	0.362	0.628415	-1.141	0.0534	-2.299	0.0166	0.36737	0.963	0.00552	0.283	1.644	0.1469	-0.724	0.324	-2.162	0.714	0.794625	1.371	0.00178	0.511	2.23	0.032396	-0.0441	0.922	-0.923	0.835
OTU819353	-0.204	0.48	-0.77	0.362	0.759379	-0.047	0.768	-0.36	0.266	0.946564	-0.231	0.165	-0.556	0.0949	0.462	0.0241	0.05	4.95e-06	0.0481	0.31668	-0.318	0.205	-0.81	0.174	0.644712	0.343	0.123	-0.0933	0.78	0.505556	0.242	0.104	-0.0497	0.534	0.55125	-0.344	0.287	-0.977	0.289	0.7748	0.276	0.138	-0.0884	0.641	0.411738	0.146	0.445	-0.229	0.522
OTU825808	-1.713	0.0057	-2.927	-0.499	0.09464	-0.336	0.266	-0.928	0.256	0.671229	-0.525	0.105	-1.159	0.11	0.378275	-0.026	0.261	-0.0712	0.0193	0.641919	-0.0409	0.93	-0.957	0.875	0.989825	-1.352	0.00502	-2.296	-0.408	0.137046	0.128	0.687	-0.497	0.754	0.943212	-0.856	0.201	-2.168	0.456	0.680815	0.557	0.128	-0.16	1.274	0.397091	0.977	0.00424	0.308	1.647
OTU840376	-0.156	0.732	-1.05	0.738	0.912493	0.127	0.568	-0.309	0.563	0.895314	-0.343	0.153	-0.814	0.127	0.446727	0.00758	0.655	-0.0256	0.0408	0.872803	-0.139	0.721	-0.9	0.623	0.910417	-0.374	0.333	-1.132	0.383	0.730116	-0.374	0.086	-0.801	0.0529	0.511948	-0.254	0.528	-1.041	0.534	0.868337	0.107	0.679	-0.399	0.613	0.872315	-0.0667	0.794	-0.567	0.434
OTU840961	-0.0395	0.801	-0.346	0.267	0.937598	0.15	0.0794	-0.0176	0.318	0.419475	-0.274	0.00255	-0.452	-0.0959	0.0632864	0.00434	0.565	-0.0105	0.0191	0.822621	0.0349	0.795	-0.229	0.298	0.931824	0.0347	0.793	-0.225	0.294	0.939215	-0.154	0.0731	-0.323	0.0144	0.4771	0.175	0.333	-0.179	0.528	0.79481	0.178	0.0747	-0.0177	0.373	0.294212	0.0686	0.506	-0.133	0.271
OTU842193	0.137	0.68	-0.514	0.787	0.8819	0.646	0.000976	0.262	1.029	0.0635345	-0.173	0.38	-0.559	0.213	0.656582	-0.00161	0.914	-0.0308	0.0276	0.979588	0.554	0.0782	-0.0625	1.171	0.392719	-0.296	0.326	-0.886	0.295	0.728743	0.349	0.05	-4.17e-05	0.697	0.388184	-0.168	0.678	-0.961	0.625	0.923162	-0.273	0.208	-0.698	0.152	0.49593	0.38	0.0883	-0.057	0.817
OTU846386	0.461	0.461	-0.765	1.686	0.750142	0.67	0.0595	-0.0269	1.368	0.370411	0.1	0.823	-0.777	0.978	0.944029	-0.0325	0.327	-0.0976	0.0326	0.686161	0.539	0.441	-0.831	1.909	0.809839	0.452	0.457	-0.739	1.644	0.788858	-0.343	0.383	-1.112	0.427	0.829581	1.242	0.143	-0.422	2.905	0.624624	-0.216	0.658	-1.174	0.741	0.857442	-0.176	0.676	-1	0.649
OTU849393	0.419	0.405	-0.567	1.405	0.726807	-0.53	0.0146	-0.955	-0.105	0.211216	0.273	0.268	-0.21	0.756	0.571297	0.03	0.115	-0.00733	0.0673	0.469721	-0.506	0.168	-1.223	0.212	0.615624	0.00411	0.989	-0.607	0.615	1	-0.0567	0.81	-0.519	0.405	0.968527	-0.245	0.663	-1.345	0.855	0.923162	0.3	0.304	-0.272	0.871	0.622	-1	0.000619	-1.573	-0.428
OTU849535	-0.295	0.293	-0.846	0.255	0.680757	0.282	0.0614	-0.0135	0.578	0.376679	0.2	0.18	-0.0922	0.491	0.484138	0.0158	0.211	-0.00897	0.0406	0.616075	-0.369	0.141	-0.86	0.122	0.5577	0.0872	0.705	-0.364	0.538	0.918626	-0.167	0.24	-0.446	0.112	0.753103	-0.0442	0.893	-0.687	0.599	0.979072	-0.212	0.199	-0.535	0.111	0.489432	0.21	0.245	-0.144	0.563
OTU866280	0.164	0.584	-0.423	0.751	0.830375	-0.113	0.526	-0.461	0.236	0.877262	-0.248	0.132	-0.572	0.075	0.419023	-0.0337	0.0137	-0.0606	-0.00692	0.173958	-0.141	0.58	-0.642	0.359	0.872397	0.104	0.682	-0.394	0.603	0.918626	0.195	0.209	-0.109	0.499	0.7315	-0.124	0.699	-0.75	0.503	0.924391	0.56	0.00588	0.162	0.959	0.0751702	-0.0895	0.659	-0.487	0.308
OTU925131	0.266	0.339	-0.28	0.812	0.695842	0.0426	0.729	-0.198	0.283	0.923807	-0.0678	0.613	-0.331	0.195	0.84021	0.00205	0.825	-0.0161	0.0202	0.940713	-0.0857	0.706	-0.531	0.359	0.910417	0.311	0.115	-0.0755	0.697	0.490547	-0.0192	0.876	-0.261	0.223	0.969205	0.173	0.506	-0.337	0.684	0.86228	-0.0442	0.768	-0.337	0.249	0.913569	-0.0259	0.867	-0.328	0.276
OTU975306	0.0599	0.783	-0.366	0.486	0.929387	-0.219	0.0662	-0.453	0.0147	0.38493	-0.185	0.142	-0.431	0.062	0.435573	-0.00196	0.844	-0.0215	0.0176	0.954087	0.216	0.224	-0.132	0.564	0.654032	-0.393	0.038	-0.764	-0.0218	0.34692	-0.107	0.355	-0.335	0.12	0.824809	-0.0893	0.708	-0.557	0.378	0.924391	-0.154	0.256	-0.42	0.112	0.57509	-0.27	0.0688	-0.562	0.0209
[truncated: 31 more columns]

## Sheet: mother
OTU	Season					C-section					Sanitary facility					Water source					Marital status					Maternal age					Education					Cows					Goats					Chicken
	lnFC	p-value	CI low	CI high	q-value	lnFC	p-value	CI low	CI high	q-value	lnFC	p-value	CI low	CI high	q-value	lnFC	p-value	CI low	CI high	q-value	lnFC	p-value	CI low	CI high	q-value	lnFC	p-value	CI low	CI high	q-value	lnFC	p-value	CI low	CI high	q-value	lnFC	p-value	CI low	CI high	q-value	lnFC	p-value	CI low	CI high	q-value	lnFC	p-value	CI low	CI high
OTU102424	0.534	0.0631	-0.0292	1.097	0.445679	-0.284	0.851	-3.239	2.671	1	0.918	0.0954	-0.161	1.996	0.506422	1.422	0.0365	0.0895	2.755	0.245251	0.173	0.815	-1.279	1.626	1	-0.0471	0.0742	-0.0987	0.00459	0.455206	0.252	0.514	-0.505	1.009	0.846326	-0.679	0.237	-1.804	0.446	0.793446	0.247	0.457	-0.403	0.896	0.839082	-0.339	0.294	-0.973	0.295
OTU104144	-0.385	0.144	-0.901	0.131	0.584953	0.595	0.216	-0.348	1.539	0.589	-0.164	0.724	-1.076	0.747	1	0.447	0.417	-0.632	1.526	0.76207	0.814	0.0535	-0.0124	1.64	0.337434	0.00381	0.866	-0.0403	0.0479	1	0.294	0.287	-0.247	0.836	0.662147	-0.724	0.146	-1.699	0.252	0.661642	-0.406	0.135	-0.94	0.127	0.562979	-0.0539	0.838	-0.572	0.464
OTU104394	-0.138	0.57	-0.615	0.339	0.922073	1.801	0.00838	0.462	3.14	0.151814	0.123	0.791	-0.785	1.031	1	0.0575	0.907	-0.906	1.021	1	-0.123	0.778	-0.978	0.732	1	-0.00773	0.696	-0.0465	0.031	0.975186	-0.0473	0.843	-0.515	0.42	0.989333	-0.455	0.405	-1.526	0.616	0.867541	0.115	0.651	-0.384	0.614	0.966636	-0.289	0.24	-0.77	0.193
OTU105109	0.729	0.294	-0.632	2.09	0.748364	-1.115	0.49	-4.285	2.055	0.835252	0.921	0.522	-1.899	3.742	0.919354	2.476	0.0626	-0.13	5.082	0.323782	0.937	0.401	-1.25	3.124	0.83391	0.0517	0.407	-0.0707	0.174	0.807698	0.15	0.84	-1.301	1.6	0.988829	1.12	0.577	-2.814	5.054	0.924757	-0.704	0.362	-2.219	0.811	0.758845	-1.417	0.0691	-2.946	0.111
OTU113542	-0.0267	0.95	-0.863	0.809	1	-0.12	0.936	-3.028	2.788	1	-0.0143	0.984	-1.369	1.34	1	-0.0298	0.971	-1.641	1.581	1	0.0142	0.986	-1.556	1.584	1	-0.000843	0.982	-0.073	0.0713	1	0.0196	0.966	-0.88	0.919	1	-0.00154	0.999	-2.12	2.116	1	-0.00837	0.987	-0.992	0.975	1	0.0108	0.982	-0.919	0.941
OTU114348	0.224	0.407	-0.305	0.754	0.805778	0.119	0.849	-1.105	1.343	1	-1.426	0.014	-2.563	-0.289	0.238609	-0.644	0.212	-1.654	0.366	0.552954	0.0356	0.939	-0.877	0.948	1	0.0224	0.355	-0.025	0.0698	0.792934	0.173	0.506	-0.337	0.684	0.840475	0.0604	0.928	-1.252	1.372	1	-0.376	0.264	-1.036	0.284	0.675862	0.211	0.418	-0.299	0.721
OTU114400	-0.0417	0.926	-0.922	0.838	1	-2.417	0.0834	-5.154	0.319	0.399	0.936	0.294	-0.813	2.684	0.781342	0.219	0.802	-1.497	1.936	0.992121	3.319	0.000689	1.402	5.236	0.041552	-0.0647	0.176	-0.158	0.029	0.607859	0.228	0.659	-0.783	1.239	0.915127	-1.68	0.105	-3.713	0.354	0.59223	0.227	0.66	-0.786	1.24	0.973039	-0.458	0.375	-1.469	0.553
OTU120281	0.641	0.0439	0.0174	1.265	0.388516	0.541	0.4	-0.718	1.799	0.775181	-0.156	0.782	-1.26	0.948	1	1.369	0.00646	0.384	2.354	0.0937896	0.27	0.558	-0.633	1.174	0.936896	-0.0118	0.599	-0.0556	0.0321	0.93363	-0.0355	0.911	-0.655	0.584	1	-1.82	0.0122	-3.243	-0.398	0.339733	-0.517	0.0846	-1.104	0.0705	0.457423	0.221	0.43	-0.328	0.771
OTU122049	0.264	0.617	-0.771	1.299	0.928853	2.116	0.0344	0.155	4.076	0.271537	-0.218	0.8	-1.908	1.472	1	-0.157	0.836	-1.642	1.328	0.992121	-1.36	0.0635	-2.796	0.0765	0.368365	0.0172	0.678	-0.0642	0.0986	0.969647	-0.781	0.118	-1.761	0.198	0.438446	0.746	0.432	-1.113	2.604	0.875119	-0.233	0.666	-1.291	0.825	0.973442	-0.176	0.71	-1.108	0.755
OTU125624	-0.192	0.551	-0.824	0.44	0.901846	-0.258	0.696	-1.55	1.035	0.968561	1.111	0.0473	0.0133	2.208	0.399762	-0.965	0.0988	-2.11	0.181	0.412417	-0.0453	0.921	-0.938	0.848	1	-0.00151	0.948	-0.0473	0.0443	1	0.129	0.698	-0.522	0.781	0.938648	-0.821	0.265	-2.265	0.623	0.802162	-1.117	0.000691	-1.763	-0.472	0.0541744	0.247	0.427	-0.363	0.857
OTU12574	-0.883	0.000278	-1.358	-0.407	0.027244	0.728	0.217	-0.427	1.884	0.589	0.0657	0.888	-0.846	0.977	1	-0.648	0.121	-1.468	0.171	0.440329	0.0485	0.906	-0.76	0.857	1	0.034	0.0965	-0.00609	0.074	0.488103	-0.399	0.117	-0.897	0.0993	0.4368	-1.153	0.0424	-2.267	-0.0396	0.427894	0.625	0.0338	0.0477	1.203	0.281906	0.12	0.644	-0.389	0.629
OTU145572	-0.162	0.282	-0.457	0.133	0.739425	0.0542	0.863	-0.564	0.672	1	-0.983	0.000134	-1.487	-0.478	0.0210112	0.573	0.0349	0.0406	1.106	0.242138	0.378	0.11	-0.0855	0.841	0.477037	-0.00878	0.477	-0.033	0.0154	0.851863	-0.234	0.111	-0.523	0.0538	0.424507	-0.365	0.26	-0.999	0.27	0.799194	0.267	0.0948	-0.0463	0.581	0.473873	-0.026	0.858	-0.31	0.258
OTU146554	-0.237	0.24	-0.631	0.158	0.681739	0.214	0.639	-0.681	1.109	0.947393	-0.478	0.188	-1.19	0.234	0.652177	-0.315	0.421	-1.081	0.451	0.762323	-0.697	0.0528	-1.402	0.00834	0.337434	-0.00918	0.607	-0.0441	0.0258	0.939592	-0.025	0.899	-0.41	0.36	1	-0.962	0.0309	-1.836	-0.0886	0.404062	0.0705	0.764	-0.39	0.531	1	-0.188	0.34	-0.572	0.197
OTU146564	-0.0341	0.893	-0.533	0.465	1	0.531	0.347	-0.575	1.637	0.732556	-0.43	0.333	-1.299	0.44	0.808272	-0.322	0.487	-1.231	0.586	0.812357	-1.053	0.0139	-1.892	-0.214	0.160259	0.0102	0.614	-0.0296	0.0501	0.939592	-0.0923	0.702	-0.566	0.381	0.940532	-0.828	0.11	-1.843	0.188	0.616	0.427	0.116	-0.106	0.961	0.51968	-0.766	0.00225	-1.258	-0.275
OTU146586	-0.115	0.165	-0.277	0.0472	0.604486	0.162	0.398	-0.213	0.537	0.775181	-0.0238	0.875	-0.322	0.274	1	-0.24	0.128	-0.549	0.069	0.444035	6.11e-05	1	-0.263	0.264	1	0.0116	0.0799	-0.00138	0.0246	0.456045	-0.0478	0.564	-0.21	0.115	0.873336	0.236	0.195	-0.121	0.593	0.749412	0.175	0.0552	-0.00391	0.353	0.382981	0.0595	0.477	-0.104	0.223
OTU147702	-0.109	0.493	-0.421	0.203	0.86275	-0.654	0.0639	-1.347	0.0379	0.367161	0.0648	0.81	-0.465	0.594	1	0.423	0.149	-0.152	0.997	0.459072	0.307	0.216	-0.179	0.793	0.654835	-0.00077	0.95	-0.0249	0.0234	1	0.312	0.0504	-0.000609	0.624	0.28633	-0.263	0.447	-0.94	0.414	0.875119	-0.079	0.638	-0.408	0.25	0.961226	0.0404	0.801	-0.273	0.354
OTU147969	-0.165	0.577	-0.745	0.415	0.922073	0.297	0.605	-0.829	1.423	0.923541	-0.755	0.121	-1.71	0.201	0.547909	0.0829	0.866	-0.881	1.047	1	-0.712	0.138	-1.652	0.229	0.522667	-0.00819	0.716	-0.0524	0.036	0.976632	-0.0413	0.878	-0.571	0.489	1	1.12	0.0783	-0.127	2.366	0.515859	-0.00536	0.984	-0.546	0.535	1	-0.168	0.504	-0.662	0.325
OTU148279	0	1	-0.324	0.324	1	0	1	-0.784	0.784	1	0	1	-0.552	0.552	1	0	1	-0.565	0.565	1	0	1	-0.509	0.509	1	0	1	-0.0278	0.0278	1	0	1	-0.317	0.317	1	0	1	-0.748	0.748	1	0	1	-0.337	0.337	1	0	1	-0.303	0.303
OTU148304	1.615	0.00832	0.415	2.815	0.176294	-1.806	0.17	-4.382	0.77	0.513295	1.026	0.412	-1.423	3.475	0.884403	1.046	0.449	-1.664	3.757	0.7875	0.208	0.84	-1.81	2.225	1	0.0729	0.171	-0.0314	0.177	0.607423	0.285	0.625	-0.858	1.428	0.899083	-1.656	0.093	-3.588	0.276	0.55658	-0.32	0.559	-1.396	0.755	0.914939	0.24	0.639	-0.762	1.242
OTU148925	-0.212	0.487	-0.81	0.386	0.86275	-0.644	0.396	-2.133	0.844	0.775181	-0.00878	0.989	-1.311	1.293	1	-0.00521	0.993	-1.235	1.224	1	-0.504	0.418	-1.722	0.715	0.855645	-0.00489	0.867	-0.0619	0.0522	1	-0.126	0.69	-0.745	0.493	0.93269	2.108	0.0271	0.239	3.977	0.404062	-1.131	0.00236	-1.86	-0.402	0.0849333	0.643	0.0761	-0.0674	1.353
OTU149335	0.542	0.0703	-0.045	1.129	0.459293	-0.17	0.814	-1.583	1.244	0.986733	-0.38	0.539	-1.591	0.831	0.926702	0.483	0.632	-1.493	2.459	0.899044	-0.0509	0.926	-1.132	1.03	1	-0.00155	0.949	-0.0492	0.0461	1	-0.193	0.589	-0.893	0.507	0.877438	0.258	0.606	-0.721	1.236	0.924757	-0.383	0.288	-1.09	0.324	0.68839	-0.342	0.252	-0.928	0.243
OTU150477	0.153	0.581	-0.392	0.699	0.922073	0.288	0.649	-0.952	1.528	0.94759	0.118	0.8	-0.795	1.03	1	-1.258	0.0207	-2.323	-0.192	0.1764	-0.391	0.458	-1.423	0.641	0.883677	0.0841	0.00034	0.0381	0.13	0.0242327	0.0319	0.91	-0.52	0.584	1	0.347	0.46	-0.574	1.269	0.875119	0.289	0.308	-0.267	0.846	0.706286	0.308	0.205	-0.168	0.784
OTU15700	0.345	0.317	-0.33	1.02	0.758024	0.757	0.389	-0.966	2.48	0.773038	-0.534	0.36	-1.677	0.609	0.84503	-0.0921	0.892	-1.428	1.243	1	-0.375	0.63	-1.901	1.151	0.961981	-0.0187	0.523	-0.0761	0.0387	0.874269	0.544	0.207	-0.301	1.389	0.5796	0.356	0.704	-1.481	2.194	0.958222	0.667	0.065	-0.0416	1.376	0.410968	-0.259	0.457	-0.942	0.423
OTU16054	-0.244	0.221	-0.634	0.147	0.661313	-0.367	0.42	-1.259	0.525	0.784578	0.585	0.0722	-0.0527	1.222	0.444267	1.057	0.00191	0.39	1.725	0.04704	0.0285	0.927	-0.579	0.636	1	-0.0364	0.0153	-0.0658	-0.00698	0.196622	-0.284	0.143	-0.663	0.0955	0.487081	-0.168	0.673	-0.947	0.611	0.936368	0.131	0.504	-0.254	0.516	0.877871	0.18	0.323	-0.177	0.537
OTU162491	-0.0188	0.939	-0.5	0.462	1	0.623	0.255	-0.449	1.694	0.634649	0.364	0.412	-0.505	1.233	0.884403	-0.134	0.76	-0.993	0.725	0.979357	-0.409	0.348	-1.263	0.445	0.786259	-0.0451	0.0171	-0.0822	-0.00803	0.203127	0.283	0.243	-0.192	0.759	0.618545	-0.0168	0.974	-1.039	1.006	1	-0.177	0.511	-0.703	0.35	0.882432	0.0201	0.931	-0.438	0.478
OTU163243	-0.292	0.353	-0.908	0.324	0.781785	-0.322	0.627	-1.623	0.979	0.933906	0.968	0.126	-0.274	2.211	0.558102	0.094	0.896	-1.317	1.505	1	0.861	0.0729	-0.08	1.802	0.386173	-0.0143	0.577	-0.0647	0.036	0.925088	-0.135	0.649	-0.718	0.448	0.913968	-0.389	0.606	-1.868	1.089	0.924757	-0.0835	0.792	-0.704	0.537	1	-0.162	0.604	-0.776	0.451
OTU163494	-0.211	0.194	-0.529	0.107	0.634072	-0.739	0.0289	-1.401	-0.0761	0.268013	-0.172	0.523	-0.699	0.355	0.919354	0.00202	0.994	-0.55	0.554	1	-0.166	0.485	-0.63	0.299	0.898642	0.00877	0.503	-0.0169	0.0344	0.864807	-0.249	0.129	-0.571	0.0728	0.463927	-0.75	0.0297	-1.426	-0.0738	0.404062	-0.139	0.401	-0.464	0.186	0.795849	0.26	0.09	-0.0407	0.561
OTU163857	0.406	0.098	-0.0749	0.886	0.501165	-0.025	0.967	-1.217	1.167	1	0.698	0.159	-0.273	1.669	0.613565	0.265	0.593	-0.708	1.239	0.875026	-0.544	0.217	-1.409	0.32	0.654835	-0.0313	0.169	-0.076	0.0133	0.607423	-0.0907	0.714	-0.577	0.395	0.941588	0.0255	0.964	-1.072	1.123	1	-0.689	0.0148	-1.243	-0.135	0.1813	0.107	0.681	-0.403	0.617
OTU16559	-0.618	0.101	-1.356	0.12	0.501165	-23.25	0.999	-56132	56086	1	-0.539	0.455	-1.953	0.876	0.910452	0.264	0.71	-1.124	1.652	0.947663	1.012	0.198	-0.528	2.553	0.644116	-0.0383	0.255	-0.104	0.0276	0.684658	-0.0597	0.883	-0.857	0.738	1	0.103	0.893	-1.394	1.599	1	-0.373	0.378	-1.204	0.457	0.779874	0.0656	0.879	-0.776	0.908
OTU167373	0.31	0.0731	-0.029	0.649	0.464077	0.814	0.0833	-0.107	1.736	0.399	-0.15	0.617	-0.739	0.438	0.955645	-0.424	0.19	-1.057	0.21	0.522667	-0.304	0.276	-0.851	0.243	0.714139	-0.000959	0.941	-0.0263	0.0244	1	-0.308	0.0737	-0.646	0.0295	0.363401	-0.432	0.257	-1.179	0.315	0.799194	-0.158	0.403	-0.53	0.213	0.795849	0.109	0.518	-0.221	0.439
OTU168071	0.0863	0.367	-0.101	0.274	0.788249	-0.0216	0.922	-0.452	0.409	1	0.0253	0.878	-0.297	0.348	1	0.306	0.0824	-0.0393	0.652	0.367055	-0.229	0.133	-0.527	0.0697	0.511137	0.0115	0.149	-0.00412	0.0271	0.578297	0.0116	0.902	-0.173	0.196	1	0.1	0.634	-0.311	0.511	0.932563	0.0849	0.42	-0.121	0.291	0.809042	-0.0719	0.457	-0.262	0.118
OTU168289	1.012	0.00668	0.281	1.744	0.149632	-0.881	0.215	-2.275	0.513	0.589	0.932	0.165	-0.384	2.248	0.618947	-1.045	0.153	-2.479	0.389	0.459072	-1.747	0.00202	-2.855	-0.638	0.0659867	0.000612	0.983	-0.0565	0.0578	1	0.0132	0.976	-0.834	0.86	1	-0.881	0.329	-2.647	0.886	0.834349	-0.574	0.175	-1.404	0.256	0.601754	-0.122	0.733	-0.824	0.579
OTU172163	0	1	-0.944	0.944	1	0	1	-3.956	3.956	1	0	1	-1.722	1.722	1	0	1	-2.09	2.09	1	0	1	-1.771	1.771	1	0	1	-0.0926	0.0926	1	0	1	-1.061	1.061	1	0	1	-2.408	2.408	1	0	1	-1.128	1.128	1	0	1	-0.912	0.912
OTU172296	-0.962	0.145	-2.258	0.333	0.585979	0.893	0.541	-1.969	3.755	0.879621	-0.927	0.356	-2.897	1.043	0.840675	-3.886	0.00949	-6.823	-0.95	0.11273	0.95	0.459	-1.564	3.465	0.883677	0.0168	0.709	-0.0716	0.105	0.975186	0.734	0.233	-0.472	1.941	0.615258	-0.444	0.671	-2.496	1.608	0.936368	-1.051	0.0757	-2.211	0.109	0.446232	-0.78	0.212	-2.007	0.446
OTU173135	0.167	0.168	-0.0706	0.405	0.609778	0.426	0.177	-0.193	1.046	0.526271	-0.0271	0.9	-0.448	0.394	1	0.0473	0.839	-0.409	0.503	0.992121	-0.531	0.00444	-0.898	-0.165	0.09408	-0.00332	0.75	-0.0238	0.0171	0.986577	-0.349	0.0043	-0.588	-0.109	0.0749913	0.276	0.3	-0.246	0.798	0.819266	0.0813	0.547	-0.183	0.346	0.902838	-0.051	0.674	-0.288	0.186
OTU173810	0.126	0.606	-0.354	0.606	0.928853	-0.882	0.155	-2.097	0.333	0.498946	-0.487	0.257	-1.328	0.354	0.727394	0.125	0.819	-0.945	1.195	0.992121	0.964	0.0166	0.175	1.753	0.180427	-0.0187	0.367	-0.0592	0.0219	0.794652	-0.546	0.0269	-1.029	-0.0625	0.202228	-0.176	0.745	-1.237	0.885	0.963346	-0.102	0.691	-0.606	0.401	0.984989	0.345	0.166	-0.143	0.832
OTU174019	-0.208	0.313	-0.612	0.196	0.758024	-0.306	0.546	-1.301	0.688	0.884052	-0.00483	0.989	-0.702	0.692	1	-0.389	0.285	-1.102	0.324	0.633401	-0.0873	0.795	-0.746	0.571	1	-0.00653	0.695	-0.0391	0.0261	0.975186	-0.0055	0.978	-0.402	0.391	1	-0.24	0.611	-1.163	0.684	0.924757	0.0586	0.779	-0.35	0.467	1	-0.334	0.0859	-0.716	0.0472
OTU174611	0.482	0.00658	0.134	0.83	0.149632	-0.0384	0.922	-0.811	0.734	1	0.537	0.0929	-0.0895	1.164	0.504463	-0.258	0.443	-0.919	0.402	0.782238	-0.366	0.183	-0.905	0.173	0.621091	-0.0236	0.102	-0.0518	0.00471	0.500221	-0.264	0.138	-0.613	0.0848	0.483	0.154	0.728	-0.713	1.02	0.962003	-0.256	0.19	-0.638	0.126	0.612599	0.235	0.199	-0.124	0.594
OTU174638	-0.129	0.382	-0.418	0.16	0.792253	0.601	0.0713	-0.052	1.254	0.380844	-0.134	0.657	-0.728	0.459	0.975545	0.278	0.362	-0.32	0.877	0.713616	-0.136	0.613	-0.663	0.391	0.953556	-0.00466	0.742	-0.0324	0.023	0.986577	-0.134	0.369	-0.426	0.158	0.719642	0.396	0.249	-0.276	1.068	0.793446	-0.188	0.282	-0.531	0.154	0.68237	0.0406	0.792	-0.261	0.342
OTU174695	-0.274	0.197	-0.69	0.142	0.634072	-0.063	0.884	-0.906	0.78	1	0.358	0.306	-0.327	1.043	0.784	0.427	0.204	-0.231	1.085	0.544	0.071	0.813	-0.517	0.659	1	-0.0115	0.508	-0.0455	0.0225	0.865809	-0.195	0.366	-0.617	0.228	0.717526	-1.14	0.0188	-2.091	-0.189	0.404062	-0.314	0.146	-0.736	0.109	0.586995	-0.0959	0.655	-0.517	0.325
OTU174749	0.0879	0.74	-0.43	0.606	0.969856	-0.0975	0.825	-0.962	0.768	0.993315	-0.563	0.118	-1.268	0.142	0.544188	-0.0918	0.839	-0.978	0.794	0.992121	0.508	0.204	-0.277	1.293	0.647514	-0.0498	0.017	-0.0908	-0.00891	0.203127	-0.401	0.147	-0.944	0.142	0.488339	-0.247	0.648	-1.305	0.812	0.934769	-0.237	0.503	-0.933	0.458	0.877871	0.363	0.126	-0.102	0.828
OTU174818	0.156	0.305	-0.142	0.454	0.758024	0.184	0.594	-0.494	0.862	0.912675	0.172	0.529	-0.365	0.709	0.921846	-0.492	0.0916	-1.064	0.0797	0.394585	-0.447	0.0607	-0.913	0.0201	0.366068	-0.00938	0.493	-0.0362	0.0175	0.858916	-0.0997	0.519	-0.402	0.203	0.847436	-0.326	0.345	-1.002	0.35	0.834349	-0.162	0.344	-0.496	0.173	0.736874	0.335	0.0292	0.0339	0.635
OTU174840	0.0421	0.837	-0.358	0.442	1	0.662	0.155	-0.251	1.574	0.498946	0.631	0.0945	-0.109	1.37	0.506422	-0.486	0.184	-1.202	0.231	0.517047	-0.525	0.111	-1.171	0.12	0.477037	-0.0133	0.476	-0.0498	0.0233	0.851863	-0.0736	0.723	-0.48	0.333	0.946297	-0.451	0.337	-1.372	0.47	0.834349	0.0637	0.785	-0.394	0.521	1	0.446	0.029	0.0456	0.847
OTU174911	-0.147	0.202	-0.371	0.0785	0.634072	-0.516	0.0455	-1.022	-0.0104	0.301037	-0.333	0.103	-0.733	0.0672	0.517641	0.00918	0.965	-0.402	0.42	1	0.181	0.308	-0.167	0.53	0.752249	0.00376	0.698	-0.0152	0.0228	0.975186	-0.219	0.0486	-0.438	-0.00139	0.282126	-0.228	0.358	-0.714	0.258	0.839669	0.131	0.294	-0.114	0.375	0.694265	0.0594	0.593	-0.158	0.277
OTU174912	0	1	-0.664	0.664	1	0	1	-1.154	1.154	1	0	1	-1.679	1.679	1	0	1	-1.133	1.133	1	0	1	-1.058	1.058	1	0	1	-0.0449	0.0449	1	0	1	-0.659	0.659	1	0	1	-1.236	1.236	1	0	1	-0.68	0.68	1	0	1	-0.679	0.679
OTU175560	0.147	0.598	-0.399	0.692	0.928095	-0.939	0.148	-2.212	0.334	0.497513	-0.307	0.547	-1.308	0.693	0.938398	0.405	0.424	-0.587	1.396	0.764175	0.38	0.387	-0.481	1.24	0.83391	-0.0546	0.0114	-0.0969	-0.0123	0.175247	-0.748	0.0098	-1.316	-0.18	0.130224	-0.486	0.442	-1.727	0.754	0.875119	0.259	0.418	-0.367	0.884	0.809042	0.153	0.579	-0.388	0.694
OTU175612	0.68	0.139	-0.221	1.58	0.57466	0.581	0.584	-1.5	2.663	0.904445	2.29	0.011	0.525	4.054	0.213321	-0.397	0.664	-2.19	1.396	0.918123	0.317	0.643	-1.023	1.658	0.961981	-0.123	0.00161	-0.2	-0.0467	0.0573745	0.47	0.298	-0.415	1.355	0.670085	-0.841	0.353	-2.617	0.935	0.836109	0.318	0.511	-0.63	1.266	0.882432	0.791	0.0842	-0.107	1.689
OTU175642	-0.155	0.195	-0.388	0.0791	0.634072	0.0547	0.837	-0.467	0.576	0.998504	-0.0159	0.939	-0.422	0.391	1	-0.549	0.00919	-0.962	-0.136	0.11273	0.0425	0.819	-0.321	0.406	1	0.0149	0.125	-0.00414	0.034	0.556818	-0.144	0.215	-0.372	0.0839	0.587317	0.215	0.392	-0.278	0.708	0.863281	-0.0104	0.936	-0.264	0.243	1	0.141	0.215	-0.0816	0.363
OTU175704	-0.454	0.0814	-0.965	0.0566	0.485842	0.29	0.547	-0.655	1.235	0.884052	0.53	0.224	-0.325	1.385	0.683331	0.862	0.0363	0.0548	1.668	0.245251	0.612	0.117	-0.152	1.376	0.482779	0.0239	0.238	-0.0158	0.0635	0.673617	-0.621	0.0191	-1.14	-0.102	0.174121	-1.377	0.013	-2.464	-0.29	0.339733	0.39	0.157	-0.151	0.93	0.600429	0.0816	0.742	-0.404	0.567
OTU175967	0.26	0.528	-0.548	1.068	0.886407	1.122	0.292	-0.966	3.211	0.674979	0.428	0.433	-0.641	1.496	0.904615	-0.766	0.24	-2.044	0.513	0.584393	1.057	0.109	-0.235	2.349	0.477037	-0.028	0.301	-0.0811	0.0251	0.73745	-0.0982	0.77	-0.755	0.559	0.968397	-0.636	0.514	-2.546	1.275	0.896495	0.0682	0.842	-0.603	0.739	1	-0.499	0.161	-1.197	0.199
OTU17598	-0.142	0.696	-0.856	0.571	0.960638	-2.175	0.0122	-3.877	-0.473	0.182765	0.79	0.196	-0.406	1.986	0.663385	0.527	0.387	-0.668	1.722	0.741829	0.225	0.706	-0.941	1.39	0.976198	-0.0361	0.113	-0.0808	0.00859	0.524213	0.157	0.632	-0.487	0.801	0.902313	-0.726	0.345	-2.231	0.78	0.834349	0.214	0.499	-0.407	0.836	0.877871	0.241	0.467	-0.408	0.891
OTU176062	-0.14	0.413	-0.473	0.194	0.807461	-0.755	0.0309	-1.441	-0.0694	0.270462	-0.246	0.368	-0.783	0.29	0.848565	0.347	0.208	-0.193	0.887	0.547221	0.349	0.166	-0.144	0.842	0.588887	0.00529	0.665	-0.0187	0.0293	0.963035	-0.35	0.0271	-0.66	-0.0395	0.202228	0.562	0.142	-0.188	1.311	0.655626	0.311	0.0798	-0.0369	0.659	0.44856	-0.0714	0.642	-0.372	0.229
OTU176104	-0.159	0.127	-0.364	0.0454	0.56896	1.031	2.66e-05	0.55	1.512	0.00345357	0.0983	0.601	-0.27	0.466	0.950876	0.282	0.164	-0.115	0.679	0.479761	0.374	0.0293	0.0376	0.71	0.241802	-0.000493	0.954	-0.0173	0.0163	1	-0.281	0.00617	-0.483	-0.08	0.0930246	0.359	0.112	-0.0836	0.801	0.622752	-0.0516	0.644	-0.271	0.167	0.963542	-0.195	0.0534	-0.393	0.00287
OTU176269	-0.0661	0.769	-0.507	0.375	0.980317	-1.01	0.0361	-1.954	-0.0653	0.271537	-1.017	0.00629	-1.746	-0.287	0.213321	0.0755	0.847	-0.693	0.844	0.997069	-0.294	0.428	-1.022	0.434	0.868215	0.0161	0.362	-0.0185	0.0506	0.794652	-0.244	0.293	-0.698	0.21	0.663908	0.391	0.391	-0.502	1.283	0.863281	-0.426	0.0612	-0.872	0.02	0.406373	0.0251	0.906	-0.392	0.442
OTU176306	-0.109	0.595	-0.51	0.292	0.927396	0.968	0.0345	0.0704	1.865	0.271537	0.528	0.144	-0.18	1.235	0.593078	-0.0985	0.783	-0.8	0.603	0.983769	-0.23	0.469	-0.853	0.392	0.885041	-0.0145	0.426	-0.0502	0.0212	0.822244	0.244	0.235	-0.158	0.646	0.615258	-0.412	0.365	-1.303	0.48	0.841647	-0.112	0.609	-0.542	0.318	0.943589	0.0889	0.672	-0.323	0.501
OTU176318	-0.182	0.469	-0.675	0.311	0.847226	-0.785	0.158	-1.876	0.306	0.49944	-0.227	0.602	-1.082	0.627	0.950876	-0.275	0.567	-1.217	0.668	0.856369	-0.321	0.512	-1.281	0.638	0.918554	0.029	0.177	-0.0131	0.0711	0.608632	0.0889	0.711	-0.381	0.558	0.941588	-0.534	0.272	-1.486	0.419	0.804554	-0.217	0.392	-0.713	0.28	0.786005	0.43	0.0772	-0.0468	0.906
OTU176785	-0.0541	0.7	-0.329	0.221	0.960638	0.276	0.356	-0.31	0.863	0.747504	-0.0586	0.81	-0.538	0.42	1	0.492	0.0736	-0.0469	1.03	0.345523	0.121	0.585	-0.314	0.557	0.94565	0.0018	0.88	-0.0217	0.0253	1	-0.0344	0.803	-0.305	0.236	0.974539	-0.14	0.649	-0.744	0.464	0.934769	0.152	0.307	-0.14	0.444	0.706286	-0.232	0.107	-0.514	0.0499
OTU176980	-0.0329	0.769	-0.252	0.186	0.980317	0.223	0.378	-0.272	0.718	0.766828	0.273	0.161	-0.109	0.656	0.613565	0.112	0.577	-0.282	0.506	0.864948	-0.11	0.537	-0.46	0.24	0.924982	0.00828	0.364	-0.00958	0.0261	0.794652	-0.268	0.0174	-0.489	-0.0471	0.166361	-0.504	0.0465	-1.001	-0.00782	0.428894	0.288	0.0201	0.0452	0.531	0.221949	0.109	0.331	-0.111	0.328
OTU177032	0.0314	0.807	-0.22	0.283	0.991674	0.0814	0.76	-0.441	0.604	0.986733	-0.417	0.0507	-0.836	0.00122	0.399762	0.0342	0.88	-0.412	0.48	1	-0.0135	0.946	-0.409	0.382	1	0.00736	0.447	-0.0116	0.0264	0.832075	-0.332	0.00699	-0.574	-0.0909	0.09786	-0.401	0.118	-0.905	0.102	0.633644	0.186	0.157	-0.0714	0.444	0.600429	0.0745	0.54	-0.164	0.313
OTU177037	0.0784	0.546	-0.176	0.333	0.899294	0.338	0.217	-0.199	0.876	0.589	-0.122	0.586	-0.561	0.317	0.950876	-0.439	0.0636	-0.903	0.0249	0.323782	-0.0331	0.873	-0.439	0.372	1	0.00368	0.706	-0.0155	0.0228	0.975186	-0.31	0.0122	-0.552	-0.0676	0.144921	-0.388	0.157	-0.927	0.15	0.679187	0.0772	0.577	-0.194	0.348	0.92132	0.343	0.00464	0.106	0.581
OTU177230	-0.0118	0.95	-0.381	0.357	1	-0.214	0.527	-0.877	0.449	0.860656	-0.216	0.449	-0.773	0.342	0.910452	-0.741	0.00792	-1.287	-0.194	0.107057	-0.555	0.0361	-1.073	-0.0361	0.280222	0.0221	0.155	-0.00838	0.0526	0.589903	-0.185	0.3	-0.536	0.165	0.670085	-0.621	0.152	-1.472	0.229	0.669483	-0.239	0.216	-0.618	0.14	0.646351	0.124	0.479	-0.219	0.466
OTU177515	-0.285	0.0734	-0.598	0.027	0.464077	0.261	0.493	-0.486	1.008	0.836704	0.347	0.246	-0.24	0.934	0.715077	-0.54	0.0722	-1.129	0.0487	0.343059	-0.0815	0.76	-0.605	0.442	0.994023	0.0232	0.0977	-0.00425	0.0506	0.491005	-0.299	0.0703	-0.623	0.0247	0.357544	-0.72	0.0568	-1.462	0.0207	0.460701	0.245	0.183	-0.116	0.606	0.606118	0.188	0.255	-0.136	0.512
OTU177520	-0.241	0.203	-0.612	0.13	0.634072	-0.0173	0.968	-0.866	0.831	1	0.237	0.511	-0.469	0.942	0.919354	-0.728	0.0396	-1.422	-0.0346	0.256582	-0.0333	0.914	-0.635	0.569	1	0.0119	0.465	-0.02	0.0438	0.845847	-0.269	0.175	-0.658	0.119	0.539953	-0.35	0.436	-1.231	0.53	0.875119	0.225	0.317	-0.216	0.665	0.7105	0.17	0.395	-0.221	0.561
OTU177567	-0.0713	0.73	-0.476	0.334	0.969093	0.286	0.469	-0.487	1.059	0.813622	-0.569	0.0452	-1.126	-0.0121	0.399762	0.153	0.697	-0.616	0.922	0.937304	-0.349	0.243	-0.934	0.237	0.692771	0.0458	0.018	0.00786	0.0838	0.207529	-0.793	0.000143	-1.202	-0.384	0.0124569	-1.003	0.0627	-2.06	0.0534	0.463743	0.243	0.274	-0.193	0.678	0.675862	0.182	0.43	-0.271	0.635
OTU177663	-0.374	0.389	-1.224	0.477	0.79625	0.453	0.643	-1.464	2.37	0.947393	-0.527	0.476	-1.974	0.921	0.916588	0.582	0.433	-0.872	2.035	0.77505	0.282	0.679	-1.055	1.62	0.970533	0.049	0.24	-0.0328	0.131	0.674409	-0.698	0.114	-1.564	0.168	0.433864	-0.44	0.656	-2.374	1.494	0.936368	-0.175	0.685	-1.022	0.672	0.981792	0.112	0.789	-0.708	0.932
OTU177828	-0.0631	0.87	-0.819	0.693	1	-0.703	0.366	-2.227	0.821	0.75427	0.291	0.663	-1.017	1.6	0.977096	-0.921	0.206	-2.348	0.506	0.546424	-0.562	0.312	-1.652	0.528	0.75264	-0.0217	0.398	-0.0721	0.0286	0.807698	0.565	0.121	-0.15	1.28	0.445371	-1.61	0.0409	-3.152	-0.0669	0.427894	-0.416	0.244	-1.115	0.284	0.661924	-0.685	0.0505	-1.371	0.00139
OTU178018	0.0392	0.873	-0.44	0.519	1	0.00958	0.985	-0.999	1.018	1	0.311	0.453	-0.502	1.124	0.910452	-0.0116	0.979	-0.86	0.837	1	-0.59	0.115	-1.324	0.145	0.477037	-0.0157	0.389	-0.0514	0.02	0.806635	0.014	0.953	-0.453	0.482	1	-0.112	0.828	-1.117	0.893	0.991072	0.0308	0.906	-0.478	0.539	1	0.0378	0.872	-0.422	0.498
OTU178462	-0.12	0.474	-0.447	0.208	0.85233	0.552	0.126	-0.155	1.259	0.473364	0.099	0.73	-0.463	0.661	1	-0.000837	0.998	-0.556	0.554	1	-0.276	0.29	-0.786	0.235	0.731567	0.0245	0.0961	-0.00436	0.0534	0.488103	-0.291	0.0807	-0.618	0.0356	0.369993	-0.541	0.152	-1.28	0.199	0.669483	-0.0514	0.78	-0.412	0.309	1	0.156	0.367	-0.184	0.496
OTU178713	-0.36	0.321	-1.071	0.351	0.758024	0.0276	0.976	-1.762	1.817	1	0.0795	0.88	-0.954	1.113	1	1.173	0.0452	0.0251	2.32	0.272591	-0.115	0.835	-1.197	0.966	1	0.0213	0.535	-0.0459	0.0885	0.884471	-0.551	0.108	-1.225	0.122	0.42305	-1.824	0.0303	-3.476	-0.173	0.404062	0.0107	0.979	-0.788	0.81	1	-0.147	0.671	-0.823	0.53
OTU178759	-0.387	0.338	-1.18	0.406	0.77483	-1.133	0.162	-2.72	0.454	0.504792	0.232	0.71	-0.994	1.459	0.999354	0.428	0.558	-1.002	1.858	0.85224	-0.807	0.213	-2.078	0.464	0.654835	0.019	0.525	-0.0397	0.0778	0.875745	-0.642	0.0776	-1.354	0.0709	0.367413	-0.909	0.308	-2.656	0.838	0.824136	-0.634	0.124	-1.441	0.174	0.528348	0.554	0.132	-0.167	1.275
OTU178773	0.108	0.537	-0.236	0.452	0.89008	-0.0874	0.814	-0.814	0.639	0.986733	0.143	0.636	-0.45	0.736	0.967585	0.443	0.152	-0.162	1.048	0.459072	0.221	0.449	-0.35	0.792	0.882	-0.00296	0.839	-0.0315	0.0256	1	-0.157	0.366	-0.498	0.184	0.717526	-0.715	0.0584	-1.456	0.0253	0.463743	-0.258	0.174	-0.629	0.113	0.601754	0.126	0.446	-0.198	0.45
OTU178809	-0.0765	0.646	-0.403	0.25	0.941383	-0.514	0.164	-1.238	0.209	0.506968	0.039	0.896	-0.545	0.623	1	0.135	0.643	-0.436	0.707	0.899581	0.197	0.444	-0.308	0.702	0.878553	0.0169	0.203	-0.00909	0.0429	0.639165	-0.345	0.0384	-0.671	-0.0184	0.246581	-0.844	0.0231	-1.573	-0.116	0.404062	0.319	0.0735	-0.0303	0.668	0.438921	0.0406	0.804	-0.279	0.361
OTU178845	0.14	0.561	-0.33	0.609	0.914395	-0.208	0.679	-1.194	0.777	0.961711	0.419	0.305	-0.381	1.219	0.784	-0.0207	0.961	-0.851	0.81	1	1.145	0.00187	0.423	1.867	0.0659867	-0.0347	0.0945	-0.0754	0.00598	0.487421	0.551	0.0222	0.0788	1.024	0.187148	0.318	0.525	-0.663	1.298	0.899644	-0.0593	0.813	-0.55	0.431	1	0.00722	0.975	-0.451	0.466
OTU178996	0.0739	0.58	-0.188	0.336	0.922073	-0.391	0.243	-1.048	0.265	0.617654	0.12	0.628	-0.366	0.606	0.963507	-0.134	0.595	-0.628	0.36	0.875026	0.122	0.576	-0.307	0.552	0.936896	-0.0102	0.369	-0.0325	0.0121	0.794652	0.334	0.0111	0.0764	0.592	0.138133	-0.0211	0.94	-0.571	0.529	1	0.0393	0.799	-0.263	0.342	1	-0.0961	0.475	-0.36	0.168
OTU179018	-0.0235	0.908	-0.421	0.374	1	0.345	0.4	-0.458	1.147	0.775181	0.859	0.0194	0.139	1.578	0.279807	0.153	0.695	-0.61	0.915	0.937304	0.547	0.0851	-0.0756	1.169	0.41699	-0.0168	0.284	-0.0477	0.014	0.713641	0.643	0.000995	0.26	1.026	0.039004	-0.484	0.29	-1.381	0.413	0.81469	0.189	0.396	-0.247	0.625	0.789985	0.0812	0.672	-0.295	0.457
OTU179267	-0.022	0.868	-0.281	0.237	1	0.278	0.343	-0.296	0.852	0.730046	-0.0352	0.879	-0.489	0.419	1	-0.25	0.291	-0.715	0.215	0.637682	-0.0866	0.686	-0.507	0.333	0.970533	0.0298	0.00264	0.0104	0.0492	0.069776	-0.106	0.413	-0.359	0.148	0.76728	-0.154	0.594	-0.722	0.413	0.924757	-0.116	0.425	-0.401	0.169	0.810706	0.44	0.000527	0.191	0.688
OTU179291	0.185	0.358	-0.21	0.581	0.786184	-1.543	0.000836	-2.449	-0.638	0.034276	-0.55	0.156	-1.308	0.209	0.613565	0.584	0.15	-0.212	1.38	0.459072	0.518	0.118	-0.131	1.166	0.484356	-0.0331	0.0468	-0.0658	-0.00047	0.369264	0.884	3.64e-05	0.464	1.303	0.00475627	0.973	0.0432	0.0297	1.916	0.427894	-0.424	0.0681	-0.88	0.0316	0.423733	-0.0269	0.905	-0.471	0.417
OTU179400	-0.106	0.457	-0.387	0.174	0.841052	0.39	0.217	-0.229	1.009	0.589	0.0727	0.772	-0.419	0.565	1	-0.429	0.115	-0.964	0.105	0.435556	-0.385	0.113	-0.862	0.0916	0.477037	0.00666	0.551	-0.0152	0.0286	0.898096	-0.168	0.235	-0.445	0.109	0.615258	-0.0288	0.928	-0.653	0.596	1	-0.0732	0.64	-0.379	0.233	0.961226	0.0743	0.593	-0.198	0.347
OTU179472	0	1	-0.819	0.819	1	0	1	-1.551	1.551	1	0	1	-1.873	1.873	1	0	1	-1.196	1.196	1	0	1	-1.389	1.389	1	0	1	-0.0659	0.0659	1	0	1	-0.851	0.851	1	0	1	-1.97	1.97	1	0	1	-0.895	0.895	1	0	1	-0.764	0.764
OTU179508	-0.302	0.176	-0.74	0.135	0.610909	0.361	0.431	-0.537	1.258	0.793664	0.271	0.491	-0.499	1.04	0.919354	-1.166	0.00566	-1.992	-0.34	0.0887488	-0.416	0.264	-1.145	0.313	0.704	0.0234	0.211	-0.0132	0.06	0.648722	-0.176	0.453	-0.635	0.283	0.796305	-0.487	0.327	-1.461	0.487	0.834349	0.0134	0.957	-0.474	0.501	1	0.0646	0.777	-0.383	0.512
OTU179576	-0.312	0.417	-1.065	0.441	0.811236	0.86	0.285	-0.717	2.436	0.66872	0.122	0.847	-1.117	1.362	1	-0.0899	0.898	-1.461	1.281	1	-0.523	0.397	-1.734	0.687	0.83391	-0.049	0.106	-0.108	0.0104	0.506732	-0.0823	0.831	-0.838	0.673	0.986779	0.461	0.542	-1.021	1.942	0.911589	-0.424	0.324	-1.266	0.419	0.711732	0.647	0.0894	-0.0996	1.395
OTU179744	0.578	0.00238	0.205	0.95	0.0777467	-0.358	0.388	-1.169	0.454	0.773038	0.12	0.719	-0.534	0.774	1	-0.771	0.0236	-1.439	-0.103	0.194762	0.215	0.459	-0.354	0.785	0.883677	0.0509	0.00169	0.0192	0.0827	0.057607	0.0295	0.869	-0.319	0.378	1	-0.888	0.0299	-1.69	-0.0866	0.404062	0.105	0.596	-0.284	0.495	0.934528	0.0212	0.91	-0.346	0.388
OTU180136	0.0301	0.798	-0.201	0.261	0.991674	-0.269	0.321	-0.799	0.262	0.704392	-0.102	0.637	-0.523	0.32	0.967585	0.0543	0.806	-0.38	0.488	0.992121	-0.222	0.252	-0.602	0.158	0.69628	0.00709	0.491	-0.0131	0.0273	0.857336	0.0327	0.779	-0.196	0.261	0.970667	0.11	0.657	-0.375	0.595	0.936368	0.00258	0.984	-0.244	0.249	1	-0.262	0.0229	-0.488	-0.0363
OTU180171	-0.0853	0.649	-0.452	0.282	0.943408	0.13	0.761	-0.705	0.965	0.986733	0.318	0.375	-0.384	1.02	0.852174	-0.351	0.321	-1.042	0.341	0.671104	-0.132	0.672	-0.744	0.479	0.970533	0.0272	0.101	-0.00535	0.0597	0.500221	-0.355	0.064	-0.731	0.0207	0.336752	-0.338	0.439	-1.195	0.519	0.875119	0.18	0.411	-0.249	0.609	0.799563	0.00538	0.978	-0.385	0.396
OTU180529	0.114	0.791	-0.731	0.959	0.991674	0.44	0.624	-1.322	2.202	0.933906	2.039	0.0103	0.481	3.597	0.213321	-0.0189	0.982	-1.642	1.604	1	0.215	0.755	-1.139	1.57	0.993766	-0.0103	0.795	-0.0881	0.0674	1	1.058	0.0133	0.22	1.895	0.147966	-0.63	0.486	-2.404	1.143	0.890092	-0.473	0.384	-1.537	0.591	0.78199	0.523	0.232	-0.334	1.38
OTU180572	0.0231	0.929	-0.487	0.533	1	-1.078	0.0521	-2.165	0.00975	0.324687	0.12	0.79	-0.764	1.004	1	-0.081	0.855	-0.949	0.787	1	0.109	0.778	-0.648	0.866	1	0.0221	0.32	-0.0214	0.0657	0.769571	-0.579	0.028	-1.096	-0.0626	0.203259	0.305	0.577	-0.768	1.378	0.924757	-0.05	0.844	-0.547	0.447	1	-0.0739	0.774	-0.577	0.43
OTU180771	-0.26	0.37	-0.829	0.308	0.788249	-0.508	0.432	-1.774	0.759	0.793664	1.117	0.0921	-0.183	2.417	0.504463	-0.636	0.364	-2.01	0.738	0.713616	1.362	0.00846	0.348	2.376	0.132653	-0.00983	0.686	-0.0575	0.0379	0.975186	0.473	0.0854	-0.0659	1.012	0.376144	-0.999	0.084	-2.132	0.134	0.529984	-0.666	0.0297	-1.266	-0.0655	0.270754	-0.276	0.369	-0.879	0.326
OTU180825	0.579	0.00261	0.202	0.956	0.0787015	0.562	0.224	-0.345	1.469	0.592145	0.463	0.207	-0.257	1.184	0.6656	0.807	0.0522	-0.00777	1.622	0.299866	-0.207	0.53	-0.855	0.44	0.924982	-0.0404	0.0114	-0.0717	-0.0091	0.175247	0.11	0.581	-0.281	0.501	0.877438	-0.144	0.745	-1.01	0.722	0.963346	0.0377	0.861	-0.385	0.46	1	0.43	0.0314	0.0382	0.821
OTU180857	-0.411	0.0955	-0.894	0.0722	0.501165	-0.907	0.0835	-1.935	0.12	0.399	-0.314	0.499	-1.226	0.597	0.919354	-0.183	0.705	-1.13	0.764	0.946161	-0.462	0.25	-1.249	0.325	0.69628	-0.039	0.0808	-0.0828	0.00477	0.456045	0.4	0.117	-0.0994	0.899	0.4368	0.0483	0.939	-1.186	1.282	1	-0.0745	0.79	-0.623	0.474	1	0.0334	0.897	-0.471	0.538
OTU180881	0.0827	0.675	-0.304	0.469	0.958696	-0.18	0.689	-1.065	0.704	0.967083	-0.41	0.206	-1.045	0.225	0.6656	-0.742	0.0339	-1.427	-0.0565	0.2394	-0.102	0.734	-0.69	0.486	0.98706	-0.00475	0.787	-0.0392	0.0297	0.999663	-0.22	0.255	-0.599	0.159	0.626708	0.779	0.137	-0.247	1.806	0.655626	-0.783	0.00144	-1.264	-0.301	0.0778773	0.477	0.0172	0.0846	0.87
OTU180999	-0.0256	0.847	-0.285	0.234	1	-0.249	0.382	-0.806	0.309	0.770927	-0.497	0.0249	-0.932	-0.0626	0.309867	0.0962	0.687	-0.372	0.564	0.935083	0.0126	0.95	-0.381	0.406	1	0.000656	0.948	-0.019	0.0203	1	-0.0371	0.772	-0.288	0.214	0.968397	-0.0866	0.777	-0.685	0.512	0.97156	-0.107	0.442	-0.38	0.166	0.827036	0.0893	0.48	-0.159	0.337
OTU181059	0	1	-0.411	0.411	1	0	1	-0.951	0.951	1	0	1	-0.516	0.516	1	0	1	-0.556	0.556	1	0	1	-0.593	0.593	1	0	1	-0.0308	0.0308	1	0	1	-0.411	0.411	1	0	1	-0.901	0.901	1	0	1	-0.451	0.451	1	0	1	-0.363	0.363
OTU181139	0.0309	0.837	-0.265	0.327	1	-0.0773	0.817	-0.733	0.579	0.986733	-0.196	0.468	-0.725	0.333	0.910452	-0.709	0.00486	-1.202	-0.215	0.0810689	-0.64	0.0034	-1.068	-0.212	0.0807758	0.0274	0.0306	0.00256	0.0522	0.272618	-0.177	0.236	-0.471	0.116	0.615258	0.148	0.672	-0.537	0.833	0.936368	-0.2	0.249	-0.541	0.14	0.666266	-0.13	0.384	-0.422	0.163
OTU181167	0.0528	0.792	-0.34	0.446	0.991674	-0.0554	0.918	-1.107	0.996	1	0.0674	0.844	-0.602	0.737	1	0.175	0.583	-0.45	0.8	0.870613	-0.216	0.432	-0.756	0.324	0.868215	0.0188	0.367	-0.022	0.0595	0.794652	-0.554	0.0052	-0.943	-0.166	0.0832	-0.354	0.401	-1.181	0.472	0.867541	0.603	0.0093	0.149	1.057	0.149729	0.0674	0.741	-0.333	0.468
OTU181422	0.0188	0.906	-0.294	0.331	1	0.146	0.673	-0.535	0.828	0.961623	0.028	0.921	-0.523	0.579	1	0.013	0.964	-0.553	0.579	1	-1.042	1.25e-05	-1.509	-0.574	0.00326667	-0.0173	0.189	-0.0432	0.00854	0.629824	0.112	0.48	-0.2	0.425	0.819714	0.189	0.593	-0.506	0.885	0.924757	-0.0761	0.668	-0.424	0.272	0.973442	0.0862	0.577	-0.216	0.389
OTU181560	0	1	-0.423	0.423	1	0	1	-0.645	0.645	1	0	1	-0.707	0.707	1	0	1	-0.668	0.668	1	0	1	-0.651	0.651	1	0	1	-0.0295	0.0295	1	0	1	-0.415	0.415	1	0	1	-0.923	0.923	1	0	1	-0.457	0.457	1	0	1	-0.395	0.395
OTU181611	-0.51	0.325	-1.527	0.506	0.762874	-0.722	0.62	-3.579	2.135	0.933898	-0.117	0.901	-1.951	1.717	1	3.188	0.00268	1.107	5.269	0.060256	0.895	0.429	-1.324	3.114	0.868215	0.116	0.0131	0.0243	0.207	0.186735	-0.148	0.787	-1.224	0.928	0.971371	-0.5	0.594	-2.339	1.338	0.924757	-0.103	0.855	-1.212	1.006	1	-0.484	0.337	-1.473	0.505
OTU181961	-0.37	0.235	-0.982	0.241	0.672409	-2.009	0.0143	-3.615	-0.402	0.188158	-0.0342	0.949	-1.09	1.022	1	0.843	0.153	-0.314	2	0.459072	0.308	0.5	-0.587	1.202	0.903226	0.00553	0.837	-0.0471	0.0581	1	-0.174	0.575	-0.782	0.434	0.877043	1.141	0.158	-0.443	2.725	0.679187	0.071	0.831	-0.582	0.724	1	0.438	0.166	-0.182	1.059
OTU182073	0.171	0.483	-0.307	0.649	0.858667	0.0872	0.862	-0.899	1.073	1	-0.509	0.219	-1.32	0.302	0.675969	0.456	0.292	-0.391	1.303	0.637682	0.168	0.653	-0.563	0.898	0.961981	-0.0296	0.1	-0.0649	0.00569	0.499363	0.0766	0.756	-0.407	0.56	0.962874	-0.654	0.226	-1.713	0.405	0.790908	-0.65	0.00714	-1.123	-0.176	0.128469	0.321	0.169	-0.136	0.779
OTU182289	-0.114	0.541	-0.48	0.252	0.894819	1.029	0.0157	0.194	1.864	0.188158	0.436	0.161	-0.174	1.045	0.613565	-0.239	0.457	-0.866	0.389	0.789158	0.328	0.254	-0.236	0.893	0.69628	0.0376	0.00711	0.0102	0.065	0.132004	-0.42	0.0256	-0.79	-0.0513	0.199425	-0.93	0.0206	-1.718	-0.143	0.404062	0.579	0.00378	0.187	0.972	0.09261	0.175	0.317	-0.168	0.519
OTU182483	0.102	0.688	-0.394	0.597	0.960638	0.239	0.651	-0.798	1.277	0.94759	1.464	0.00125	0.575	2.354	0.118907	0.808	0.0685	-0.0613	1.677	0.333926	0.341	0.393	-0.441	1.122	0.83391	0.0149	0.427	-0.0219	0.0518	0.822244	-0.823	0.00228	-1.351	-0.294	0.0525741	-0.837	0.155	-1.99	0.316	0.678883	0.509	0.0795	-0.0598	1.077	0.44856	0.366	0.145	-0.127	0.858
OTU182643	-0.181	0.359	-0.569	0.206	0.786184	0.262	0.527	-0.551	1.076	0.860656	-0.536	0.144	-1.254	0.183	0.593078	0.349	0.306	-0.319	1.017	0.660893	0.242	0.431	-0.361	0.845	0.868215	0.00482	0.749	-0.0247	0.0343	0.986577	0.276	0.161	-0.11	0.663	0.51944	-0.497	0.241	-1.328	0.334	0.793446	-0.0596	0.782	-0.482	0.363	1	0.183	0.329	-0.185	0.551
OTU182647	0.161	0.691	-0.632	0.954	0.960638	-5.284	2.62e-06	-7.488	-3.08	0.000680327	0.458	0.464	-0.769	1.686	0.910452	0.0541	0.943	-1.426	1.535	1	0.72	0.183	-0.339	1.779	0.621091	-0.00159	0.96	-0.0631	0.0599	1	-0.621	0.145	-1.458	0.215	0.487081	-0.776	0.348	-2.395	0.844	0.834349	0.285	0.498	-0.539	1.109	0.877871	0.249	0.482	-0.444	0.941
OTU182874	0.573	0.465	-0.963	2.11	0.845847	-0.701	0.552	-3.012	1.61	0.884357	0.827	0.383	-1.031	2.686	0.85792	1.064	0.337	-1.107	3.236	0.691644	-0.887	0.356	-2.771	0.997	0.797402	-0.0827	0.0732	-0.173	0.00778	0.455206	-0.547	0.426	-1.894	0.8	0.774947	-2.501	0.0535	-5.038	0.0373	0.460701	0.228	0.722	-1.029	1.484	1	0.357	0.599	-0.975	1.689
OTU183439	-0.171	0.436	-0.6	0.259	0.825561	-0.336	0.511	-1.336	0.665	0.852239	0.137	0.741	-0.673	0.946	1	-0.443	0.282	-1.251	0.365	0.633401	0.627	0.104	-0.129	1.383	0.463273	0.0033	0.856	-0.0324	0.039	1	0.322	0.154	-0.121	0.765	0.503067	1.077	0.0253	0.133	2.021	0.404062	0.31	0.199	-0.163	0.784	0.62657	0.0722	0.746	-0.364	0.509
OTU183620	0.0603	0.731	-0.284	0.405	0.969093	-0.149	0.73	-0.993	0.696	0.97542	-0.19	0.556	-0.823	0.443	0.943515	0.272	0.509	-0.535	1.079	0.827556	0.378	0.254	-0.271	1.028	0.69628	0.0205	0.213	-0.0117	0.0527	0.652313	-0.149	0.372	-0.476	0.178	0.721901	0.571	0.105	-0.12	1.261	0.59223	-0.271	0.171	-0.659	0.117	0.601754	0.183	0.296	-0.16	0.527
OTU183827	0.0865	0.635	-0.271	0.444	0.935789	-0.741	0.0968	-1.616	0.134	0.426029	-1.069	0.000834	-1.696	-0.442	0.093408	-0.562	0.107	-1.246	0.122	0.42305	0.171	0.605	-0.477	0.819	0.94864	-0.0128	0.351	-0.0396	0.014	0.792934	0.425	0.015	0.0825	0.767	0.157805	-0.433	0.245	-1.161	0.296	0.793446	-0.0396	0.832	-0.406	0.327	1	0.0872	0.624	-0.262	0.436
OTU183932	0	1	-1.236	1.236	1	0	1	-2.336	2.336	1	0	1	-2.312	2.312	1	0	1	-1.982	1.982	1	0	1	-1.615	1.615	1	0	1	-0.101	0.101	1	0	1	-1.25	1.25	1	0	1	-2.97	2.97	1	0	1	-1.27	1.27	1	0	1	-1.283	1.283
OTU183988	0.231	0.43	-0.343	0.806	0.825561	-0.378	0.562	-1.655	0.899	0.893465	-0.872	0.0515	-1.75	0.00557	0.399762	0.3	0.538	-0.654	1.255	0.845152	1.059	0.0168	0.191	1.928	0.180427	0.012	0.56	-0.0284	0.0524	0.90847	-0.479	0.102	-1.053	0.0948	0.403879	-0.044	0.942	-1.226	1.138	1	-0.0596	0.849	-0.673	0.553	1	-0.0169	0.951	-0.553	0.519
OTU184037	-0.115	0.707	-0.715	0.485	0.960638	1.379	0.0316	0.122	2.636	0.27051	0.244	0.609	-0.692	1.18	0.953006	0.128	0.8	-0.863	1.118	0.992121	0.299	0.515	-0.6	1.197	0.921826	0.0177	0.457	-0.0289	0.0643	0.840918	-0.22	0.442	-0.78	0.341	0.782234	-1.304	0.0563	-2.643	0.0348	0.460701	0.493	0.122	-0.132	1.117	0.526951	0.0776	0.785	-0.48	0.635
OTU184114	-0.497	0.0837	-1.06	0.0661	0.489707	0.111	0.846	-1.014	1.237	1	0.494	0.283	-0.407	1.395	0.762447	-0.879	0.066	-1.816	0.0583	0.331692	-0.39	0.345	-1.201	0.42	0.786259	0.0684	0.00152	0.0261	0.111	0.0567467	-0.406	0.141	-0.946	0.135	0.484842	-0.312	0.602	-1.485	0.861	0.924757	-0.138	0.643	-0.721	0.445	0.963542	-0.315	0.229	-0.828	0.198
OTU184238	-0.104	0.393	-0.343	0.135	0.800291	-0.0699	0.796	-0.599	0.459	0.986733	0.00401	0.985	-0.408	0.416	1	0.287	0.173	-0.126	0.699	0.498647	0.029	0.877	-0.339	0.397	1	0.0124	0.17	-0.00529	0.03	0.607423	-0.0284	0.81	-0.26	0.203	0.979698	-0.449	0.0826	-0.956	0.058	0.529984	0.0493	0.7	-0.202	0.3	0.98705	0.0173	0.88	-0.208	0.243
OTU184342	-0.356	0.0319	-0.681	-0.0308	0.329074	0.161	0.611	-0.46	0.782	0.92601	0.23	0.389	-0.293	0.753	0.863504	0.0916	0.757	-0.49	0.673	0.979353	0.116	0.648	-0.38	0.611	0.961981	0.0234	0.0722	-0.00211	0.049	0.455206	0.0483	0.764	-0.266	0.363	0.96609	-0.289	0.421	-0.995	0.416	0.875119	-0.29	0.108	-0.643	0.0635	0.510072	0.563	0.000419	0.25	0.876
OTU184464	0.168	0.399	-0.222	0.559	0.803898	-0.724	0.124	-1.645	0.198	0.4712	0.265	0.474	-0.46	0.989	0.91531	0.101	0.807	-0.71	0.913	0.992121	-0.44	0.182	-1.086	0.207	0.621091	-0.0553	0.00267	-0.0915	-0.0192	0.069776	-0.0409	0.847	-0.457	0.375	0.989333	-0.128	0.789	-1.062	0.807	0.976302	-0.00215	0.992	-0.441	0.437	1	0.554	0.0094	0.136	0.972
OTU184465	-0.208	0.349	-0.643	0.227	0.779533	0.718	0.093	-0.12	1.556	0.42066	0.625	0.115	-0.153	1.402	0.53813	-0.206	0.576	-0.93	0.517	0.864948	-0.611	0.0575	-1.242	0.0195	0.354961	0.000659	0.973	-0.0379	0.0392	1	0.0496	0.836	-0.419	0.518	0.986779	-0.72	0.246	-1.936	0.497	0.793446	0.0902	0.756	-0.478	0.659	1	0.0318	0.897	-0.449	0.513
OTU184525	-0.0797	0.689	-0.47	0.311	0.960638	0.726	0.0649	-0.0449	1.497	0.36903	0.186	0.612	-0.532	0.903	0.953893	-0.238	0.518	-0.961	0.485	0.832197	-0.492	0.136	-1.14	0.156	0.520117	0.0302	0.0434	0.000895	0.0596	0.350779	-0.314	0.109	-0.697	0.0699	0.42305	-0.259	0.543	-1.094	0.575	0.911589	-0.179	0.419	-0.614	0.255	0.809042	0.449	0.0219	0.0651	0.832
OTU184760	0.163	0.274	-0.129	0.455	0.730667	-0.112	0.716	-0.717	0.493	0.97542	-0.518	0.0389	-1.01	-0.0264	0.379417	0.0824	0.76	-0.447	0.612	0.979357	-0.236	0.374	-0.757	0.285	0.82364	0.00586	0.663	-0.0205	0.0322	0.962578	-0.678	2.78e-06	-0.961	-0.394	0.000726507	-0.296	0.361	-0.931	0.339	0.839669	0.223	0.182	-0.105	0.55	0.606118	0.00918	0.95	-0.276	0.294
OTU184925	0.335	0.403	-0.45	1.119	0.803898	1.04	0.159	-0.406	2.486	0.49944	-0.106	0.876	-1.427	1.216	1	-0.965	0.128	-2.207	0.278	0.444035	-1.166	0.0673	-2.415	0.0831	0.371572	0.00973	0.743	-0.0484	0.0678	0.986577	-0.31	0.406	-1.042	0.422	0.763319	0.97	0.271	-0.758	2.698	0.804554	-1.046	0.00973	-1.839	-0.253	0.149729	0.828	0.0259	0.0992	1.556
OTU184996	0.212	0.326	-0.211	0.635	0.762937	-0.648	0.231	-1.707	0.412	0.605889	0.181	0.655	-0.614	0.976	0.974421	-0.305	0.437	-1.075	0.464	0.778655	-0.249	0.388	-0.814	0.316	0.83391	-0.0365	0.084	-0.0779	0.0049	0.460531	-0.277	0.195	-0.695	0.142	0.566222	-0.24	0.631	-1.22	0.74	0.932563	-0.0182	0.944	-0.527	0.491	1	-0.223	0.253	-0.605	0.159
OTU185034	0.347	0.0464	0.0056	0.689	0.395409	-1.01	0.0216	-1.871	-0.148	0.235864	0.0273	0.929	-0.577	0.631	1	-0.315	0.315	-0.93	0.299	0.669268	-0.464	0.0709	-0.967	0.0395	0.380723	0.00795	0.621	-0.0236	0.0395	0.939592	-0.413	0.0196	-0.76	-0.0661	0.1764	-0.347	0.38	-1.122	0.428	0.8512	-0.221	0.281	-0.621	0.18	0.68237	-0.174	0.317	-0.515	0.167
OTU185141	-0.617	0.14	-1.436	0.202	0.57466	0		-55.64	-55.64		0.105	0.883	-1.292	1.501	1	0.71	0.315	-0.676	2.097	0.669268	-0.983	0.129	-2.253	0.287	0.504554	-0.00566	0.863	-0.07	0.0587	1	0.496	0.214	-0.287	1.279	0.587317	0.336	0.67	-1.212	1.885	0.936368	-0.734	0.094	-1.593	0.125	0.473873	0.645	0.0897	-0.0999	1.391
OTU185411	-0.0603	0.795	-0.515	0.395	0.991674	-0.308	0.542	-1.298	0.682	0.879621	0.651	0.129	-0.19	1.492	0.565006	-0.83	0.0472	-1.649	-0.0101	0.278232	0.058	0.883	-0.712	0.828	1	0.0183	0.392	-0.0236	0.0602	0.806635	-0.193	0.415	-0.656	0.271	0.769173	-1.33	0.0234	-2.479	-0.18	0.404062	0.0901	0.75	-0.464	0.644	1	0.248	0.302	-0.223	0.718
OTU185420	0.517	0.342	-0.55	1.585	0.774936	-0.345	0.747	-2.442	1.751	0.981592	-0.514	0.535	-2.136	1.109	0.921846	-1.17	0.151	-2.765	0.425	0.459072	0.879	0.214	-0.506	2.265	0.654835	0.0355	0.299	-0.0315	0.103	0.734846	-1.049	0.0836	-2.238	0.139	0.376144	-0.333	0.764	-2.504	1.839	0.968102	0.0129	0.979	-0.967	0.993	1	-0.797	0.0811	-1.693	0.0985
OTU19080	0.445	0.0237	0.0594	0.83	0.29232	-0.328	0.508	-1.301	0.645	0.851037	0.23	0.506	-0.448	0.909	0.919354	0.901	0.0136	0.185	1.617	0.134967	0.22	0.522	-0.452	0.891	0.924982	0.00977	0.561	-0.0232	0.0428	0.90847	-0.171	0.402	-0.571	0.229	0.763169	0.201	0.649	-0.665	1.067	0.934769	0.228	0.292	-0.196	0.651	0.691625	0.0735	0.7	-0.301	0.448
OTU19611	-0.276	0.0485	-0.551	-0.00187	0.396083	0.0996	0.765	-0.552	0.751	0.986733	-0.174	0.505	-0.685	0.337	0.919354	0.479	0.0631	-0.0261	0.984	0.323782	0.367	0.0962	-0.0654	0.8	0.446277	0.0154	0.176	-0.0069	0.0377	0.607859	0.324	0.0231	0.0444	0.603	0.192664	0.222	0.452	-0.357	0.801	0.875119	-0.195	0.189	-0.486	0.0962	0.612599	-0.254	0.0687	-0.528	0.0195
OTU22371	0.697	0.00254	0.244	1.149	0.0787015	1.935	0.00129	0.756	3.113	0.0478529	0.94	0.0115	0.211	1.67	0.213321	0.806	0.101	-0.158	1.77	0.412417	-0.0304	0.934	-0.747	0.687	1	-0.0397	0.0224	-0.0739	-0.00564	0.24057	0.4	0.0729	-0.0372	0.837	0.361732	0.567	0.262	-0.425	1.558	0.799194	-0.783	0.00113	-1.255	-0.312	0.0738267	0.567	0.00846	0.145	0.989
OTU23652	0.337	0.411	-0.467	1.142	0.807461	-0.765	0.405	-2.565	1.035	0.775181	-0.983	0.208	-2.514	0.548	0.6656	0.0871	0.924	-1.713	1.887	1	-0.329	0.692	-1.955	1.297	0.970533	-0.0136	0.761	-0.101	0.0738	0.991682	0.665	0.163	-0.27	1.601	0.51948	-0.39	0.653	-2.086	1.307	0.935927	0.62	0.219	-0.369	1.609	0.646507	-0.5	0.26	-1.37	0.37
OTU25842	0.188	0.333	-0.192	0.567	0.770124	0.0745	0.885	-0.939	1.088	1	-0.59	0.0956	-1.283	0.104	0.506422	0.268	0.513	-0.536	1.073	0.827556	0.0367	0.918	-0.661	0.734	1	-0.0194	0.261	-0.0532	0.0144	0.693641	0.0763	0.7	-0.311	0.464	0.939726	-0.0743	0.856	-0.876	0.727	0.999193	-0.273	0.191	-0.683	0.136	0.612599	-0.179	0.36	-0.562	0.204
OTU28702	0.822	0.0148	0.161	1.483	0.263709	-0.628	0.406	-2.107	0.852	0.775181	0.148	0.781	-0.895	1.191	1	1.409	0.0895	-0.217	3.035	0.389822	-0.882	0.0725	-1.844	0.0806	0.386173	0.0136	0.517	-0.0276	0.0548	0.869803	-0.00984	0.973	-0.571	0.551	1	0.94	0.15	-0.339	2.218	0.669483	-0.384	0.276	-1.075	0.307	0.6762	0.643	0.0294	0.0643	1.222
OTU28914	-0.794	0.0157	-1.437	-0.15	0.270991	0.238	0.808	-1.681	2.156	0.986733	1.313	0.0887	-0.199	2.824	0.493197	0.752	0.22	-0.451	1.955	0.56	-0.157	0.773	-1.226	0.912	1	-0.0181	0.475	-0.0677	0.0315	0.851863	0.265	0.457	-0.432	0.961	0.797969	-0.308	0.661	-1.686	1.07	0.936368	-0.102	0.8	-0.889	0.685	1	-0.237	0.467	-0.877	0.403
OTU30622	0.0634	0.817	-0.473	0.6	0.999264	-1.322	0.0445	-2.611	-0.0325	0.301037	0.334	0.521	-0.688	1.357	0.919354	0.308	0.588	-0.805	1.421	0.874748	0.26	0.579	-0.658	1.178	0.939826	0.00291	0.905	-0.045	0.0508	1	-0.0184	0.947	-0.563	0.526	1	-0.295	0.607	-1.419	0.829	0.924757	-0.458	0.111	-1.02	0.105	0.514935	0.0504	0.852	-0.478	0.579
OTU33112	-0.00463	0.972	-0.26	0.251	1	-0.322	0.312	-0.947	0.302	0.698414	0.102	0.639	-0.323	0.526	0.967585	-0.216	0.398	-0.716	0.285	0.7537	-0.277	0.181	-0.684	0.129	0.621091	0.0172	0.0938	-0.00292	0.0374	0.487015	0.161	0.212	-0.0918	0.414	0.585239	-0.186	0.492	-0.717	0.345	0.890092	0.0987	0.476	-0.173	0.37	0.86787	0.138	0.267	-0.105	0.38
OTU35260	-0.587	0.0482	-1.169	-0.00456	0.396083	-1.053	0.084	-2.247	0.141	0.399	-0.86	0.116	-1.932	0.211	0.53813	-0.996	0.0758	-2.096	0.104	0.349572	-0.637	0.287	-1.807	0.534	0.728181	0.0226	0.372	-0.027	0.0721	0.794652	-0.177	0.531	-0.73	0.376	0.854834	-0.42	0.469	-1.557	0.716	0.879655	-0.309	0.323	-0.921	0.304	0.711732	0.608	0.0427	0.02	1.196
OTU35786	0.0101	0.962	-0.405	0.425	1	-0.727	0.224	-1.9	0.446	0.592145	-0.0329	0.926	-0.73	0.664	1	-1.337	0.00328	-2.229	-0.446	0.064288	-0.339	0.347	-1.045	0.367	0.786259	-0.00636	0.705	-0.0392	0.0265	0.975186	-0.143	0.511	-0.57	0.284	0.845198	-0.375	0.427	-1.301	0.551	0.875119	-0.338	0.12	-0.764	0.0877	0.525587	-0.152	0.453	-0.548	0.244
OTU36378	0.327	0.135	-0.102	0.756	0.573247	-0.428	0.418	-1.463	0.607	0.784578	-0.436	0.269	-1.21	0.338	0.7559	0.567	0.184	-0.27	1.403	0.517047	0.624	0.12	-0.163	1.411	0.487461	-0.0162	0.398	-0.0539	0.0214	0.807698	-0.118	0.601	-0.561	0.325	0.877438	0.599	0.25	-0.422	1.62	0.793446	-0.412	0.102	-0.906	0.0822	0.4998	-0.131	0.547	-0.558	0.296
OTU36892	-0.0334	0.898	-0.546	0.479	1	-1.663	0.0137	-2.985	-0.341	0.187233	0.0901	0.835	-0.756	0.937	1	-0.0759	0.879	-1.051	0.899	1	-0.433	0.323	-1.292	0.425	0.769702	0.0239	0.245	-0.0164	0.0643	0.678728	0.0151	0.954	-0.499	0.53	1	-0.757	0.12	-1.71	0.197	0.635676	-0.705	0.00947	-1.238	-0.173	0.149729	0.281	0.255	-0.203	0.766
OTU41229	0.212	0.621	-0.628	1.052	0.928853	0.351	0.666	-1.246	1.949	0.957221	0.916	0.22	-0.548	2.38	0.676392	-1.544	0.0607	-3.157	0.0691	0.322605	0.00401	0.996	-1.492	1.5	1	0.0655	0.167	-0.0275	0.159	0.607423	-0.173	0.758	-1.278	0.931	0.962874	0.183	0.852	-1.737	2.102	0.999193	0.0726	0.882	-0.882	1.027	1	-0.0413	0.933	-0.998	0.915
OTU46910	-0.497	0.158	-1.186	0.192	0.596282	-0.769	0.356	-2.403	0.864	0.747504	-0.468	0.477	-1.759	0.822	0.916588	0.767	0.27	-0.597	2.131	0.617143	-0.52	0.401	-1.733	0.693	0.83391	-0.000207	0.994	-0.0533	0.0528	1	0.195	0.592	-0.517	0.907	0.877438	0.0621	0.937	-1.48	1.604	1	0.0396	0.917	-0.709	0.788	1	0.00872	0.981	-0.72	0.737
OTU47737	2.26	1.76e-05	1.228	3.292	0.00459947	2.8	0.00493	0.848	4.752	0.103796	-1.393	0.0721	-2.911	0.125	0.444267	0.727	0.443	-1.129	2.582	0.782238	-1.176	0.109	-2.612	0.261	0.477037	-0.0293	0.45	-0.105	0.0466	0.832075	-1.788	0.00156	-2.895	-0.68	0.04452	-0.556	0.566	-2.456	1.344	0.924757	1.65	0.00623	0.468	2.833	0.11913	-1.366	0.0131	-2.444	-0.287
OTU48084	0	1	-0.511	0.511	1	0	1	-0.89	0.89	1	0	1	-0.792	0.792	1	0	1	-0.769	0.769	1	0	1	-0.675	0.675	1	0	1	-0.0358	0.0358	1	0	1	-0.474	0.474	1	0	1	-1.297	1.297	1	0	1	-0.513	0.513	1	0	1	-0.498	0.498
OTU50779	-0.208	0.503	-0.817	0.401	0.865987	-0.648	0.375	-2.08	0.783	0.762728	0.451	0.364	-0.522	1.425	0.846813	0.437	0.485	-0.789	1.664	0.812357	0.819	0.0907	-0.13	1.768	0.430962	-0.00283	0.897	-0.0457	0.04	1	0.0448	0.871	-0.497	0.587	1	-0.879	0.141	-2.049	0.291	0.655626	0.199	0.533	-0.426	0.824	0.894328	0.227	0.464	-0.381	0.835
OTU54730	0.0777	0.621	-0.231	0.386	0.928853	-0.676	0.0443	-1.334	-0.0172	0.301037	0.503	0.0557	-0.0123	1.019	0.413249	0.68	0.0452	0.0145	1.346	0.272591	0.245	0.357	-0.275	0.765	0.797402	0.0264	0.0203	0.00411	0.0487	0.225262	-0.0448	0.761	-0.333	0.244	0.963851	-0.291	0.347	-0.899	0.316	0.834349	0.041	0.797	-0.272	0.354	1	-0.00168	0.991	-0.28	0.277
OTU64384	0.29	0.435	-0.439	1.019	0.825561	2	0.0547	-0.0405	4.04	0.335522	0.17	0.797	-1.127	1.466	1	1.608	0.0278	0.176	3.041	0.209569	-0.113	0.852	-1.305	1.078	1	0.0987	0.00108	0.0395	0.158	0.0511906	0.0971	0.798	-0.647	0.841	0.972403	-1.528	0.0717	-3.19	0.135	0.5061	-0.569	0.18	-1.4	0.262	0.606118	0.611	0.162	-0.246	1.469
OTU70461	0.207	0.379	-0.253	0.667	0.790239	-0.549	0.319	-1.628	0.53	0.70198	0.252	0.574	-0.626	1.131	0.947059	0.884	0.0797	-0.105	1.873	0.359559	0.691	0.0685	-0.0523	1.434	0.372944	0.0262	0.197	-0.0136	0.0659	0.632984	-0.68	0.00363	-1.138	-0.222	0.0694127	-0.387	0.444	-1.376	0.603	0.875119	-0.451	0.0774	-0.952	0.0495	0.44856	0.0773	0.728	-0.358	0.512
OTU72820	-3.201	0.000104	-4.817	-1.584	0.0163072	3.679	0.0624	-0.19	7.549	0.367161	0.0798	0.955	-2.724	2.883	1	-6.189	8.78e-06	-8.918	-3.46	0.00172088	3.592	0.0102	0.853	6.331	0.140295	-0.0385	0.698	-0.233	0.156	0.975186	-2.467	0.025	-4.625	-0.309	0.19798	2.945	0.113	-0.694	6.584	0.623887	0.68	0.488	-1.241	2.601	0.873498	-0.993	0.381	-3.215	1.228
OTU74480	0.0937	0.738	-0.456	0.643	0.969856	-0.305	0.627	-1.533	0.923	0.933906	-1.112	0.00995	-1.957	-0.266	0.213321	0.52	0.231	-0.332	1.372	0.576764	1.021	0.0376	0.0588	1.984	0.283446	-0.00797	0.716	-0.0509	0.0349	0.976632	-0.111	0.676	-0.631	0.409	0.924928	0.313	0.584	-0.807	1.433	0.924757	0.332	0.272	-0.26	0.924	0.675862	0.223	0.397	-0.293	0.739
OTU76393	0.631	0.0195	0.102	1.161	0.29232	-0.933	0.157	-2.224	0.358	0.49944	0.474	0.411	-0.657	1.605	0.884403	-0.834	0.516	-3.349	1.681	0.830686	-0.0842	0.858	-1.005	0.837	1	-0.0243	0.389	-0.0796	0.031	0.806635	0.0355	0.911	-0.584	0.655	1	0.0801	0.91	-1.309	1.47	1	-0.175	0.582	-0.797	0.447	0.921794	-0.0932	0.743	-0.651	0.464
OTU95502	0.467	0.39	-0.598	1.533	0.79625	-2.765	0.0238	-5.162	-0.367	0.24395	1.698	0.103	-0.344	3.74	0.517641	-0.265	0.745	-1.862	1.331	0.968624	-1.176	0.245	-3.16	0.807	0.69343	0.0266	0.511	-0.0527	0.106	0.866615	0.177	0.741	-0.876	1.231	0.958366	-0.423	0.651	-2.259	1.413	0.934769	-0.338	0.521	-1.37	0.694	0.893794	-1.028	0.0405	-2.012	-0.0446
OTU1016598	-0.327	0.313	-0.962	0.308	0.758024	-1.576	0.0376	-3.062	-0.0903	0.276325	-0.97	0.11	-2.158	0.218	0.532346	2.869	1.38e-05	1.575	4.163	0.0021168	-0.416	0.473	-1.55	0.719	0.885041	0.00254	0.938	-0.0609	0.066	1	1.097	0.00154	0.418	1.776	0.04452	-0.128	0.855	-1.495	1.24	0.999193	0.182	0.591	-0.481	0.845	0.93041	-0.355	0.265	-0.979	0.269
OTU1024529	0	1	-0.398	0.398	1	0	1	-0.68	0.68	1	0	1	-0.663	0.663	1	0	1	-0.645	0.645	1	0	1	-0.596	0.596	1	0	1	-0.0291	0.0291	1	0	1	-0.397	0.397	1	0	1	-0.924	0.924	1	0	1	-0.439	0.439	1	0	1	-0.369	0.369
OTU1033413	0.501	0.313	-0.472	1.474	0.758024	1.482	0.142	-0.495	3.459	0.49383	1.046	0.247	-0.725	2.817	0.715077	-0.408	0.677	-2.329	1.514	0.924438	-0.393	0.565	-1.73	0.944	0.936896	-0.0173	0.679	-0.0995	0.0648	0.969647	0.18	0.731	-0.848	1.208	0.951444	-2.78	0.00924	-4.873	-0.687	0.339733	0.0754	0.874	-0.858	1.009	1	1.484	0.0017	0.557	2.411
OTU1044419	0.0375	0.826	-0.296	0.371	1	0.648	0.12	-0.169	1.465	0.4674	0.154	0.62	-0.456	0.764	0.95685	0.273	0.468	-0.465	1.012	0.801081	0.0607	0.852	-0.575	0.697	1	0.00655	0.645	-0.0213	0.0344	0.946662	-0.337	0.0424	-0.663	-0.0115	0.263822	0.293	0.422	-0.422	1.008	0.875119	0.333	0.0587	-0.0123	0.679	0.399434	-0.0226	0.893	-0.352	0.307
OTU1046624	0.317	0.203	-0.171	0.806	0.634072	-3.832	0.000151	-5.814	-1.85	0.0117629	-0.698	0.141	-1.627	0.23	0.593078	2.967	2.87e-05	1.577	4.356	0.0032144	0.635	0.236	-0.416	1.685	0.682745	0.0188	0.372	-0.0225	0.06	0.794652	-0.78	0.00318	-1.298	-0.262	0.06272	-0.423	0.438	-1.493	0.647	0.875119	0.324	0.217	-0.191	0.839	0.646507	-0.103	0.7	-0.629	0.423
OTU1077751	-1.22	0.0261	-2.296	-0.145	0.29232	-4.695	0.000355	-7.272	-2.119	0.0172841	0.162	0.852	-1.543	1.867	1	1.527	0.118	-0.386	3.44	0.440329	0.283	0.685	-1.083	1.649	0.970533	-0.0495	0.207	-0.126	0.0274	0.646566	1.888	0.000668	0.8	2.975	0.0308066	-0.0827	0.929	-1.899	1.734	1	0.329	0.549	-0.749	1.407	0.904235	0.542	0.252	-0.385	1.469
OTU1102370	-0.253	0.0238	-0.472	-0.0336	0.29232	0.418	0.104	-0.0856	0.923	0.446967	-0.316	0.115	-0.71	0.0774	0.53813	0.187	0.415	-0.264	0.638	0.762019	0.434	0.0164	0.0794	0.788	0.180427	0.00571	0.548	-0.0129	0.0243	0.895067	0.0232	0.832	-0.191	0.237	0.986779	-0.213	0.374	-0.684	0.257	0.849901	0.0449	0.702	-0.185	0.275	0.988093	-0.0925	0.402	-0.309	0.124
OTU1103978	0.0246	0.952	-0.779	0.829	1	-2.28	0.0122	-4.062	-0.497	0.182765	0.441	0.593	-1.177	2.058	0.950876	1.311	0.107	-0.283	2.905	0.42305	0.6	0.359	-0.682	1.882	0.799591	-0.000233	0.995	-0.0729	0.0724	1	0.902	0.0258	0.109	1.696	0.199425	-1.432	0.0862	-3.068	0.204	0.536356	-0.306	0.46	-1.119	0.507	0.842617	-0.444	0.307	-1.297	0.408
OTU1110312	-0.443	0.289	-1.262	0.376	0.747776	-1.467	0.167	-3.547	0.612	0.512177	-1.778	0.00139	-2.867	-0.688	0.118907	-0.741	0.149	-1.747	0.265	0.459072	-0.267	0.691	-1.584	1.05	0.970533	-0.0615	0.0553	-0.124	0.0014	0.408696	1.223	0.00159	0.464	1.982	0.04452	0.0924	0.907	-1.456	1.641	1	-0.294	0.446	-1.049	0.462	0.830556	-0.453	0.231	-1.195	0.288
OTU1111522	0.97	0.0236	0.13	1.81	0.29232	-1.519	0.154	-3.606	0.568	0.498946	-0.467	0.554	-2.013	1.08	0.943515	-1.646	0.145	-3.858	0.566	0.459072	1.053	0.0596	-0.0428	2.149	0.36222	-0.0339	0.403	-0.113	0.0456	0.807698	0.743	0.0587	-0.0274	1.513	0.315211	-0.501	0.506	-1.978	0.976	0.896495	-0.871	0.0193	-1.601	-0.141	0.21616	0.21	0.569	-0.514	0.934
OTU1117593	0.853	0.162	-0.343	2.049	0.596282	-1.784	0.189	-4.445	0.877	0.5453	-1.921	0.0761	-4.044	0.202	0.452582	0.827	0.551	-1.893	3.546	0.846904	-0.845	0.524	-3.441	1.752	0.924982	-0.0346	0.471	-0.129	0.0595	0.850685	-2.202	0.00107	-3.52	-0.883	0.0399467	-3.275	0.0255	-6.149	-0.402	0.404062	-0.228	0.747	-1.613	1.157	1	-0.542	0.437	-1.909	0.825
OTU1139021	-0.409	0.099	-0.894	0.0768	0.501165	0.478	0.517	-0.969	1.926	0.855081	0.00715	0.988	-0.956	0.97	1	0.351	0.439	-0.538	1.24	0.780444	0.637	0.191	-0.317	1.591	0.631831	-0.012	0.604	-0.0574	0.0334	0.939556	-0.125	0.616	-0.611	0.362	0.891041	0.402	0.484	-0.725	1.53	0.890092	-0.45	0.0951	-0.977	0.0783	0.473873	0.0274	0.918	-0.495	0.55
OTU1144764	0.114	0.733	-0.542	0.77	0.969093	-1.641	0.0327	-3.147	-0.135	0.271537	1.457	0.0117	0.325	2.589	0.213321	1.509	0.015	0.294	2.724	0.140933	-0.0788	0.878	-1.087	0.929	1	-0.00723	0.816	-0.0682	0.0538	1	0.22	0.516	-0.444	0.883	0.846326	-0.568	0.385	-1.85	0.714	0.857292	-0.211	0.565	-0.93	0.508	0.9184	0.233	0.478	-0.41	0.876
OTU1599042	-0.0911	0.689	-0.538	0.355	0.960638	0.318	0.48	-0.564	1.2	0.827257	-0.392	0.271	-1.09	0.306	0.7561	0.0494	0.893	-0.671	0.77	1	-0.0183	0.953	-0.622	0.585	1	0.00141	0.935	-0.0326	0.0354	1	0.132	0.523	-0.273	0.538	0.848793	-0.238	0.626	-1.197	0.721	0.931	0.553	0.0408	0.0233	1.083	0.310555	-0.472	0.0337	-0.908	-0.0365
OTU1614788	-0.00337	0.974	-0.208	0.202	1	0.37	0.124	-0.101	0.841	0.4712	0.425	0.0207	0.0649	0.785	0.279807	0.36	0.0573	-0.0112	0.731	0.316361	-0.0624	0.704	-0.384	0.259	0.975152	-0.00306	0.725	-0.0201	0.014	0.976632	-0.22	0.0369	-0.426	-0.0134	0.243106	-0.381	0.105	-0.842	0.0801	0.59223	0.239	0.0358	0.0158	0.462	0.289353	0.0495	0.632	-0.153	0.252
OTU1667433	-0.358	0.0954	-0.778	0.0627	0.501165	0.891	0.0684	-0.0672	1.85	0.376882	0.197	0.595	-0.53	0.924	0.950876	-0.00118	0.998	-0.752	0.749	1	0.566	0.0987	-0.106	1.237	0.449888	-0.0248	0.175	-0.0607	0.011	0.607859	0.127	0.536	-0.274	0.527	0.855707	-0.247	0.627	-1.246	0.751	0.931	0.207	0.381	-0.257	0.671	0.779906	0.17	0.434	-0.256	0.596
OTU1740283	-0.368	0.283	-1.039	0.304	0.739573	-0.212	0.781	-1.701	1.278	0.986733	1.564	0.0265	0.182	2.946	0.324625	0.0141	0.98	-1.066	1.094	1	0.8	0.141	-0.264	1.863	0.531462	-0.0377	0.236	-0.1	0.0247	0.672815	-0.142	0.687	-0.833	0.549	0.931848	-1.346	0.182	-3.324	0.631	0.728	-0.383	0.439	-1.352	0.587	0.825362	0.148	0.677	-0.547	0.842
OTU1751298	0	1	-0.459	0.459	1	0	1	-1.128	1.128	1	0	1	-0.671	0.671	1	0	1	-0.748	0.748	1	0	1	-0.874	0.874	1	0	1	-0.0406	0.0406	1	0	1	-0.476	0.476	1	0	1	-1.173	1.173	1	0	1	-0.521	0.521	1	0	1	-0.484	0.484
OTU1820776	0.0254	0.906	-0.395	0.446	1	-0.0809	0.876	-1.096	0.934	1	0.211	0.593	-0.564	0.986	0.950876	-0.2	0.626	-1.007	0.606	0.89396	-0.00628	0.987	-0.747	0.734	1	0.0168	0.335	-0.0174	0.0511	0.784	-0.31	0.157	-0.739	0.119	0.510739	0.726	0.0832	-0.0955	1.548	0.529984	-0.214	0.359	-0.67	0.243	0.756602	0.251	0.254	-0.18	0.683
OTU185575	-0.155	0.38	-0.502	0.191	0.790239	0.532	0.15	-0.192	1.256	0.497513	0.188	0.513	-0.375	0.751	0.919354	-0.927	0.00304	-1.54	-0.314	0.063339	-0.565	0.0516	-1.133	0.00385	0.334982	0.0527	2.52e-05	0.0282	0.0772	0.0098784	-0.4	0.0237	-0.746	-0.0533	0.193171	-0.42	0.243	-1.125	0.285	0.793446	0.0987	0.604	-0.274	0.471	0.941423	-0.277	0.0899	-0.597	0.0431
OTU185583	-0.175	0.34	-0.535	0.185	0.774884	0.402	0.289	-0.341	1.144	0.670033	-0.0084	0.977	-0.591	0.574	1	-0.861	0.00585	-1.474	-0.249	0.0899294	-0.676	0.0186	-1.239	-0.113	0.1862	0.0491	0.000146	0.0238	0.0745	0.016912	-0.415	0.0239	-0.775	-0.0548	0.193171	-0.276	0.46	-1.008	0.456	0.875119	0.0876	0.648	-0.288	0.464	0.966636	-0.269	0.107	-0.595	0.0576
OTU185593	-0.322	0.321	-0.958	0.314	0.758024	-1.762	0.0253	-3.305	-0.218	0.250463	-2.475	7.61e-05	-3.701	-1.249	0.0149156	-0.693	0.306	-2.019	0.633	0.660893	0.267	0.613	-0.768	1.302	0.953556	-0.0109	0.678	-0.0623	0.0405	0.969647	-0.257	0.476	-0.964	0.45	0.816595	-0.532	0.461	-1.945	0.882	0.875119	-0.0852	0.827	-0.851	0.68	1	1.123	0.000961	0.456	1.789
OTU185763	0.0244	0.826	-0.193	0.242	1	-0.525	0.0344	-1.011	-0.0386	0.271537	-0.112	0.571	-0.498	0.275	0.947059	0.107	0.6	-0.292	0.505	0.877612	-0.477	0.00815	-0.831	-0.124	0.1304	-0.0145	0.114	-0.0326	0.00347	0.525741	-0.215	0.0583	-0.438	0.00759	0.315211	-0.0292	0.906	-0.512	0.454	1	-0.182	0.13	-0.418	0.0535	0.550919	0.136	0.208	-0.0756	0.347
OTU185802	0.0264	0.895	-0.365	0.418	1	0.108	0.804	-0.742	0.957	0.986733	0.691	0.0489	0.00329	1.379	0.399762	0.241	0.509	-0.473	0.955	0.827556	0.216	0.478	-0.381	0.812	0.892009	0.016	0.365	-0.0186	0.0507	0.794652	-0.124	0.527	-0.508	0.26	0.851893	-0.546	0.2	-1.382	0.29	0.761165	0.0429	0.844	-0.383	0.469	1	0.0481	0.811	-0.345	0.441
OTU185814	-0.332	0.12	-0.751	0.0864	0.553412	0.445	0.312	-0.418	1.308	0.698414	0.16	0.654	-0.538	0.857	0.974421	-0.812	0.027	-1.531	-0.0924	0.207037	-0.601	0.0759	-1.266	0.0628	0.390463	0.0649	3.91e-05	0.0339	0.0958	0.0102181	-0.4	0.0623	-0.821	0.0206	0.332267	-0.621	0.173	-1.514	0.272	0.702756	0.268	0.247	-0.185	0.721	0.663178	-0.403	0.0434	-0.794	-0.012
OTU185834	-0.0204	0.896	-0.325	0.285	1	-1.347	0.000311	-2.079	-0.615	0.0163071	-0.326	0.242	-0.871	0.219	0.715077	0.745	0.0123	0.161	1.328	0.125236	-0.0134	0.957	-0.497	0.47	1	-0.0104	0.401	-0.0348	0.0139	0.807698	-0.378	0.0178	-0.691	-0.0652	0.167067	-0.371	0.31	-1.088	0.345	0.826236	0.4	0.0157	0.0753	0.725	0.189366	0.146	0.357	-0.165	0.457
OTU186022	-1.141	0.0221	-2.118	-0.164	0.29232	-0.79	0.341	-2.416	0.837	0.729777	0.791	0.303	-0.714	2.295	0.784	1.106	0.137	-0.351	2.562	0.456506	0.706	0.293	-0.609	2.021	0.731567	0.0645	0.162	-0.0258	0.155	0.607423	0.0791	0.859	-0.795	0.953	0.996237	-1.427	0.128	-3.266	0.412	0.647432	1.43	0.0184	0.241	2.62	0.210203	0.175	0.682	-0.662	1.012
OTU186081	1.194	0.000194	0.566	1.821	0.024304	0.795	0.288	-0.671	2.26	0.669707	0.31	0.6	-0.849	1.469	0.950876	0.363	0.521	-0.746	1.473	0.835305	1.185	0.0214	0.175	2.195	0.197384	-0.0332	0.188	-0.0827	0.0162	0.629824	0.191	0.584	-0.493	0.875	0.877438	-0.227	0.727	-1.501	1.047	0.962003	0.742	0.0329	0.0603	1.424	0.281566	-0.179	0.589	-0.829	0.471
OTU186416	0.0771	0.664	-0.27	0.425	0.951693	-0.233	0.503	-0.917	0.45	0.851037	0.00791	0.979	-0.586	0.602	1	-0.74	0.0201	-1.364	-0.116	0.173169	-0.25	0.377	-0.803	0.304	0.827922	0.0146	0.262	-0.0109	0.04	0.693946	-0.0959	0.573	-0.429	0.238	0.877043	-0.507	0.173	-1.238	0.223	0.702756	0.306	0.092	-0.05	0.662	0.471425	0.0901	0.587	-0.235	0.415
OTU186452	-0.14	0.467	-0.516	0.237	0.847226	-0.6	0.151	-1.421	0.22	0.497513	0.333	0.322	-0.326	0.992	0.803911	-0.12	0.733	-0.81	0.57	0.959386	0.37	0.23	-0.234	0.974	0.670335	0.00121	0.934	-0.0273	0.0297	1	0.146	0.432	-0.219	0.511	0.778593	-0.344	0.435	-1.208	0.52	0.875119	0.296	0.156	-0.113	0.705	0.600429	-0.328	0.0683	-0.681	0.0246
OTU186468	-0.102	0.45	-0.367	0.163	0.836019	0.0228	0.936	-0.537	0.583	1	-0.00749	0.975	-0.482	0.467	1	0.311	0.176	-0.139	0.762	0.505436	0.135	0.533	-0.29	0.561	0.924982	0.0108	0.288	-0.00915	0.0308	0.719083	-0.102	0.439	-0.362	0.157	0.782218	-0.598	0.0442	-1.18	-0.0156	0.427894	0.0809	0.571	-0.199	0.361	0.9184	0.0084	0.949	-0.247	0.264
OTU186732	-0.114	0.273	-0.318	0.0899	0.730485	-0.344	0.151	-0.813	0.126	0.497513	-0.0586	0.747	-0.415	0.298	1	-0.113	0.554	-0.489	0.262	0.848312	-0.525	0.00191	-0.857	-0.194	0.0659867	0.00515	0.541	-0.0114	0.0217	0.887331	-0.374	0.00038	-0.581	-0.168	0.02128	-0.36	0.121	-0.815	0.0953	0.636671	0.108	0.342	-0.115	0.331	0.734597	0.0541	0.597	-0.147	0.255
OTU186735	-0.00719	0.974	-0.448	0.433	1	-0.473	0.313	-1.393	0.447	0.698645	-0.0556	0.869	-0.719	0.608	1	0.248	0.453	-0.401	0.897	0.789158	-0.196	0.534	-0.813	0.421	0.924982	0.0259	0.113	-0.00617	0.058	0.524213	-0.00492	0.982	-0.43	0.42	1	-0.492	0.321	-1.464	0.48	0.830421	-0.174	0.444	-0.621	0.272	0.8288	0.021	0.916	-0.371	0.413
OTU186772	-0.0783	0.505	-0.309	0.152	0.865987	-0.495	0.0611	-1.013	0.023	0.367161	0.0322	0.876	-0.373	0.437	1	-0.0624	0.78	-0.5	0.375	0.983769	-0.442	0.019	-0.811	-0.0727	0.1862	-0.00941	0.343	-0.0289	0.01	0.784	-0.0947	0.428	-0.329	0.139	0.774947	-0.0926	0.726	-0.61	0.425	0.962003	-0.287	0.0253	-0.539	-0.0356	0.25284	0.211	0.0674	-0.0151	0.436
OTU186851	-0.179	0.161	-0.428	0.071	0.596282	0.478	0.107	-0.103	1.06	0.448639	-0.0682	0.782	-0.551	0.415	1	0.166	0.496	-0.312	0.644	0.818661	-0.286	0.16	-0.683	0.112	0.583442	0.00531	0.621	-0.0157	0.0263	0.939592	0.0461	0.726	-0.212	0.304	0.94864	-0.234	0.433	-0.821	0.352	0.875119	-0.0123	0.932	-0.296	0.271	1	-0.183	0.145	-0.43	0.0632
OTU186968	0.947	0.0243	0.123	1.771	0.29232	0.467	0.613	-1.341	2.275	0.927237	-1.544	0.106	-3.418	0.33	0.525975	-0.298	0.767	-2.266	1.671	0.981273	0.0953	0.879	-1.137	1.328	1	-0.0545	0.201	-0.138	0.0291	0.637992	0.203	0.64	-0.647	1.052	0.905704	0.824	0.469	-1.407	3.056	0.879655	-0.377	0.427	-1.306	0.552	0.812406	1.372	0.00188	0.507	2.237
OTU186997	-0.227	0.0829	-0.483	0.0295	0.488674	-0.369	0.198	-0.93	0.193	0.567066	-0.0625	0.78	-0.501	0.376	1	-0.0994	0.691	-0.59	0.391	0.937009	-0.616	0.00218	-1.01	-0.222	0.0683648	-0.00466	0.662	-0.0256	0.0163	0.962578	-0.224	0.0899	-0.483	0.0349	0.385574	-0.399	0.162	-0.957	0.16	0.679187	-0.0367	0.79	-0.307	0.234	1	0.176	0.167	-0.0736	0.426
OTU187180	-0.67	0.0214	-1.241	-0.0992	0.29232	0.359	0.552	-0.824	1.541	0.884357	0.379	0.45	-0.606	1.365	0.910452	-0.902	0.0712	-1.883	0.0779	0.342459	-0.479	0.298	-1.379	0.422	0.737009	0.0709	0.0019	0.0262	0.116	0.0620667	-0.276	0.358	-0.865	0.313	0.717526	-0.967	0.134	-2.231	0.298	0.655626	0.126	0.694	-0.502	0.754	0.985681	-0.0255	0.927	-0.575	0.524
OTU187504	-0.454	0.0471	-0.903	-0.00583	0.396083	0.0594	0.897	-0.838	0.957	1	0.395	0.285	-0.329	1.119	0.765206	-0.669	0.0798	-1.417	0.0794	0.359559	-0.306	0.399	-1.015	0.404	0.83391	0.0429	0.0106	0.01	0.0758	0.1696	-0.132	0.566	-0.582	0.319	0.873336	-0.669	0.167	-1.618	0.28	0.696426	0.0237	0.921	-0.446	0.493	1	-0.465	0.0295	-0.884	-0.0463
OTU187517	-0.126	0.215	-0.326	0.0733	0.650811	-0.075	0.744	-0.526	0.376	0.981592	-0.123	0.504	-0.483	0.237	0.919354	0.28	0.148	-0.0992	0.658	0.459072	0.0242	0.886	-0.306	0.355	1	-0.0136	0.108	-0.0302	0.00299	0.513164	0.0955	0.339	-0.1	0.291	0.698026	-0.123	0.584	-0.564	0.317	0.924757	-0.00614	0.955	-0.22	0.208	1	-5.48e-05	1	-0.197	0.197
OTU187780	-0.301	0.549	-1.286	0.684	0.900452	0.91	0.399	-1.205	3.024	0.775181	1.277	0.146	-0.443	2.996	0.593078	-1.682	0.111	-3.749	0.385	0.426588	1.532	0.0794	-0.18	3.245	0.399036	0.0568	0.143	-0.0192	0.133	0.578297	-0.62	0.267	-1.715	0.475	0.640147	-0.958	0.41	-3.24	1.323	0.873478	-0.688	0.231	-1.814	0.437	0.651453	0.68	0.178	-0.31	1.669
OTU187946	0.309	0.0887	-0.0467	0.664	0.490276	0.379	0.337	-0.394	1.152	0.727496	0.122	0.672	-0.443	0.687	0.977096	-0.208	0.486	-0.794	0.378	0.812357	-0.843	0.00387	-1.415	-0.271	0.086688	-0.0138	0.354	-0.0431	0.0154	0.792934	-0.0502	0.788	-0.416	0.316	0.971371	-0.275	0.451	-0.989	0.44	0.875119	0.207	0.297	-0.182	0.596	0.69715	-0.0323	0.858	-0.386	0.321
OTU188047	-0.171	0.131	-0.392	0.0509	0.573247	0.179	0.47	-0.306	0.664	0.813622	0.109	0.585	-0.282	0.5	0.950876	0.0481	0.815	-0.356	0.452	0.992121	-0.113	0.537	-0.472	0.246	0.924982	-0.00118	0.9	-0.0195	0.0171	1	-0.321	0.0044	-0.542	-0.1	0.0749913	-0.0905	0.726	-0.596	0.415	0.962003	0.151	0.228	-0.0942	0.396	0.650007	0.058	0.602	-0.16	0.276
OTU188194	-0.181	0.174	-0.442	0.0797	0.610909	0.0664	0.815	-0.491	0.623	0.986733	0.223	0.34	-0.235	0.682	0.822716	-0.21	0.351	-0.653	0.232	0.7056	-0.17	0.393	-0.561	0.22	0.83391	-0.0063	0.562	-0.0276	0.015	0.90847	-0.165	0.207	-0.421	0.0915	0.5796	-0.177	0.56	-0.77	0.416	0.924757	0.202	0.167	-0.0841	0.488	0.601754	-0.0945	0.455	-0.342	0.153
OTU188676	0.0128	0.906	-0.199	0.225	1	-0.469	0.0626	-0.962	0.0248	0.367161	-0.111	0.566	-0.491	0.269	0.947059	0.0979	0.622	-0.291	0.487	0.893128	-0.455	0.00955	-0.799	-0.111	0.14	-0.0118	0.189	-0.0295	0.00584	0.629824	-0.179	0.109	-0.397	0.0399	0.42305	-0.0473	0.844	-0.517	0.423	0.996211	-0.254	0.0304	-0.484	-0.024	0.273949	0.131	0.213	-0.0756	0.339
OTU188789	-0.0536	0.61	-0.26	0.152	0.928853	0.372	0.138	-0.12	0.863	0.486434	-0.166	0.385	-0.539	0.208	0.859727	-0.061	0.762	-0.456	0.334	0.979357	0.0236	0.896	-0.332	0.379	1	-0.00188	0.83	-0.019	0.0152	1	0.0902	0.379	-0.111	0.291	0.730064	0.577	0.00833	0.148	1.006	0.339733	0.162	0.157	-0.0625	0.386	0.600429	-0.0907	0.378	-0.292	0.111
OTU188851	0.283	0.125	-0.0784	0.644	0.566474	0.539	0.176	-0.242	1.32	0.525303	-0.0857	0.799	-0.744	0.573	1	-0.595	0.0999	-1.304	0.114	0.412417	-0.0996	0.734	-0.675	0.476	0.98706	0.00412	0.771	-0.0236	0.0319	0.992552	-0.438	0.0201	-0.807	-0.0688	0.1764	0.436	0.279	-0.354	1.226	0.809941	0.088	0.67	-0.317	0.493	0.974545	0.0703	0.705	-0.293	0.434
OTU189092	0.0497	0.653	-0.167	0.267	0.944561	-0.455	0.0748	-0.956	0.0456	0.380844	-0.0369	0.851	-0.422	0.348	1	-0.0608	0.77	-0.467	0.346	0.981273	-0.41	0.0255	-0.77	-0.0503	0.224629	-0.0142	0.124	-0.0324	0.00389	0.55552	-0.22	0.0565	-0.445	0.00611	0.307611	0.0452	0.854	-0.437	0.528	0.999193	-0.183	0.139	-0.426	0.0595	0.567583	0.228	0.0369	0.0139	0.443
OTU189235	0.629	0.0382	0.0341	1.225	0.356533	0.0818	0.901	-1.209	1.372	1	0.478	0.373	-0.575	1.531	0.852174	-0.613	0.247	-1.649	0.424	0.585039	-0.133	0.8	-1.164	0.898	1	0.0297	0.267	-0.0227	0.0821	0.695442	0.287	0.33	-0.291	0.866	0.695484	0.256	0.707	-1.08	1.593	0.960638	-0.331	0.349	-1.024	0.362	0.741507	0.284	0.36	-0.324	0.893
OTU189548	0.0585	0.706	-0.246	0.363	0.960638	0.764	0.0252	0.0951	1.432	0.250463	-0.337	0.206	-0.858	0.185	0.6656	0.256	0.35	-0.282	0.795	0.705398	0.24	0.31	-0.224	0.704	0.752446	0.0064	0.582	-0.0164	0.0292	0.929303	-0.154	0.326	-0.46	0.153	0.694522	0.111	0.734	-0.527	0.748	0.962003	0.211	0.179	-0.097	0.519	0.606118	-0.0705	0.622	-0.351	0.21
OTU189828	0.0406	0.738	-0.197	0.279	0.969856	-0.335	0.225	-0.876	0.207	0.592145	-0.114	0.593	-0.53	0.303	0.950876	0.0622	0.779	-0.372	0.497	0.983769	-0.353	0.0627	-0.725	0.0188	0.368365	0.00251	0.809	-0.0178	0.0228	1	-0.195	0.115	-0.436	0.0473	0.435556	-0.141	0.605	-0.676	0.394	0.924757	-0.296	0.0245	-0.553	-0.0381	0.252737	0.218	0.0686	-0.0166	0.453
OTU190453	0.229	0.234	-0.148	0.607	0.672409	0.491	0.235	-0.319	1.301	0.610217	-0.415	0.219	-1.077	0.247	0.675969	0.182	0.62	-0.538	0.902	0.893128	-0.132	0.69	-0.778	0.515	0.970533	0.0144	0.339	-0.0151	0.0439	0.784	-0.258	0.196	-0.649	0.133	0.56654	0.308	0.492	-0.569	1.185	0.890092	-0.213	0.325	-0.637	0.211	0.711732	-0.539	0.00613	-0.925	-0.154
OTU190961	0.829	0.0818	-0.105	1.763	0.485842	-0.816	0.426	-2.824	1.193	0.788252	0.474	0.575	-1.182	2.129	0.947059	-0.376	0.631	-1.914	1.161	0.899044	0.639	0.429	-0.944	2.222	0.868215	-0.00664	0.844	-0.0728	0.0595	1	-0.775	0.0994	-1.696	0.147	0.402051	1.639	0.0782	-0.185	3.462	0.515859	-0.563	0.231	-1.484	0.358	0.651453	-0.419	0.414	-1.426	0.587
OTU190991	-0.408	0.0357	-0.789	-0.0273	0.341327	-0.997	0.0298	-1.897	-0.0978	0.268621	0.304	0.371	-0.363	0.971	0.852174	0.344	0.287	-0.289	0.978	0.633825	0.0991	0.73	-0.464	0.662	0.98706	-0.0219	0.146	-0.0516	0.00767	0.578297	-0.0671	0.733	-0.453	0.318	0.951444	-0.374	0.403	-1.252	0.503	0.867541	0.0306	0.885	-0.383	0.444	1	-0.174	0.367	-0.553	0.205
OTU191153	-0.261	0.0529	-0.525	0.00324	0.416408	0.123	0.673	-0.449	0.695	0.961623	-0.46	0.0513	-0.923	0.00251	0.399762	0.342	0.147	-0.12	0.803	0.459072	0.209	0.329	-0.211	0.629	0.769958	-0.000409	0.968	-0.0203	0.0195	1	0.0672	0.607	-0.189	0.323	0.883993	-0.0939	0.745	-0.66	0.472	0.963346	-0.0925	0.532	-0.382	0.197	0.894328	-0.111	0.384	-0.361	0.139
OTU191361	-0.189	0.162	-0.455	0.076	0.596282	0.12	0.677	-0.445	0.685	0.961711	-0.148	0.513	-0.591	0.295	0.919354	-0.216	0.342	-0.663	0.23	0.696436	-0.094	0.651	-0.501	0.313	0.961981	0.0122	0.244	-0.00833	0.0327	0.678355	0.068	0.6	-0.186	0.322	0.877438	0.0655	0.831	-0.538	0.669	0.991635	-0.131	0.361	-0.413	0.15	0.758777	-0.0761	0.553	-0.327	0.175
OTU191792	-0.267	0.0681	-0.553	0.0198	0.456328	0.125	0.689	-0.488	0.738	0.967083	-0.778	0.00242	-1.281	-0.275	0.145945	0.405	0.115	-0.0987	0.909	0.435556	0.123	0.592	-0.326	0.572	0.94864	0.00577	0.597	-0.0156	0.0272	0.93363	0.121	0.391	-0.156	0.399	0.749496	0.226	0.461	-0.375	0.828	0.875119	-0.0399	0.805	-0.356	0.276	1	-0.111	0.419	-0.381	0.158
OTU191849	-0.229	0.421	-0.787	0.329	0.81699	-0.919	0.11	-2.045	0.207	0.448639	-0.563	0.249	-1.521	0.395	0.715077	0.841	0.069	-0.0655	1.747	0.333926	-0.246	0.65	-1.31	0.817	0.961981	-0.00796	0.743	-0.0555	0.0396	0.986577	-0.0621	0.819	-0.596	0.471	0.982979	0.0455	0.936	-1.061	1.152	1	-0.218	0.453	-0.789	0.353	0.835531	0.0529	0.845	-0.478	0.584
OTU192308	-0.278	0.101	-0.61	0.0541	0.501165	0.0216	0.949	-0.639	0.682	1	-0.0191	0.945	-0.558	0.52	1	-0.197	0.484	-0.75	0.356	0.812357	-0.0865	0.729	-0.575	0.402	0.98706	0.00579	0.646	-0.0189	0.0305	0.946662	0.233	0.154	-0.0877	0.555	0.503067	0.157	0.671	-0.566	0.88	0.936368	-0.293	0.0951	-0.637	0.051	0.473873	-0.0973	0.531	-0.401	0.207
OTU192406	-0.267	0.171	-0.65	0.115	0.610909	0.185	0.644	-0.599	0.969	0.947393	0.278	0.454	-0.45	1.006	0.910452	0.684	0.0517	-0.00514	1.373	0.299866	-0.189	0.511	-0.751	0.374	0.918554	0.00706	0.678	-0.0262	0.0403	0.969647	-0.187	0.317	-0.552	0.179	0.682769	-0.432	0.301	-1.251	0.387	0.819266	-0.371	0.0615	-0.76	0.0179	0.406373	-0.0423	0.824	-0.415	0.33
OTU192462	-0.153	0.36	-0.482	0.175	0.786184	-0.55	0.118	-1.238	0.139	0.464253	-0.705	0.0111	-1.249	-0.161	0.213321	-0.562	0.0626	-1.154	0.0295	0.323782	-0.837	0.00272	-1.384	-0.29	0.0756966	0.0113	0.37	-0.0134	0.0361	0.794652	-0.377	0.0276	-0.713	-0.0416	0.202228	-0.212	0.561	-0.929	0.504	0.924757	-0.977	2.7e-08	-1.322	-0.633	2.1168e-05	0.34	0.0303	0.0324	0.648
OTU192654	-0.533	0.0375	-1.035	-0.0308	0.354217	-1.427	0.0132	-2.555	-0.299	0.183621	-0.35	0.47	-1.299	0.599	0.911763	-0.403	0.41	-1.36	0.555	0.759905	-0.242	0.575	-1.087	0.603	0.936896	-0.0365	0.196	-0.0917	0.0188	0.632362	0.369	0.163	-0.15	0.887	0.51948	-0.113	0.874	-1.512	1.286	1	-0.263	0.369	-0.836	0.31	0.767363	-0.111	0.694	-0.662	0.441
OTU192720	-0.0756	0.613	-0.369	0.218	0.928853	0.362	0.276	-0.29	1.015	0.657505	0.102	0.683	-0.39	0.595	0.984324	-0.115	0.678	-0.657	0.428	0.924438	-0.301	0.204	-0.766	0.164	0.647514	-0.0213	0.0672	-0.044	0.0015	0.449666	0.0876	0.547	-0.197	0.373	0.860986	-1.011	0.00367	-1.693	-0.329	0.287728	0.145	0.381	-0.179	0.47	0.779906	0.18	0.226	-0.111	0.47
OTU193053	-0.326	0.0246	-0.61	-0.0418	0.29232	0.332	0.283	-0.274	0.938	0.668052	-0.626	0.0126	-1.119	-0.134	0.224509	0.222	0.384	-0.278	0.722	0.739695	0.13	0.57	-0.319	0.579	0.936896	0.00508	0.646	-0.0166	0.0268	0.946662	0.18	0.194	-0.0915	0.452	0.565413	-0.0316	0.917	-0.627	0.564	1	-0.0455	0.771	-0.351	0.26	1	-0.176	0.201	-0.445	0.0935
OTU193129	0.278	0.302	-0.25	0.807	0.758024	-0.158	0.751	-1.136	0.819	0.981592	-0.557	0.173	-1.357	0.244	0.63677	-0.421	0.322	-1.252	0.411	0.671404	-0.0769	0.839	-0.819	0.665	1	0.0119	0.537	-0.0258	0.0495	0.884471	-0.151	0.566	-0.667	0.365	0.873336	-0.404	0.503	-1.583	0.776	0.896495	0.27	0.325	-0.268	0.809	0.711732	-0.155	0.526	-0.636	0.325
OTU193191	-0.249	0.402	-0.832	0.334	0.803898	0.286	0.642	-0.921	1.492	0.947393	-0.559	0.254	-1.521	0.402	0.724131	-0.724	0.143	-1.694	0.245	0.459072	0.637	0.155	-0.242	1.516	0.570516	-0.027	0.231	-0.0711	0.0171	0.665824	0.177	0.547	-0.398	0.751	0.860986	-0.968	0.142	-2.26	0.323	0.655626	0.44	0.165	-0.181	1.062	0.601754	-0.327	0.229	-0.86	0.205
OTU193314	-0.503	0.0575	-1.023	0.016	0.417407	-0.836	0.135	-1.931	0.259	0.486434	-0.324	0.511	-1.29	0.642	0.919354	0.0937	0.852	-0.894	1.081	0.999629	-0.423	0.316	-1.249	0.403	0.755317	-0.0328	0.164	-0.0791	0.0134	0.607423	0.166	0.551	-0.38	0.712	0.863808	0.0382	0.955	-1.292	1.368	1	0.225	0.452	-0.362	0.812	0.835531	-0.125	0.648	-0.66	0.41
OTU193528	0.353	0.586	-0.919	1.625	0.924394	-1.817	0.238	-4.834	1.2	0.611888	1.919	0.0988	-0.359	4.197	0.509344	-4.371	0.000352	-6.768	-1.974	0.0183979	-0.451	0.646	-2.376	1.475	0.961981	-0.0154	0.717	-0.099	0.0681	0.976632	-1.101	0.145	-2.584	0.381	0.487081	-0.0473	0.973	-2.797	2.703	1	-0.301	0.637	-1.554	0.951	0.961226	-0.971	0.151	-2.296	0.354
OTU193644	-0.07	0.537	-0.292	0.152	0.89008	-0.362	0.139	-0.842	0.118	0.487752	-0.00571	0.977	-0.386	0.375	1	0.124	0.549	-0.282	0.53	0.846904	-0.333	0.0668	-0.69	0.0231	0.371427	-0.0143	0.104	-0.0316	0.00297	0.500221	-0.255	0.0261	-0.48	-0.0304	0.199425	-0.137	0.578	-0.621	0.346	0.924757	-0.224	0.0643	-0.462	0.0133	0.410968	0.0912	0.402	-0.122	0.304
OTU193666	-0.0253	0.843	-0.276	0.225	1	0.712	0.013	0.15	1.274	0.183621	0.133	0.55	-0.303	0.57	0.941485	0.436	0.0447	0.0103	0.862	0.272591	0.26	0.187	-0.126	0.645	0.62653	0.0159	0.115	-0.00387	0.0356	0.527172	-0.251	0.039	-0.489	-0.0127	0.246581	-0.775	0.00415	-1.306	-0.245	0.295782	0.279	0.0417	0.0105	0.548	0.3136	0.0246	0.838	-0.212	0.261
OTU193667	0.275	0.0414	0.0107	0.539	0.377414	-0.16	0.604	-0.764	0.444	0.923541	-0.0949	0.703	-0.582	0.392	0.999354	-0.122	0.617	-0.601	0.357	0.893128	-0.646	0.00161	-1.047	-0.244	0.0659867	-0.0134	0.242	-0.0358	0.00904	0.6776	-0.443	0.000962	-0.707	-0.18	0.039004	0.378	0.211	-0.215	0.97	0.769481	0.0584	0.696	-0.234	0.351	0.986368	0.00837	0.951	-0.256	0.273
OTU193672	0	1	-0.385	0.385	1	0	1	-0.689	0.689	1	0	1	-0.643	0.643	1	0	1	-0.574	0.574	1	0	1	-0.544	0.544	1	0	1	-0.0276	0.0276	1	0	1	-0.4	0.4	1	0	1	-0.958	0.958	1	0	1	-0.407	0.407	1	0	1	-0.396	0.396
OTU193709	0.0308	0.768	-0.174	0.235	0.980317	-0.125	0.586	-0.577	0.326	0.905742	-0.0872	0.636	-0.449	0.274	0.967585	0.0385	0.839	-0.333	0.41	0.992121	-0.356	0.037	-0.69	-0.0216	0.281631	-0.00398	0.662	-0.0218	0.0138	0.962578	-0.139	0.185	-0.344	0.0663	0.545263	0.0683	0.763	-0.376	0.513	0.968102	-0.366	0.00193	-0.598	-0.135	0.0840622	0.187	0.0694	-0.0149	0.39
[truncated: 563 more rows]
[truncated: 17 more columns]
